# Supplementary material for: Long-read sequencing reveals the landscape of aberrant alternative splicing and novel therapeutic target in colorectal cancer
Source: Genome Med. 2023 Sep 21;15:76. doi: 10.1186/s13073-023-01226-y (PMC10512518; doi:10.1186/s13073-023-01226-y)
Supplement: Supplementary file 2 — Additional file 2: Table S1-Table S17. [file 13073_2023_1226_MOESM2_ESM.xlsx]

## Sheet: Sheet1
Supplementary Tables
Supplementary Table 1 Clinical pathological information of study cohort
Supplementary Table 2 General statistics of nanopore sequencing in colon cancer and adjacent normal tissues
Supplementary Table 3 List of high-confident transcripts
Supplementary Table 4 List of oncogenes and number of transcripts
Supplementary Table 5 List of transcripts with novel peptides
Supplementary Table 6 List of identified gene fusion events in CRC samples
Supplementary Table 7 List of DEAS events
Supplementary Table 8 Information of Splicing Factors
Supplementary Table 9 Correlation between Splicing Factors expression and DEAS event
Supplementary Table 10 Survival Correlation of DEAS events
Supplementary Table 11 List of DEAS events between early stage and late stage CRC patients
Supplementary Table 12 List of DEAS events between CRC patients with or without distant metastasis
Supplementary Table 13 List of DEAS events between MSI-H and MSS/MSI-L CRC patients
Supplementary Table 14 List of Different CMS subtype specific AS events
Supplementary Table 15 Correlation between estimate stromal score and AS events
Supplementary Table 16 Correlation between estimate immune score and AS events
Supplementary Table 17 Primers, Guides and Oligos used in this study

## Sheet: Table S1
Supplementary Table 1 Clinical pathological information of study cohort
Sample	Tumor Size	Grade	T Stage	N Satge	M Stage	AJCC TNM Stage	Histology Type
T734-N01	5*3*1	Medium	T4a	N1b	M0	Ⅲb	adenocarcinoma
T734-N02	5*5*1.5	Medium	T4a	N0	M0	IIb	adenocarcinoma
T734-N03	4.5*3.5*1	Medium	T4a	N1b	M0	IIIc	adenocarcinoma
T734-N05	3*2.5*2.5	Medium	T4a	N2b	M1a	Ⅳa	adenocarcinoma
T734-N06	6.5*5.5*2	Medium	T3	N2a	M0	Ⅲb	adenocarcinoma
T734-N07	2*1.5*1	Medium	T4a	N0	M0	IIb	adenocarcinoma
T734-N09	4.5*2.5*0.8	Low	T4a	N2a	M0	Ⅲc	adenocarcinoma
T734-N10	3.5*3*0.5	High	T3	N0	M0	Ⅱa	adenocarcinoma
T734-N11	4*4*2	Medium	T4b	N1a	M0	Ⅲb	adenocarcinoma
T734-N12	4.5*4*2.5	Medium	T4a	N0	M0	Ⅱb	adenocarcinoma
T734-N13	5*4*0.8	Medium	T4a	N1b	M0	IIIb	adenocarcinoma
T734-N14	7.5*4.5*1.5	Low	T4a	N1b	M1b	IVb	adenocarcinoma
T734-N15	6*4.5*2	Medium	T4a	N0	M0	Ⅱb	adenocarcinoma
T734-N16	4*3*1；2*2	Medium	T4a	N1b	M1a	Ⅳa	adenocarcinoma
T734-N18	4*4*3.5	Medium	T4a	N1a	M0	Ⅲb	adenocarcinoma
T734-N19	5.5*5*1.5	Medium	T4b	N1b	M1a	Ⅳa	adenocarcinoma
T734-N20	4.5*4*1	Medium	T4a	N2a	M0	Ⅲc	adenocarcinoma
T734-N21	5*5*1.5	Medium	T4a	N1b	M1a	Ⅳa	adenocarcinoma
T734-N22	5*5*4	Medium	T4a	N0	M0	Ⅱb	adenocarcinoma
T734-N23	3*2*1	Medium	T3	N0	M0	Ⅱa	adenocarcinoma
T734-N25	2*2*1.2	NA	T4a	N0	M0	Ⅱb	adenocarcinoma
T734-N26	5*3*1	Medium	T4a	N1b	M0	Ⅲb	adenocarcinoma
T734-N28	3.5*2.5*1.3	Low	T4b	N2b	M0	Ⅲc	adenocarcinoma
T734-N29	9*6	Medium	T4a	N1b	M0	Ⅲb	adenocarcinoma
T734-N30	4*3.2*1.5	Medium	T4b	N0	M1a	Ⅳa	adenocarcinoma
T734-N31	12*10*2	NA	T4b	N2b	M0	Ⅲc	adenocarcinoma
T734-N32	6*4*2.2	Medium	T4a	N0	M0	Ⅱb	adenocarcinoma
T734-N33	2.5*2.0*1.2	Medium	T4a	N1a	M0	Ⅲb	adenocarcinoma
T734-N34	3.5*3*0.5	High	T3	N0	M0	Ⅱa	adenocarcinoma
T734-N35	3*2.5*1	Medium	T4a	N2a	M0	Ⅲc	adenocarcinoma
T734-N36	5*4*1.8	Medium	T4a	N0	M1a	Ⅳa	adenocarcinoma
T734-N37	3.5*2.5	Medium	T4a	N0	M0	Ⅱb	adenocarcinoma
T734-N38	4*4*1	Medium	T4a	N0	M0	Ⅱb	adenocarcinoma
T734-N39	4*3	Medium	T4b	N2b	M0	Ⅲc	adenocarcinoma
T734-N40	3*2*1.5	Medium	T4a	N0	M1a	Ⅳa	adenocarcinoma
T734-N41	5*4*2.2	Medium	T4a	N0	M1a	Ⅳa	adenocarcinoma
T734-N43	4*3.5*1.5	Medium	T4a	N1a	M0	Ⅲb	adenocarcinoma
T734-N44	9*7*1.5	Medium	T4a	N0	MX	Ⅱb	adenocarcinoma
T734-N45	4*3.5*2	Medium	T4a	N0	M0	Ⅱb	adenocarcinoma
T734-N46	3*3*1	Medium	T2	N0	M0	Ⅰ	adenocarcinoma
T734-N48	6*4.2*1.5	Medium	T1	N0	M0	Ⅰ	adenocarcinoma
T734-N49	3*2*1.5	Medium	T4a	N0	M0	IIb	adenocarcinoma
T734-N50	5*4*1	Medium	T4b	N2b	M0	Ⅲc	adenocarcinoma
T734-N51	3*3*1	Medium	T2	N0	M0	Ⅰ	adenocarcinoma
T734-N52	3.5*3*1	Medium	T4b	N0	M0	Ⅱb	adenocarcinoma
T734-N53	3*2*2	Medium	T4a	N0	M0	Ⅱb	adenocarcinoma
T734-N54	7*4*2.5	Medium	T4a	N0	M0	Ⅱb	adenocarcinoma
T734-N55	3*3*1	Medium	T4a	N1b	M1a	Ⅳa	adenocarcinoma
T734-N56	5*3.5	NA	T4a	N0	M1a	Ⅳa	adenocarcinoma
T734-N57	4*3.5*2.5	Medium	T4a	N1b	M0	Ⅲb	adenocarcinoma
T734-N58	4.5*4*2.5	Medium	T4a	N0	M0	IIb	adenocarcinoma
T734-N59	4*4*0.5	Medium	T4a	N0	M0	Ⅱb	adenocarcinoma
T734-N60	3.5*2*1	Low	T4a	N2b	M0	Ⅲc	adenocarcinoma
T734-N61	5.5*3*1.2	Medium	T2	N0	M0	I	adenocarcinoma
T734-N62	4.5*4*1	Medium	T4a	N2a	M0	Ⅲc	adenocarcinoma
T734-N63	4*2*1.5	Medium	T4b	N0	M0	Ⅱb	adenocarcinoma
T734-N64	5.5*4.8*1	Medium	T4a	N0	M0	Ⅱb	adenocarcinoma
T734-N65	2.5*2.2	Medium	T4a	N0	M0	Ⅱb	adenocarcinoma
T734-N66	2.5*2.5*1.8	Low	T4a	N0	M0	Ⅱb	adenocarcinoma
T734-N67	6.5*5*3.5	Medium	T4a	N2b	M1a	Ⅳa	adenocarcinoma
T734-N68	4.5*2.5	Medium	T4a	N1a	M0	Ⅲb	adenocarcinoma
T734-N69	3.5*2.5*1.5	Medium	T4a	N0	M0	ⅡB	adenocarcinoma
T734-N70	6*5*1.5	Medium	T4a	N0	M1a	Ⅳa	adenocarcinoma
T734-N71	3.5*3.2	Medium	T4a	N0	M1a	Ⅳa	adenocarcinoma
T734-N72	4.5*3.2	Low	T3	N0	M0	Ⅱa	adenocarcinoma
T734-N73	4*3.5*1	Medium	T4a	N1a	M0	Ⅲb	adenocarcinoma
T734-N75	3.5*2*0.8	Medium	T4a	N1a	M0	Ⅲb	adenocarcinoma
T734-N76	4*4*0.5	Medium	T4a	N2a	M1a	Ⅳa	adenocarcinoma
T734-N77	4.5*4*3	Medium	T4a	N2a	M0	Ⅲc	adenocarcinoma
T734-N78	6*5*4	Low	T3	N2b	M0	Ⅲc	adenocarcinoma
T734-N04	5*7*1	NA	T4a	N1b	M0	Ⅲb	mucinous adenocarcinoma
T734-N08	4*3*3	NA	T4a	N2b	M0	Ⅲc	mucinous adenocarcinoma
T734-N17	4.5*4*1	Medium	T4b	N2b	M1b	Ⅳb	mucinous adenocarcinoma
T734-N27	5*5*3	Medium	T4a	N1a	M0	Ⅲb	mucinous adenocarcinoma
T734-N42	5.2*5	Low	T4a	N1b	M0	Ⅲb	mucinous adenocarcinoma
T734-N47	12*4*2.5	NA	T4b	N2b	M0	Ⅲc	mucinous adenocarcinoma
T734-N74	10*10*3	NA	T4b	N1a	M1a	Ⅳa	mucinous adenocarcinoma
T734-N24	3*2*2	NA	T4a	N2b	M1a	Ⅳa	signet ring cell carcinoma

## Sheet: Table S2
Supplementary Table 2 General statistics of nanopore sequencing in colon cancer and adjacent normal tissues
Sample	Classification	Average read length	Average read quality	Median read length	Median read quality	N50	Total reads	Total bases	Average reads percent identity (Aligned Reads)	Average read length (Aligned Reads)	Average read quality (Aligned Reads)	Median percent identity (Aligned Reads)	Median read length (Aligned Reads)	Median read quality (Aligned Reads)	Aligned Reads	N50 (Aligned Reads)	Aligned Bases
010001_N	Adjacent Normal Tissue	1109.6	13.2	911	13.4	1307	5609390	6224345046	93.1	1088.4	13.2	94.3	898	13.4	5431770	1285	5652708268
010002_N	Adjacent Normal Tissue	1095.8	13.1	922	13.4	1283	5968916	6540803673	92.9	1067.5	13.1	94.2	903	13.4	5797792	1236	5878551844
010003_N	Adjacent Normal Tissue	1078.8	13.2	912	13.4	1260	6020430	6494551805	93.1	1048.8	13.2	94.3	894	13.4	5797405	1208	5772806585
010004_N	Adjacent Normal Tissue	1109.4	13.2	914	13.4	1330	6036678	6697035420	93.3	1090.3	13.2	94.5	900	13.4	5943055	1318	6173296162
020001_N	Adjacent Normal Tissue	1063	12.6	866	12.8	1244	4879452	5186651406	92.6	1053.5	12.6	93.8	861	12.8	4754236	1248	4788937306
020002_N	Adjacent Normal Tissue	1128.5	12.6	903	12.9	1343	6267093	7072493368	92.8	1119	12.6	94	898	12.9	6145756	1342	6609647284
020003_N	Adjacent Normal Tissue	1269.9	12.6	1089	12.9	1521	5749862	7301833118	92.7	1256	12.6	93.9	1082	12.9	5672810	1515	6876851480
020004_N	Adjacent Normal Tissue	1236.1	12.7	1000	12.9	1503	5961175	7368338901	92.8	1220.9	12.7	94	985	12.9	5861620	1493	6897142220
020005_N	Adjacent Normal Tissue	1063.9	12.6	895	12.9	1246	7375830	7847266274	92.5	1040.8	12.6	93.7	881	12.9	7148491	1210	7093261818
020006_N	Adjacent Normal Tissue	1103.4	12.6	915	12.9	1308	6505917	7178381509	92.4	1078.4	12.6	93.6	898	12.9	6297054	1280	6475340947
T734-N01	Tumor tissue	1049.8	10.7	853	10.8	1187	6109946	6414326237	89.9	988.2	10.8	90.6	796	10.8	5867327	1156	5556369742
T734-N02	Tumor tissue	1028.1	10.7	842	10.8	1169	6088831	6259862215	89.8	966.7	10.7	90.5	786	10.8	5902719	1138	5448545155
T734-N03	Tumor tissue	881.2	10.6	728	10.6	938	6982262	6152729059	89.7	819.1	10.6	90.3	668	10.6	6668353	892	5180801883
T734-N04	Tumor tissue	874.5	10.6	723	10.7	919	6072777	5310587378	89.8	817	10.7	90.5	667	10.7	5775161	878	4493508700
T734-N05	Tumor tissue	988	10.7	794	10.8	1101	5438695	5373329088	89.9	937	10.7	90.6	748	10.8	5175438	1089	4642616483
T734-N06	Tumor tissue	972.2	10.7	781	10.8	1049	6031544	5863799804	90	909.2	10.8	90.7	722	10.8	5792009	1029	5024886580
T734-N07	Tumor tissue	1044.5	10.7	866	10.8	1173	6799996	7102296679	89.8	985.1	10.7	90.6	812	10.8	6538810	1142	6166910492
T734-N08	Tumor tissue	1094	10.7	920	10.8	1269	5599947	6126475933	89.8	1026.9	10.8	90.6	859	10.8	5387497	1230	5291704525
T734-N09	Tumor tissue	1088.7	10.7	888	10.8	1288	6631511	7219440069	89.9	1029.5	10.8	90.7	834	10.8	6425484	1266	6334819677
T734-N10	Tumor tissue	1121.3	10.7	928	10.8	1332	5924676	6643305805	89.8	1054.5	10.8	90.6	865	10.8	5715065	1289	5770789141
T734-N11	Tumor tissue	1054.6	10.7	847	10.8	1215	5608616	5914693775	90	989.9	10.8	90.7	787	10.9	5444010	1195	5152470422
T734-N12	Tumor tissue	1073.4	10.7	877	10.8	1259	6348201	6814466578	89.9	1009.5	10.8	90.6	818	10.8	6193826	1230	5972365429
T734-N13	Tumor tissue	1051.5	10.7	833	10.8	1195	6033037	6343940348	89.9	992	10.8	90.7	777	10.8	5827554	1179	5539392065
T734-N14	Tumor tissue	839.1	10.5	689	10.5	889	7501669	6294416981	89.8	777.7	10.6	90.3	631	10.6	7235845	846	5353835646
T734-N15	Tumor tissue	919.4	10.6	788	10.6	983	4283710	3938644168	89.5	842.2	10.6	90.1	719	10.6	4034502	918	3230836084
T734-N16	Tumor tissue	1048.4	10.3	851	10.3	1177	8854798	9282956041	89.5	979.4	10.4	90.1	787	10.4	8610387	1142	8051071119
T734-N17	Tumor tissue	1086.1	10.7	916	10.8	1260	5831863	6334232598	89.8	1009.3	10.8	90.6	845	10.8	5665448	1213	5427274753
T734-N18	Tumor tissue	1086.3	10.7	889	10.8	1267	6609999	7180478604	89.9	1022.6	10.8	90.7	832	10.9	6389887	1239	6263536962
T734-N19	Tumor tissue	1075.4	10.7	889	10.8	1234	6506922	6997371334	89.9	1011	10.8	90.6	830	10.9	6296913	1205	6090906117
T734-N20	Tumor tissue	976.1	10.3	793	10.3	1035	9384473	9160591479	89.4	914.9	10.4	90	737	10.4	8993738	1005	7862018416
T734-N21	Tumor tissue	1016.4	10.3	824	10.3	1148	7188977	7307003682	89.5	958	10.4	90	770	10.4	6971160	1118	6398530823
T734-N22	Tumor tissue	1133.9	10.3	917	10.3	1327	8856779	10042720760	89.4	1060.5	10.4	90	850	10.4	8564588	1281	8672130530
T734-N23	Tumor tissue	958	10.3	781	10.3	1023	7356799	7048157889	89.5	897.2	10.4	90.1	723	10.4	7091726	994	6074744511
T734-N24	Tumor tissue	1187.5	10.4	948	10.5	1415	6702173	7958938761	89.7	1111.7	10.5	90.3	876	10.6	6510614	1370	6910622537
T734-N25	Tumor tissue	1246.9	10.9	996	11	1482	9008238	11231980504	90.2	1182	11	91	931	11	8849250	1454	10100572445
T734-N26	Tumor tissue	1024.4	10.9	843	10.9	1144	7104767	7278266915	90.1	964.1	10.9	90.9	788	11	6870024	1115	6341367435
T734-N27	Tumor tissue	1030.5	10.8	830	10.9	1156	8428739	8685409538	90	971	10.9	90.8	775	10.9	8122731	1126	7557129874
T734-N28	Tumor tissue	951.4	10.8	801	10.9	1010	7768645	7391290443	90	892.9	10.8	90.7	747	10.9	7529662	973	6416403523
T734-N29	Tumor tissue	979.4	10.9	771	11	1046	8435874	8262024087	90.2	913.9	11	90.9	707	11	8174956	1029	7154462697
T734-N30	Tumor tissue	1038	10.9	820	10.9	1168	9708909	10078125551	90.2	976.7	10.9	90.9	763	11	9383331	1148	8803901436
T734-N31	Tumor tissue	1052.7	10.9	854	11	1204	10790549	11359374234	90.1	992.7	10.9	90.9	798	11	10272234	1180	9772249760
T734-N32	Tumor tissue	983.6	10.8	798	10.9	1075	10267504	10099588097	90	916.2	10.9	90.8	735	10.9	9949401	1045	8646152954
T734-N33	Tumor tissue	1052.7	10.6	863	10.7	1190	8677537	9134855684	89.8	984.6	10.7	90.4	798	10.7	8315633	1143	7855153729
T734-N34	Tumor tissue	1045.6	10.6	868	10.7	1205	7839468	8197248334	89.9	979.6	10.7	90.6	806	10.7	7656545	1178	7159375675
T734-N35	Tumor tissue	1061.2	10.6	865	10.7	1220	7683720	8153843494	89.9	994.7	10.7	90.6	802	10.7	7421635	1187	7052519148
T734-N36	Tumor tissue	1092.8	10.7	873	10.7	1300	7558625	8259940615	90	1032.6	10.7	90.7	817	10.8	7306402	1278	7258533184
T734-N37	Tumor tissue	1027.2	10.6	850	10.6	1151	9249236	9500871088	89.7	961.4	10.6	90.4	787	10.7	8813426	1104	8102962603
T734-N38	Tumor tissue	1004.2	10.6	840	10.7	1099	7784918	7817954904	89.7	932.6	10.7	90.4	770	10.7	7433688	1043	6619975549
T734-N39	Tumor tissue	1101.2	10.6	933	10.7	1242	7313325	8053363056	89.7	1017	10.7	90.4	862	10.8	6861224	1155	6669582562
T734-N40	Tumor tissue	756	10.6	631	10.6	769	8719853	6592024464	89.8	697.2	10.6	90.4	574	10.6	8232401	724	5445975523
T734-N41	Tumor tissue	877.9	10.3	723	10.2	922	7841017	6883278917	89.3	809.1	10.4	89.8	658	10.3	7516627	873	5699092378
T734-N42	Tumor tissue	896.5	10.6	738	10.6	949	5558085	4982991857	89.9	829.9	10.7	90.4	674	10.7	5336103	902	4199687290
T734-N43	Tumor tissue	825	9.7	685	9.7	854	9863800	8137661759	88	760.3	9.7	88.5	623	9.7	9442481	813	6675597920
T734-N44	Tumor tissue	840	9.7	697	9.7	884	9347241	7851569023	88.1	777.3	9.8	88.6	638	9.8	8956005	841	6497188456
T734-N45	Tumor tissue	991.5	9.8	799	9.8	1060	8137132	8068087194	88.3	923.6	9.9	88.8	734	9.9	7829615	1024	6821604827
T734-N46	Tumor tissue	998	9.8	828	9.8	1080	8342239	8325791769	88.2	927.9	9.8	88.7	763	9.8	7986495	1038	7003246576
T734-N47	Tumor tissue	1084	9.8	875	9.8	1227	5784898	6270911146	88.1	1015.2	9.8	88.7	809	9.8	5546901	1184	5343745233
T734-N48	Tumor tissue	1072.9	9.8	897	9.8	1192	8576074	9201064264	88	999.9	9.8	88.6	829	9.8	8173880	1136	7722534943
T734-N49	Tumor tissue	1024.3	11.2	852	11.4	1108	6864190	7031329026	90.7	948.7	11.3	91.6	781	11.5	6497579	1058	5871959053
T734-N50	Tumor tissue	960.6	11.3	786	11.4	1019	7418231	7126133950	90.7	886.2	11.3	91.6	718	11.5	7064520	961	5967779419
T734-N51	Tumor tissue	1009.9	11.2	844	11.4	1095	9406567	9499952887	90.5	935.5	11.3	91.4	775	11.4	8889366	1041	7925271917
T734-N52	Tumor tissue	1020.9	11.2	829	11.3	1116	8218152	8389876335	90.5	954.1	11.2	91.4	767	11.4	7837176	1076	7126182204
T734-N53	Tumor tissue	939.8	11.2	768	11.4	999	8615791	8097458238	90.7	871.4	11.3	91.6	704	11.5	8253619	948	6864651316
T734-N54	Tumor tissue	785.8	11.2	649	11.3	808	7538503	5923888095	90.5	716.8	11.2	91.3	583	11.3	7234239	762	4871551370
T734-N55	Tumor tissue	1029.4	11.2	828	11.4	1128	8269771	8513005123	90.8	971.6	11.3	91.6	774	11.4	7988426	1108	7448576531
T734-N56	Tumor tissue	937.7	11.2	764	11.3	1002	8558240	8024966962	90.7	876.4	11.3	91.5	706	11.4	8319545	962	6953154958
T734-N57	Tumor tissue	902.8	11	736	11.1	950	6809780	6147700776	90.6	835.6	11.2	91.3	673	11.3	6518995	904	5149253097
T734-N58	Tumor tissue	930.2	11.1	760	11.2	980	7424508	6906535549	90.7	868.6	11.2	91.5	702	11.3	7063657	941	5849953752
T734-N59	Tumor tissue	851.9	11	700	11.2	903	9370388	7982237501	90.5	794.5	11.1	91.3	646	11.2	8863221	861	6697439131
T734-N60	Tumor tissue	1089.2	11	883	11.2	1262	9529330	10379098290	90.5	1030.6	11.1	91.3	830	11.2	9228947	1241	9113718582
T734-N61	Tumor tissue	919.7	11.1	751	11.2	974	8189126	7531379428	90.6	858.3	11.2	91.4	691	11.3	7862699	933	6458425339
T734-N62	Tumor tissue	914.8	11.1	738	11.2	953	9214485	8429028261	90.6	855.9	11.2	91.3	682	11.3	8837770	917	7209787204
T734-N63	Tumor tissue	1046.9	11.1	813	11.2	1188	8937766	9357208218	90.6	991.7	11.1	91.4	761	11.3	8579109	1176	8175937200
T734-N64	Tumor tissue	1072.7	11.1	868	11.2	1219	9313448	9990816151	90.5	1015.8	11.2	91.3	816	11.3	9000803	1197	8792797689
T734-N65	Tumor tissue	1049.4	11.4	822	11.5	1174	14650801	15374139408	91.1	985.5	11.5	92	761	11.6	13996437	1147	13189347090
T734-N66	Tumor tissue	833.9	11.2	708	11.3	896	7140678	5954343588	90.8	761.3	11.3	91.5	641	11.4	6816719	846	4910412356
T734-N67	Tumor tissue	852.1	11.1	683	11.2	902	8194782	6982426521	90.5	790.5	11.1	91.3	625	11.2	7785224	858	5842508013
T734-N68	Tumor tissue	947.4	11.1	750	11.2	1019	8319850	7882569361	90.5	888.7	11.1	91.4	694	11.3	7987023	993	6793711308
T734-N69	Tumor tissue	925.5	11.1	750	11.2	970	8557312	7919931252	90.7	862.9	11.2	91.5	691	11.3	8190955	931	6767055944
T734-N70	Tumor tissue	918	11.1	756	11.2	970	9466917	8690809892	90.6	856	11.2	91.3	698	11.3	9057031	928	7405863268
T734-N71	Tumor tissue	1021.5	11.1	822	11.2	1136	8443747	8624903930	90.6	960.9	11.1	91.4	766	11.3	8139755	1108	7502738809
T734-N72	Tumor tissue	941.8	11.1	754	11.3	1017	7421320	6989731818	90.6	881	11.2	91.4	696	11.3	7074435	979	5970769906
T734-N73	Tumor tissue	880.1	10.8	729	10.9	932	14764442	12994284652	90	822.9	10.8	90.8	674	10.9	14060387	888	11036835930
T734-N74	Tumor tissue	861.1	10.7	719	10.8	911	12619969	10867519198	90.1	800.9	10.8	90.8	661	10.9	12135329	868	9214770186
T734-N75	Tumor tissue	912.5	10.8	748	10.9	964	12236626	11165836176	90.2	852.5	10.9	91	690	11	11764059	924	9593404480
T734-N76	Tumor tissue	885.7	10.8	741	10.9	933	16875570	14946658621	90.2	826.7	10.9	90.9	684	10.9	16190834	889	12805437781
T734-N77	Tumor tissue	861.5	10.8	727	10.9	916	9149276	7882257261	89.9	806.4	10.8	90.7	674	10.9	8746356	871	6731917469
T734-N78	Tumor tissue	849.1	10.8	705	10.9	899	7205857	6118361457	90.2	788.6	10.9	90.9	647	11	6825093	855	5138228177

## Sheet: Table S3
Supplementary Table 3 List of high-confident transcripts
isoform	chrom	strand	length	exons	structural_category	associated_gene	gene_name	diff_to_TSS	diff_to_TTS	RTS_stage	all_canonical	predicted_NMD	perc_A_downstream_TTS	within_cage_peak	within_polya_site	polyA_motif
MSTRG.26738.12	chr14	+	772	3	novel_not_in_catalog	ENSG00000257556.2	LINC02298	NA	NA	FALSE	canonical	FALSE	5	TRUE	FALSE	AATAAA
MSTRG.14682.4	chr11	+	1764	3	novel_not_in_catalog	ENSG00000254510.2	AP001107.5	NA	NA	FALSE	canonical	TRUE	10	TRUE	FALSE	AATAAA
MSTRG.54477.2	chr21	-	1026	3	novel_not_in_catalog	ENSG00000230061.2	TRPM2-AS	NA	NA	FALSE	canonical	TRUE	15	FALSE	FALSE	AATAAA
MSTRG.83733.22	chr8	+	1870	5	novel_not_in_catalog	ENSG00000164749.13	HNF4G	NA	NA	FALSE	canonical	TRUE	20	TRUE	FALSE	NA
MSTRG.37521.2	chr17	+	865	4	novel_not_in_catalog	ENSG00000266970.1	AC061992.2	NA	NA	FALSE	canonical	FALSE	40	TRUE	FALSE	CATAAA
MSTRG.67380.1	chr5	+	1581	5	novel_not_in_catalog	ENSG00000251307.1	AC026704.1	NA	NA	FALSE	canonical	TRUE	30	FALSE	FALSE	AATAAA
MSTRG.49327.1	chr2	-	881	3	novel_not_in_catalog	ENSG00000227542.1	AC092614.1	NA	NA	FALSE	canonical	TRUE	25	FALSE	FALSE	AATAAA
MSTRG.58187.22	chr3	+	1400	5	novel_not_in_catalog	ENSG00000271858.5	Z84492.1	NA	NA	FALSE	canonical	TRUE	10	FALSE	FALSE	AATAAA
MSTRG.58187.23	chr3	+	1502	5	novel_not_in_catalog	ENSG00000271858.5	Z84492.1	NA	NA	FALSE	canonical	TRUE	10	FALSE	FALSE	AATAAA
MSTRG.53267.11	chr20	+	492	4	novel_not_in_catalog	ENSG00000125534.10	PPDPF	NA	NA	FALSE	canonical	FALSE	25	TRUE	FALSE	NA
MSTRG.37760.23	chr17	-	2517	11	novel_not_in_catalog	ENSG00000185624.15	P4HB	NA	NA	FALSE	canonical	TRUE	5	FALSE	FALSE	AATAAA
MSTRG.8157.28	chr1	-	533	3	novel_not_in_catalog	ENSG00000238005.4	AL391832.2	NA	NA	FALSE	canonical	FALSE	30	FALSE	FALSE	AATAAA
MSTRG.41362.17	chr19	+	4039	5	novel_not_in_catalog	ENSG00000130311.11	DDA1	NA	NA	FALSE	canonical	FALSE	10	TRUE	FALSE	AATAAA
MSTRG.86823.1	chr9	-	2178	7	novel_not_in_catalog	ENSG00000215548.2	FRG1JP	NA	NA	FALSE	canonical	TRUE	10	FALSE	FALSE	TTTAAA
MSTRG.42155.3	chr19	+	686	4	novel_not_in_catalog	ENSG00000126264.10	HCST	NA	NA	FALSE	canonical	FALSE	30	TRUE	FALSE	NA
MSTRG.64251.5	chr4	-	1399	2	novel_not_in_catalog	ENSG00000185477.5	GPRIN3	NA	NA	FALSE	canonical	FALSE	0	FALSE	FALSE	AATAAA
MSTRG.10976.101	chr10	-	1210	7	novel_not_in_catalog	ENSG00000223482.8	NUTM2A-AS1	NA	NA	FALSE	canonical	TRUE	15	TRUE	FALSE	ATTAAA
MSTRG.39056.1	chr18	+	1047	2	novel_not_in_catalog	ENSG00000075643.6	MOCOS	NA	NA	FALSE	canonical	FALSE	40	TRUE	FALSE	AATAAA
MSTRG.26738.13	chr14	+	791	4	novel_not_in_catalog	ENSG00000257556.2	LINC02298	NA	NA	FALSE	canonical	TRUE	25	TRUE	FALSE	TATAAA
MSTRG.26738.9	chr14	+	1047	5	novel_not_in_catalog	ENSG00000257556.2	LINC02298	NA	NA	FALSE	canonical	TRUE	5	TRUE	FALSE	AATAAA
MSTRG.26738.8	chr14	+	876	4	novel_not_in_catalog	ENSG00000257556.2	LINC02298	NA	NA	FALSE	canonical	TRUE	5	TRUE	FALSE	AATAAA
MSTRG.87739.1	chr9	+	6194	4	novel_not_in_catalog	ENSG00000231806.3	PCAT7	NA	NA	FALSE	canonical	TRUE	15	FALSE	FALSE	NA
MSTRG.12586.14	chr11	-	2819	4	novel_not_in_catalog	ENSG00000167244.21	IGF2	NA	NA	FALSE	canonical	FALSE	45	TRUE	FALSE	NA
MSTRG.12550.93	chr11	-	738	3	novel_not_in_catalog	ENSG00000230834.1	AC068580.2	NA	NA	FALSE	canonical	TRUE	5	FALSE	FALSE	AATAAA
MSTRG.12572.16	chr11	+	350	4	novel_not_in_catalog	ENSG00000177600.9	RPLP2	NA	NA	FALSE	canonical	FALSE	20	TRUE	FALSE	AATAAA
MSTRG.12572.32	chr11	+	363	4	novel_not_in_catalog	ENSG00000177600.9	RPLP2	NA	NA	FALSE	canonical	FALSE	20	TRUE	FALSE	AATAAA
MSTRG.12572.22	chr11	+	374	4	novel_not_in_catalog	ENSG00000177600.9	RPLP2	NA	NA	FALSE	canonical	FALSE	20	TRUE	FALSE	AATAAA
MSTRG.12572.14	chr11	+	416	4	novel_not_in_catalog	ENSG00000177600.9	RPLP2	NA	NA	FALSE	canonical	FALSE	20	TRUE	FALSE	AATAAA
MSTRG.12572.19	chr11	+	605	5	novel_not_in_catalog	ENSG00000177600.9	RPLP2	NA	NA	FALSE	canonical	FALSE	20	TRUE	FALSE	AATAAA
MSTRG.79128.1	chr7	-	5631	4	novel_not_in_catalog	ENSG00000006606.8	CCL26	NA	NA	FALSE	canonical	TRUE	20	FALSE	FALSE	AATAAA
MSTRG.45634.13	chr2	+	642	5	novel_not_in_catalog	ENSG00000170634.13	ACYP2	NA	NA	FALSE	canonical	TRUE	25	TRUE	FALSE	AATAAA
MSTRG.56022.7	chr22	+	1422	3	novel_not_in_catalog	ENSG00000196236.13	XPNPEP3	NA	NA	FALSE	canonical	FALSE	30	TRUE	FALSE	ATTAAA
MSTRG.73808.15	chr6	-	860	3	novel_not_in_catalog	ENSG00000123545.6	NDUFAF4	NA	NA	FALSE	canonical	TRUE	20	FALSE	FALSE	AATAAA
MSTRG.9697.1	chr10	-	1781	4	novel_not_in_catalog	ENSG00000271335.6	AL117336.2	NA	NA	FALSE	canonical	TRUE	30	FALSE	FALSE	NA
MSTRG.34966.1	chr17	-	2218	2	novel_not_in_catalog	ENSG00000264808.1	AC068025.1	NA	NA	FALSE	canonical	TRUE	40	FALSE	FALSE	NA
MSTRG.81100.4	chr7	+	809	5	novel_not_in_catalog	ENSG00000211751.9	TRBC1	NA	NA	FALSE	canonical	FALSE	15	FALSE	FALSE	AATAAA
MSTRG.81100.7	chr7	+	809	5	novel_not_in_catalog	ENSG00000211751.9	TRBC1	NA	NA	FALSE	canonical	FALSE	15	FALSE	FALSE	AATAAA
MSTRG.81100.14	chr7	+	811	5	novel_not_in_catalog	ENSG00000211751.9	TRBC1	NA	NA	FALSE	canonical	FALSE	15	FALSE	FALSE	AATAAA
MSTRG.81100.9	chr7	+	811	5	novel_not_in_catalog	ENSG00000211751.9	TRBC1	NA	NA	FALSE	canonical	FALSE	15	FALSE	FALSE	AATAAA
MSTRG.81100.18	chr7	+	814	5	novel_not_in_catalog	ENSG00000211751.9	TRBC1	NA	NA	FALSE	canonical	FALSE	15	FALSE	FALSE	AATAAA
MSTRG.63831.4	chr4	+	5730	6	novel_not_in_catalog	ENSG00000169116.11	PARM1	NA	NA	FALSE	canonical	TRUE	20	FALSE	FALSE	ACTAAA
MSTRG.65522.45	chr4	-	2489	2	novel_not_in_catalog	ENSG00000109686.18	SH3D19	NA	NA	FALSE	canonical	FALSE	20	TRUE	FALSE	AATAAA
MSTRG.21509.139	chr12	-	1144	3	novel_not_in_catalog	ENSG00000196458.11	ZNF605	NA	NA	FALSE	canonical	FALSE	10	TRUE	FALSE	NA
MSTRG.40252.21	chr19	-	1848	6	novel_not_in_catalog	ENSG00000104964.15	TLE5	NA	NA	FALSE	canonical	TRUE	15	TRUE	FALSE	NA
MSTRG.26423.1	chr14	-	884	2	novel_not_in_catalog	ENSG00000259023.3	LINC00524	NA	NA	FALSE	canonical	FALSE	25	FALSE	FALSE	AATAAA
MSTRG.6326.56	chr1	-	3118	10	novel_not_in_catalog	ENSG00000242193.11	CRYZL2P	NA	NA	FALSE	canonical	TRUE	15	FALSE	FALSE	AATAAA
MSTRG.6326.61	chr1	-	4591	10	novel_not_in_catalog	ENSG00000242193.11	CRYZL2P	NA	NA	FALSE	canonical	TRUE	15	FALSE	FALSE	AATAAA
MSTRG.6326.64	chr1	-	2883	7	novel_not_in_catalog	ENSG00000242193.11	CRYZL2P	NA	NA	FALSE	canonical	TRUE	15	FALSE	FALSE	AATAAA
MSTRG.6326.76	chr1	-	3382	10	novel_not_in_catalog	ENSG00000242193.11	CRYZL2P	NA	NA	FALSE	canonical	TRUE	15	FALSE	FALSE	AATAAA
MSTRG.14514.1	chr11	-	1148	5	novel_not_in_catalog	ENSG00000002330.13	BAD	NA	NA	FALSE	canonical	TRUE	10	TRUE	TRUE	AATAAA
MSTRG.57766.34	chr3	-	1897	5	novel_not_in_catalog	ENSG00000181061.13	HIGD1A	NA	NA	FALSE	canonical	TRUE	15	TRUE	TRUE	ATTAAA
MSTRG.79423.17	chr7	-	884	4	novel_not_in_catalog	ENSG00000182165.18	TP53TG1	NA	NA	FALSE	canonical	TRUE	15	FALSE	FALSE	AATAAA
MSTRG.35008.28	chr17	-	771	3	novel_not_in_catalog	ENSG00000141298.19	SSH2	NA	NA	FALSE	canonical	FALSE	15	FALSE	FALSE	AATAAA
MSTRG.46150.1	chr2	+	352	3	novel_not_in_catalog	ENSG00000233849.1	AC022201.2	NA	NA	FALSE	canonical	FALSE	25	FALSE	FALSE	AATAAA
MSTRG.77308.9	chr7	+	1881	5	novel_not_in_catalog	ENSG00000226690.8	AC013470.2	NA	NA	FALSE	canonical	FALSE	25	FALSE	FALSE	AATAAA
MSTRG.33630.34	chr17	-	1489	8	novel_not_in_catalog	ENSG00000141252.20	VPS53	NA	NA	FALSE	canonical	TRUE	20	FALSE	FALSE	NA
MSTRG.40194.23	chr19	+	2579	5	novel_not_in_catalog	ENSG00000104904.12	OAZ1	NA	NA	FALSE	canonical	FALSE	25	FALSE	FALSE	NA
MSTRG.10123.10	chr10	-	3005	3	novel_not_in_catalog	ENSG00000227121.2	LINC02672	NA	NA	FALSE	canonical	TRUE	30	FALSE	FALSE	ATTAAA
MSTRG.71949.1	chr6	+	1237	4	novel_not_in_catalog	ENSG00000287252.1	AL009179.2	NA	NA	FALSE	canonical	TRUE	30	FALSE	FALSE	ATTAAA
MSTRG.48950.109	chr2	-	537	3	novel_not_in_catalog	ENSG00000154518.9	ATP5MC3	NA	NA	FALSE	canonical	FALSE	15	TRUE	FALSE	ATTAAA
MSTRG.52522.30	chr20	-	866	3	novel_not_in_catalog	ENSG00000124116.19	WFDC3	NA	NA	FALSE	canonical	TRUE	5	FALSE	FALSE	GATAAA
MSTRG.84153.2	chr8	+	3136	5	novel_not_in_catalog	ENSG00000169439.12	SDC2	NA	NA	FALSE	canonical	TRUE	20	TRUE	FALSE	AATAAA
MSTRG.66229.25	chr4	-	866	2	novel_not_in_catalog	ENSG00000083857.14	FAT1	NA	NA	FALSE	canonical	TRUE	20	FALSE	FALSE	AATATA
MSTRG.28597.61	chr15	-	549	3	novel_not_in_catalog	ENSG00000259673.6	IQCH-AS1	NA	NA	FALSE	canonical	TRUE	25	FALSE	FALSE	AATAAA
MSTRG.28597.62	chr15	-	576	3	novel_not_in_catalog	ENSG00000259673.6	IQCH-AS1	NA	NA	FALSE	canonical	TRUE	25	FALSE	FALSE	AATAAA
MSTRG.208.1	chr1	-	1849	5	novel_not_in_catalog	ENSG00000287828.1	AL354743.2	NA	NA	FALSE	canonical	TRUE	15	FALSE	FALSE	AATAAA
MSTRG.208.10	chr1	-	1487	4	novel_not_in_catalog	ENSG00000287828.1	AL354743.2	NA	NA	FALSE	canonical	TRUE	15	FALSE	FALSE	AATAAA
MSTRG.208.12	chr1	-	1539	4	novel_not_in_catalog	ENSG00000287828.1	AL354743.2	NA	NA	FALSE	canonical	TRUE	15	FALSE	FALSE	AATAAA
MSTRG.208.2	chr1	-	1625	3	novel_not_in_catalog	ENSG00000287828.1	AL354743.2	NA	NA	FALSE	canonical	TRUE	15	FALSE	FALSE	AATAAA
MSTRG.208.3	chr1	-	1286	4	novel_not_in_catalog	ENSG00000287828.1	AL354743.2	NA	NA	FALSE	canonical	TRUE	15	FALSE	FALSE	AATAAA
MSTRG.208.9	chr1	-	1869	3	novel_not_in_catalog	ENSG00000287828.1	AL354743.2	NA	NA	FALSE	canonical	TRUE	15	FALSE	FALSE	AATAAA
MSTRG.36289.20	chr17	-	2006	5	novel_not_in_catalog	ENSG00000108821.14	COL1A1	NA	NA	FALSE	canonical	FALSE	20	FALSE	FALSE	AATAAA
MSTRG.2276.45	chr1	-	919	4	novel_not_in_catalog	ENSG00000234694.1	AL139289.1	NA	NA	FALSE	canonical	TRUE	15	FALSE	FALSE	NA
MSTRG.2276.46	chr1	-	879	3	novel_not_in_catalog	ENSG00000234694.1	AL139289.1	NA	NA	FALSE	canonical	TRUE	15	FALSE	FALSE	NA
MSTRG.84683.2	chr8	+	2596	4	novel_not_in_catalog	ENSG00000147676.14	MAL2	NA	NA	FALSE	canonical	FALSE	10	TRUE	FALSE	AATAAA
MSTRG.44277.51	chr2	-	979	6	novel_not_in_catalog	ENSG00000119185.12	ITGB1BP1	NA	NA	FALSE	canonical	TRUE	35	FALSE	FALSE	ATTAAA
MSTRG.74505.8	chr6	-	1488	5	novel_not_in_catalog	ENSG00000111906.18	HDDC2	NA	NA	FALSE	canonical	TRUE	15	FALSE	FALSE	GATAAA
MSTRG.3820.176	chr1	-	2865	8	novel_not_in_catalog	ENSG00000223745.8	CCDC18-AS1	NA	NA	FALSE	canonical	TRUE	25	FALSE	FALSE	ATTAAA
MSTRG.88297.6	chr9	-	939	3	novel_not_in_catalog	ENSG00000230185.5	C9orf147	NA	NA	FALSE	canonical	TRUE	55	FALSE	FALSE	AATAAA
MSTRG.5148.1	chr1	-	4502	3	novel_not_in_catalog	ENSG00000232671.6	ZNF687-AS1	NA	NA	FALSE	canonical	FALSE	10	FALSE	FALSE	NA
MSTRG.89283.12	chr9	+	1070	6	novel_not_in_catalog	ENSG00000148362.11	PAXX	NA	NA	FALSE	canonical	FALSE	20	TRUE	FALSE	NA
MSTRG.91645.6	chrX	-	912	4	novel_not_in_catalog	ENSG00000236256.9	DIAPH2-AS1	NA	NA	FALSE	canonical	TRUE	15	FALSE	FALSE	ATTAAA
MSTRG.43972.9	chr19	-	755	3	novel_not_in_catalog	ENSG00000083807.10	SLC27A5	NA	NA	FALSE	canonical	TRUE	20	FALSE	FALSE	AATACA
MSTRG.5263.119	chr1	-	1173	3	novel_not_in_catalog	ENSG00000188643.11	S100A16	NA	NA	FALSE	canonical	TRUE	5	FALSE	FALSE	ATTAAA
MSTRG.24477.23	chr14	+	1014	3	novel_not_in_catalog	ENSG00000151327.12	FAM177A1	NA	NA	FALSE	canonical	FALSE	55	TRUE	FALSE	NA
MSTRG.6868.3	chr1	+	1622	3	novel_not_in_catalog	ENSG00000224536.2	AC096677.1	NA	NA	FALSE	canonical	FALSE	25	FALSE	FALSE	AATAAA
MSTRG.36155.31	chr17	+	3188	8	novel_not_in_catalog	ENSG00000136436.14	CALCOCO2	NA	NA	FALSE	canonical	TRUE	0	TRUE	FALSE	NA
MSTRG.87686.17	chr9	-	2823	3	novel_not_in_catalog	ENSG00000188938.17	FAM120AOS	NA	NA	FALSE	canonical	TRUE	35	TRUE	FALSE	NA
MSTRG.87686.19	chr9	-	2944	4	novel_not_in_catalog	ENSG00000188938.17	FAM120AOS	NA	NA	FALSE	canonical	TRUE	35	TRUE	FALSE	NA
MSTRG.55704.1	chr22	+	874	3	novel_not_in_catalog	ENSG00000221963.6	APOL6	NA	NA	FALSE	canonical	FALSE	25	TRUE	FALSE	AATAAA
MSTRG.79893.26	chr7	-	3416	7	novel_not_in_catalog	ENSG00000078319.9	PMS2P1	NA	NA	FALSE	canonical	TRUE	10	FALSE	FALSE	AATAAA
MSTRG.85566.58	chr9	+	3179	4	novel_not_in_catalog	ENSG00000107104.19	KANK1	NA	NA	FALSE	canonical	TRUE	30	TRUE	FALSE	NA
MSTRG.43726.24	chr19	+	515	4	novel_not_in_catalog	ENSG00000108107.15	RPL28	NA	NA	FALSE	canonical	FALSE	20	TRUE	FALSE	NA
MSTRG.8118.31	chr1	-	5119	10	novel_not_in_catalog	ENSG00000059588.10	TARBP1	NA	NA	FALSE	canonical	TRUE	45	FALSE	FALSE	AATAAA
MSTRG.8118.9	chr1	-	5020	9	novel_not_in_catalog	ENSG00000059588.10	TARBP1	NA	NA	FALSE	canonical	TRUE	25	FALSE	FALSE	AATAAA
MSTRG.21185.54	chr12	-	1090	2	novel_not_in_catalog	ENSG00000196498.13	NCOR2	NA	NA	FALSE	canonical	TRUE	5	TRUE	FALSE	AATAAA
MSTRG.84683.7	chr8	+	2849	4	novel_not_in_catalog	ENSG00000147676.14	MAL2	NA	NA	FALSE	canonical	TRUE	10	TRUE	FALSE	AATAAA
MSTRG.54572.26	chr21	+	3173	2	novel_not_in_catalog	ENSG00000183570.16	PCBP3	NA	NA	FALSE	canonical	FALSE	35	FALSE	FALSE	NA
MSTRG.35451.80	chr17	+	1694	2	novel_not_in_catalog	ENSG00000131771.14	PPP1R1B	NA	NA	FALSE	canonical	FALSE	0	TRUE	FALSE	GGGGCT
MSTRG.88634.7	chr9	-	660	4	novel_not_in_catalog	ENSG00000136942.15	RPL35	NA	NA	FALSE	canonical	TRUE	5	FALSE	FALSE	AATAAA
MSTRG.62053.49	chr4	-	6823	2	novel_not_in_catalog	ENSG00000182903.16	ZNF721	NA	NA	FALSE	canonical	FALSE	35	FALSE	FALSE	AATAAA
MSTRG.43224.16	chr19	+	1922	2	novel_not_in_catalog	ENSG00000087086.15	FTL	NA	NA	FALSE	canonical	FALSE	15	TRUE	TRUE	NA
MSTRG.59019.7	chr3	-	3669	5	novel_not_in_catalog	ENSG00000080822.17	CLDND1	NA	NA	FALSE	canonical	TRUE	15	FALSE	FALSE	ATTAAA
MSTRG.35451.137	chr17	+	2038	4	novel_not_in_catalog	ENSG00000131771.14	PPP1R1B	NA	NA	FALSE	canonical	TRUE	0	FALSE	FALSE	GGGGCT
MSTRG.19021.174	chr12	-	1504	2	novel_not_in_catalog	ENSG00000257727.6	CNPY2	NA	NA	FALSE	canonical	FALSE	40	TRUE	FALSE	AAAAAG
MSTRG.36839.14	chr17	-	1542	5	novel_not_in_catalog	ENSG00000214174.8	AMZ2P1	NA	NA	FALSE	canonical	TRUE	15	TRUE	FALSE	AATAAA
MSTRG.75656.76	chr6	-	1172	7	novel_not_in_catalog	ENSG00000026297.16	RNASET2	NA	NA	FALSE	canonical	TRUE	25	FALSE	FALSE	AAAAAG
MSTRG.56231.27	chr22	+	911	3	novel_not_in_catalog	ENSG00000100300.18	TSPO	NA	NA	FALSE	canonical	TRUE	5	FALSE	FALSE	AATAAA
MSTRG.15723.5	chr11	+	3669	2	novel_not_in_catalog	ENSG00000263465.4	SRSF8	NA	NA	FALSE	canonical	TRUE	15	TRUE	FALSE	AATAAA
MSTRG.30935.11	chr16	-	1751	12	novel_not_in_catalog	ENSG00000270580.5	AC139256.3	NA	NA	FALSE	canonical	TRUE	20	FALSE	FALSE	NA
MSTRG.37042.38	chr17	-	585	2	novel_not_in_catalog	ENSG00000070540.13	WIPI1	NA	NA	FALSE	canonical	FALSE	20	TRUE	FALSE	NA
MSTRG.70798.5	chr5	+	1531	2	novel_not_in_catalog	ENSG00000250222.2	AC008443.5	NA	NA	FALSE	canonical	FALSE	15	TRUE	FALSE	NA
MSTRG.4609.36	chr1	-	1703	3	novel_not_in_catalog	ENSG00000223804.5	AC244669.1	NA	NA	FALSE	canonical	TRUE	10	FALSE	FALSE	AATAAA
MSTRG.4609.37	chr1	-	3313	4	novel_not_in_catalog	ENSG00000223804.5	AC244669.1	NA	NA	FALSE	canonical	TRUE	10	FALSE	FALSE	AATAAA
MSTRG.30320.29	chr16	-	583	3	novel_not_in_catalog	ENSG00000140988.16	RPS2	NA	NA	FALSE	canonical	FALSE	5	FALSE	TRUE	AATAAA
MSTRG.11599.11	chr10	+	3758	3	novel_not_in_catalog	ENSG00000107954.10	NEURL1	NA	NA	FALSE	canonical	FALSE	55	FALSE	FALSE	NA
MSTRG.52287.9	chr20	-	832	6	novel_not_in_catalog	ENSG00000101353.14	MROH8	NA	NA	FALSE	canonical	TRUE	20	FALSE	FALSE	AATAAA
MSTRG.85518.1	chr8	-	1709	4	novel_not_in_catalog	ENSG00000255182.2	AC084125.2	NA	NA	FALSE	canonical	FALSE	10	FALSE	FALSE	ATTAAA
MSTRG.12349.4	chr10	+	1512	3	novel_not_in_catalog	ENSG00000171813.14	PWWP2B	NA	NA	FALSE	canonical	FALSE	10	FALSE	FALSE	AATAAA
MSTRG.34120.1	chr17	-	2910	2	novel_not_in_catalog	ENSG00000179859.9	RNF227	NA	NA	FALSE	canonical	FALSE	60	FALSE	FALSE	CATAAA
MSTRG.39465.12	chr18	+	386	2	novel_not_in_catalog	ENSG00000267040.6	AC027097.1	NA	NA	FALSE	canonical	FALSE	10	TRUE	FALSE	ATTAAA
MSTRG.72182.46	chr6	-	818	4	novel_not_in_catalog	ENSG00000234745.11	HLA-B	NA	NA	FALSE	canonical	FALSE	5	FALSE	TRUE	AATAAA
MSTRG.84371.5	chr8	+	1059	3	novel_not_in_catalog	ENSG00000083307.12	GRHL2	NA	NA	FALSE	canonical	FALSE	0	TRUE	FALSE	NA
MSTRG.50944.18	chr20	-	1642	3	novel_not_in_catalog	ENSG00000225377.6	NRSN2-AS1	NA	NA	FALSE	canonical	TRUE	10	FALSE	FALSE	NA
MSTRG.88634.17	chr9	-	559	4	novel_not_in_catalog	ENSG00000136942.15	RPL35	NA	NA	FALSE	canonical	TRUE	5	FALSE	FALSE	AATAAA
MSTRG.43.31	chr1	-	1857	6	novel_not_in_catalog	ENSG00000227232.5	WASH7P	NA	NA	FALSE	canonical	TRUE	30	FALSE	FALSE	AATAAA
MSTRG.40363.13	chr19	-	738	3	novel_not_in_catalog	ENSG00000126934.14	MAP2K2	NA	NA	FALSE	canonical	FALSE	5	FALSE	FALSE	AAAAAG
MSTRG.4978.2	chr1	+	2695	3	novel_not_in_catalog	ENSG00000274265.5	AC245297.4	NA	NA	FALSE	canonical	TRUE	80	FALSE	FALSE	GATAAA
MSTRG.4978.5	chr1	+	2229	3	novel_not_in_catalog	ENSG00000274265.5	AC245297.4	NA	NA	FALSE	canonical	TRUE	45	FALSE	FALSE	AATAAA
MSTRG.4978.6	chr1	+	1134	4	novel_not_in_catalog	ENSG00000274265.5	AC245297.4	NA	NA	FALSE	canonical	TRUE	80	FALSE	FALSE	GATAAA
MSTRG.47530.7	chr2	+	2116	7	novel_not_in_catalog	ENSG00000146556.14	WASH2P	NA	NA	FALSE	canonical	TRUE	30	FALSE	FALSE	AATAAA
MSTRG.43.14	chr1	-	2908	5	novel_not_in_catalog	ENSG00000227232.5	WASH7P	NA	NA	FALSE	canonical	FALSE	30	FALSE	FALSE	AATAAA
MSTRG.47530.26	chr2	+	2215	6	novel_not_in_catalog	ENSG00000146556.14	WASH2P	NA	NA	FALSE	canonical	TRUE	30	FALSE	FALSE	AATAAA
MSTRG.26787.12	chr14	-	801	3	novel_not_in_catalog	ENSG00000211890.4	IGHA2	NA	NA	FALSE	canonical	FALSE	15	TRUE	FALSE	AATAAA
MSTRG.26787.21	chr14	-	1122	4	novel_not_in_catalog	ENSG00000211890.4	IGHA2	NA	NA	FALSE	canonical	FALSE	15	TRUE	FALSE	AATAAA
MSTRG.43631.5	chr19	+	4708	7	novel_not_in_catalog	ENSG00000170906.16	NDUFA3	NA	NA	FALSE	canonical	TRUE	10	FALSE	FALSE	NA
MSTRG.42744.1	chr19	+	9439	2	novel_not_in_catalog	ENSG00000267191.2	AC006213.3	NA	NA	FALSE	canonical	FALSE	15	TRUE	FALSE	AGTAAA
MSTRG.81017.35	chr7	+	470	4	novel_not_in_catalog	ENSG00000090266.13	NDUFB2	NA	NA	FALSE	canonical	TRUE	10	TRUE	FALSE	ATTAAA
MSTRG.81017.36	chr7	+	464	4	novel_not_in_catalog	ENSG00000090266.13	NDUFB2	NA	NA	FALSE	canonical	TRUE	10	TRUE	FALSE	ATTAAA
MSTRG.4651.11	chr1	+	3362	4	novel_not_in_catalog	ENSG00000226067.7	LINC00623	NA	NA	FALSE	canonical	TRUE	15	FALSE	FALSE	AATAAA
MSTRG.4763.17	chr1	-	1139	2	novel_not_in_catalog	ENSG00000272419.6	LINC01145	NA	NA	FALSE	canonical	TRUE	0	FALSE	FALSE	TATAAA
MSTRG.87787.38	chr9	-	2412	3	novel_not_in_catalog	ENSG00000158169.13	FANCC	NA	NA	FALSE	canonical	FALSE	40	FALSE	FALSE	AATAAA
MSTRG.56264.76	chr22	+	486	4	novel_not_in_catalog	ENSG00000138964.17	PARVG	NA	NA	FALSE	canonical	FALSE	35	TRUE	FALSE	CATAAA
MSTRG.36449.38	chr17	-	821	2	novel_not_in_catalog	ENSG00000180891.13	CUEDC1	NA	NA	FALSE	canonical	FALSE	5	FALSE	FALSE	ATTAAA
MSTRG.81686.11	chr8	-	5928	5	novel_not_in_catalog	ENSG00000223508.5	RPL23AP53	NA	NA	FALSE	canonical	TRUE	15	FALSE	FALSE	TATAAA
MSTRG.52183.4	chr20	+	4458	3	novel_not_in_catalog	ENSG00000101335.10	MYL9	NA	NA	FALSE	canonical	FALSE	10	TRUE	FALSE	NA
MSTRG.18930.19	chr12	-	477	2	novel_not_in_catalog	ENSG00000094916.16	CBX5	NA	NA	FALSE	canonical	FALSE	30	TRUE	TRUE	ATTAAA
MSTRG.75455.8	chr6	-	681	4	novel_not_in_catalog	ENSG00000146425.11	DYNLT1	NA	NA	FALSE	canonical	FALSE	10	TRUE	FALSE	AATAAA
MSTRG.13088.1	chr11	-	754	2	novel_not_in_catalog	ENSG00000286959.1	AC104383.1	NA	NA	FALSE	canonical	FALSE	10	FALSE	FALSE	AATAAA
MSTRG.91015.17	chrX	-	1218	3	novel_not_in_catalog	ENSG00000182518.13	FAM104B	NA	NA	FALSE	canonical	TRUE	25	FALSE	FALSE	NA
MSTRG.91015.19	chrX	-	1216	3	novel_not_in_catalog	ENSG00000182518.13	FAM104B	NA	NA	FALSE	canonical	TRUE	25	FALSE	FALSE	NA
MSTRG.13571.4	chr11	+	5352	5	novel_not_in_catalog	ENSG00000135378.4	PRRG4	NA	NA	FALSE	canonical	TRUE	15	TRUE	FALSE	AATAAA
MSTRG.87769.90	chr9	+	1588	5	novel_not_in_catalog	ENSG00000148120.16	AOPEP	NA	NA	FALSE	canonical	TRUE	15	FALSE	FALSE	NA
MSTRG.33429.16	chr16	-	778	4	novel_not_in_catalog	ENSG00000198931.11	APRT	NA	NA	FALSE	canonical	FALSE	5	FALSE	FALSE	AGTAAA
MSTRG.15364.1	chr11	-	2767	3	novel_not_in_catalog	ENSG00000254988.1	AP002498.1	NA	NA	FALSE	canonical	TRUE	15	FALSE	FALSE	AATAAA
MSTRG.15364.2	chr11	-	2943	4	novel_not_in_catalog	ENSG00000254988.1	AP002498.1	NA	NA	FALSE	canonical	TRUE	20	FALSE	FALSE	AATAAA
MSTRG.15364.5	chr11	-	3057	5	novel_not_in_catalog	ENSG00000254988.1	AP002498.1	NA	NA	FALSE	canonical	TRUE	20	FALSE	FALSE	AATAAA
MSTRG.15364.6	chr11	-	2724	3	novel_not_in_catalog	ENSG00000254988.1	AP002498.1	NA	NA	FALSE	canonical	TRUE	20	FALSE	FALSE	AATAAA
MSTRG.46742.6	chr2	-	907	3	novel_not_in_catalog	ENSG00000283196.2	AC006453.3	NA	NA	FALSE	canonical	FALSE	45	FALSE	FALSE	ATTAAA
MSTRG.47486.10	chr2	+	5102	6	novel_not_in_catalog	ENSG00000144130.11	NT5DC4	NA	NA	FALSE	canonical	TRUE	30	TRUE	FALSE	ATTAAA
MSTRG.70760.8	chr5	+	2835	3	novel_not_in_catalog	ENSG00000161011.20	SQSTM1	NA	NA	FALSE	canonical	FALSE	15	FALSE	FALSE	ATTAAA
MSTRG.82289.30	chr8	+	2360	11	novel_not_in_catalog	ENSG00000120896.13	SORBS3	NA	NA	FALSE	canonical	TRUE	15	TRUE	FALSE	NA
MSTRG.72405.3	chr6	+	2536	4	novel_not_in_catalog	ENSG00000112033.14	PPARD	NA	NA	FALSE	canonical	TRUE	20	TRUE	FALSE	AATAAA
MSTRG.88634.11	chr9	-	915	4	novel_not_in_catalog	ENSG00000136942.15	RPL35	NA	NA	FALSE	canonical	TRUE	5	FALSE	FALSE	AATAAA
MSTRG.53267.3	chr20	+	751	3	novel_not_in_catalog	ENSG00000125534.10	PPDPF	NA	NA	FALSE	canonical	FALSE	25	TRUE	FALSE	NA
MSTRG.53267.2	chr20	+	831	4	novel_not_in_catalog	ENSG00000125534.10	PPDPF	NA	NA	FALSE	canonical	FALSE	25	TRUE	FALSE	NA
MSTRG.6533.2	chr1	+	10436	7	novel_not_in_catalog	ENSG00000116667.14	C1orf21	NA	NA	FALSE	canonical	TRUE	0	TRUE	FALSE	ATTAAA
MSTRG.88634.16	chr9	-	586	4	novel_not_in_catalog	ENSG00000136942.15	RPL35	NA	NA	FALSE	canonical	TRUE	5	FALSE	FALSE	AATAAA
MSTRG.79705.55	chr7	-	2013	4	novel_not_in_catalog	ENSG00000285725.1	AC004967.2	NA	NA	FALSE	canonical	TRUE	20	FALSE	FALSE	NA
MSTRG.41994.2	chr19	+	993	2	novel_not_in_catalog	ENSG00000267130.1	AC008738.2	NA	NA	FALSE	canonical	FALSE	20	FALSE	FALSE	NA
MSTRG.40201.12	chr19	-	534	4	novel_not_in_catalog	ENSG00000130332.15	LSM7	NA	NA	FALSE	canonical	FALSE	15	FALSE	TRUE	AATAAA
MSTRG.16129.1	chr11	+	6404	4	novel_not_in_catalog	ENSG00000150787.8	PTS	NA	NA	FALSE	canonical	FALSE	15	TRUE	FALSE	AATAAA
MSTRG.19286.15	chr12	+	4510	8	novel_not_in_catalog	ENSG00000174099.12	MSRB3	NA	NA	FALSE	canonical	TRUE	10	TRUE	FALSE	AATAAA
MSTRG.81779.23	chr8	-	1141	2	novel_not_in_catalog	ENSG00000249898.8	MCPH1-AS1	NA	NA	FALSE	canonical	FALSE	10	TRUE	FALSE	ATTAAA
MSTRG.88720.11	chr9	-	630	7	novel_not_in_catalog	ENSG00000197958.13	RPL12	NA	NA	FALSE	canonical	FALSE	0	TRUE	TRUE	AATAAA
MSTRG.27892.55	chr15	+	1032	6	novel_not_in_catalog	ENSG00000259354.5	AC025580.2	NA	NA	FALSE	canonical	TRUE	25	FALSE	FALSE	AATAAA
MSTRG.6512.4	chr1	+	833	3	novel_not_in_catalog	ENSG00000286966.1	AL137800.1	NA	NA	FALSE	canonical	TRUE	0	FALSE	FALSE	AATAAA
MSTRG.5263.65	chr1	-	2090	4	novel_not_in_catalog	ENSG00000196154.12	S100A4	NA	NA	FALSE	canonical	TRUE	25	FALSE	TRUE	AATAAA
MSTRG.18970.33	chr12	+	1408	5	novel_not_in_catalog	ENSG00000182796.14	TMEM198B	NA	NA	FALSE	canonical	TRUE	15	TRUE	FALSE	AATAAA
MSTRG.18970.30	chr12	+	1525	6	novel_not_in_catalog	ENSG00000182796.14	TMEM198B	NA	NA	FALSE	canonical	TRUE	15	TRUE	FALSE	AATAAA
MSTRG.14162.3	chr11	-	1200	5	novel_not_in_catalog	ENSG00000245571.7	FAM111A-DT	NA	NA	FALSE	canonical	TRUE	10	FALSE	FALSE	ATTAAA
MSTRG.62555.2	chr4	-	1351	4	novel_not_in_catalog	ENSG00000251087.3	ALG1L3P	NA	NA	FALSE	canonical	TRUE	25	FALSE	FALSE	NA
MSTRG.19811.3	chr12	+	2020	4	novel_not_in_catalog	ENSG00000281333.2	AC024941.2	NA	NA	FALSE	canonical	FALSE	45	TRUE	FALSE	NA
MSTRG.81224.6	chr7	-	404	3	novel_not_in_catalog	ENSG00000197362.15	ZNF786	NA	NA	FALSE	canonical	FALSE	10	FALSE	TRUE	AATAAA
MSTRG.93046.5	chrY	-	759	4	novel_not_in_catalog	ENSG00000206159.11	GYG2P1	NA	NA	FALSE	canonical	FALSE	10	FALSE	FALSE	AATAAA
MSTRG.62555.3	chr4	-	1026	3	novel_not_in_catalog	ENSG00000251087.3	ALG1L3P	NA	NA	FALSE	canonical	FALSE	40	FALSE	FALSE	NA
MSTRG.43.18	chr1	-	2850	7	novel_not_in_catalog	ENSG00000227232.5	WASH7P	NA	NA	FALSE	canonical	TRUE	30	FALSE	FALSE	AATAAA
MSTRG.43.6	chr1	-	1489	9	novel_not_in_catalog	ENSG00000227232.5	WASH7P	NA	NA	FALSE	canonical	TRUE	30	FALSE	FALSE	AATAAA
MSTRG.43.4	chr1	-	1588	10	novel_not_in_catalog	ENSG00000227232.5	WASH7P	NA	NA	FALSE	canonical	TRUE	30	FALSE	FALSE	AATAAA
MSTRG.33960.8	chr17	-	816	3	novel_not_in_catalog	ENSG00000108518.8	PFN1	NA	NA	FALSE	canonical	TRUE	10	FALSE	FALSE	AATAAA
MSTRG.59102.8	chr3	+	2067	4	novel_not_in_catalog	ENSG00000081154.12	PCNP	NA	NA	FALSE	canonical	FALSE	5	TRUE	FALSE	AATAAA
MSTRG.83851.82	chr8	-	2292	6	novel_not_in_catalog	ENSG00000076554.15	TPD52	NA	NA	FALSE	canonical	TRUE	35	TRUE	FALSE	AATAAA
MSTRG.53309.7	chr20	+	3738	3	novel_not_in_catalog	ENSG00000196421.8	C20orf204	NA	NA	FALSE	canonical	FALSE	15	FALSE	FALSE	NA
MSTRG.88785.2	chr9	+	844	2	novel_not_in_catalog	ENSG00000171159.5	C9orf16	NA	NA	FALSE	canonical	FALSE	0	TRUE	FALSE	ATTAAA
MSTRG.92775.45	chrX	+	2545	5	novel_not_in_catalog	ENSG00000182492.16	BGN	NA	NA	FALSE	canonical	TRUE	10	FALSE	FALSE	AATAGA
MSTRG.6667.26	chr1	-	503	3	novel_not_in_catalog	ENSG00000285280.2	AL390957.1	NA	NA	FALSE	canonical	FALSE	20	FALSE	FALSE	AATAAA
MSTRG.52856.8	chr20	+	1888	4	novel_not_in_catalog	ENSG00000259456.4	ADNP-AS1	NA	NA	FALSE	canonical	FALSE	5	TRUE	FALSE	AATAAA
MSTRG.26279.10	chr14	+	812	2	novel_not_in_catalog	ENSG00000168398.6	BDKRB2	NA	NA	FALSE	canonical	FALSE	35	TRUE	FALSE	NA
MSTRG.56840.177	chr3	+	533	4	novel_not_in_catalog	ENSG00000230082.1	PRRT3-AS1	NA	NA	FALSE	canonical	TRUE	20	TRUE	FALSE	AGTAAA
MSTRG.52856.5	chr20	+	1904	4	novel_not_in_catalog	ENSG00000259456.4	ADNP-AS1	NA	NA	FALSE	canonical	FALSE	5	FALSE	FALSE	AATAAA
MSTRG.87769.95	chr9	+	1421	4	novel_not_in_catalog	ENSG00000148120.16	AOPEP	NA	NA	FALSE	canonical	FALSE	15	FALSE	FALSE	NA
MSTRG.42333.61	chr19	+	3194	4	novel_not_in_catalog	ENSG00000167644.12	C19orf33	NA	NA	FALSE	canonical	FALSE	10	TRUE	FALSE	NA
MSTRG.77237.47	chr7	+	426	4	novel_not_in_catalog	ENSG00000219545.11	UMAD1	NA	NA	FALSE	canonical	FALSE	40	TRUE	FALSE	ATTAAA
MSTRG.30111.6	chr16	+	2860	5	novel_not_in_catalog	ENSG00000161981.11	SNRNP25	NA	NA	FALSE	canonical	TRUE	20	TRUE	FALSE	AATAAA
MSTRG.11589.3	chr10	-	512	4	novel_not_in_catalog	ENSG00000173915.16	ATP5MD	NA	NA	FALSE	canonical	FALSE	15	FALSE	FALSE	AATAAA
MSTRG.79893.18	chr7	-	3573	6	novel_not_in_catalog	ENSG00000078319.9	PMS2P1	NA	NA	FALSE	canonical	FALSE	15	FALSE	FALSE	ATTAAA
MSTRG.57899.6	chr3	+	2030	2	novel_not_in_catalog	ENSG00000183625.15	CCR3	NA	NA	FALSE	canonical	FALSE	15	FALSE	FALSE	AATAAA
MSTRG.82726.1	chr8	+	731	3	novel_not_in_catalog	ENSG00000187840.5	EIF4EBP1	NA	NA	FALSE	canonical	FALSE	5	TRUE	FALSE	AATAAA
MSTRG.75598.14	chr6	-	2929	8	novel_not_in_catalog	ENSG00000198818.10	SFT2D1	NA	NA	FALSE	canonical	TRUE	35	FALSE	FALSE	AATAAA
MSTRG.33960.6	chr17	-	828	3	novel_not_in_catalog	ENSG00000108518.8	PFN1	NA	NA	FALSE	canonical	TRUE	10	FALSE	FALSE	AATAAA
MSTRG.57766.37	chr3	-	1657	5	novel_not_in_catalog	ENSG00000181061.13	HIGD1A	NA	NA	FALSE	canonical	TRUE	15	TRUE	TRUE	ATTAAA
MSTRG.8401.9	chr1	+	1198	3	novel_not_in_catalog	ENSG00000203666.12	EFCAB2	NA	NA	FALSE	canonical	FALSE	30	TRUE	FALSE	NA
MSTRG.14717.2	chr11	+	1190	2	novel_not_in_catalog	ENSG00000173237.4	C11orf86	NA	NA	FALSE	canonical	FALSE	20	TRUE	FALSE	AATAAA
MSTRG.77711.7	chr7	+	4073	4	novel_not_in_catalog	ENSG00000243766.8	HOTTIP	NA	NA	FALSE	canonical	TRUE	15	FALSE	FALSE	AATAAA
MSTRG.52049.42	chr20	+	1164	5	novel_not_in_catalog	ENSG00000125971.16	DYNLRB1	NA	NA	FALSE	canonical	TRUE	10	TRUE	FALSE	ACTAAA
MSTRG.61912.115	chr3	-	931	5	novel_not_in_catalog	ENSG00000075711.21	DLG1	NA	NA	FALSE	canonical	TRUE	15	FALSE	FALSE	ATTAAA
MSTRG.88785.1	chr9	+	590	2	novel_not_in_catalog	ENSG00000171159.5	C9orf16	NA	NA	FALSE	canonical	FALSE	0	FALSE	FALSE	ATTAAA
MSTRG.2765.7	chr1	+	707	3	novel_not_in_catalog	ENSG00000116205.14	TCEANC2	NA	NA	FALSE	canonical	FALSE	20	TRUE	FALSE	AATAAA
MSTRG.25564.8	chr14	+	1539	2	novel_not_in_catalog	ENSG00000259153.2	AC004816.1	NA	NA	FALSE	canonical	TRUE	40	FALSE	FALSE	AAAACA
MSTRG.25429.7	chr14	-	1479	3	novel_not_in_catalog	ENSG00000185650.10	ZFP36L1	NA	NA	FALSE	canonical	TRUE	15	TRUE	FALSE	AATAAA
MSTRG.35126.10	chr17	+	4918	5	novel_not_in_catalog	ENSG00000266865.6	AC138207.8	NA	NA	FALSE	canonical	TRUE	55	TRUE	FALSE	AATAAA
MSTRG.27892.59	chr15	+	1263	7	novel_not_in_catalog	ENSG00000259354.5	AC025580.2	NA	NA	FALSE	canonical	TRUE	25	FALSE	FALSE	AATAAA
MSTRG.27892.82	chr15	+	2018	6	novel_not_in_catalog	ENSG00000259354.5	AC025580.2	NA	NA	FALSE	canonical	TRUE	25	FALSE	FALSE	AATAAA
MSTRG.52067.32	chr20	+	799	4	novel_not_in_catalog	ENSG00000101460.13	MAP1LC3A	NA	NA	FALSE	canonical	FALSE	5	FALSE	FALSE	AATAAA
MSTRG.27892.51	chr15	+	3541	5	novel_not_in_catalog	ENSG00000259354.5	AC025580.2	NA	NA	FALSE	canonical	TRUE	35	TRUE	FALSE	AATAAA
MSTRG.87787.42	chr9	-	745	4	novel_not_in_catalog	ENSG00000158169.13	FANCC	NA	NA	FALSE	canonical	FALSE	25	FALSE	FALSE	TATAAA
MSTRG.42715.80	chr19	+	2769	7	novel_not_in_catalog	ENSG00000086548.9	CEACAM6	NA	NA	FALSE	canonical	TRUE	10	FALSE	FALSE	AATAAA
MSTRG.88744.3	chr9	-	1347	4	novel_not_in_catalog	ENSG00000160404.18	TOR2A	NA	NA	FALSE	canonical	TRUE	20	TRUE	FALSE	AATAAA
MSTRG.21569.16	chr13	+	8910	9	novel_not_in_catalog	ENSG00000196199.14	MPHOSPH8	NA	NA	FALSE	canonical	TRUE	30	FALSE	FALSE	NA
MSTRG.52049.35	chr20	+	671	4	novel_not_in_catalog	ENSG00000125971.16	DYNLRB1	NA	NA	FALSE	canonical	FALSE	10	TRUE	FALSE	ACTAAA
MSTRG.4075.1	chr1	-	1458	3	novel_not_in_catalog	ENSG00000238118.1	SLC25A24P2	NA	NA	FALSE	canonical	TRUE	45	FALSE	FALSE	AATAAA
MSTRG.46742.13	chr2	-	504	4	novel_not_in_catalog	ENSG00000283196.2	AC006453.3	NA	NA	FALSE	canonical	FALSE	25	FALSE	FALSE	AAGAAA
MSTRG.66203.6	chr4	+	2501	2	novel_not_in_catalog	ENSG00000145476.16	CYP4V2	NA	NA	FALSE	canonical	FALSE	30	TRUE	FALSE	NA
MSTRG.72990.28	chr6	+	1150	5	novel_not_in_catalog	ENSG00000197261.11	C6orf141	NA	NA	FALSE	canonical	TRUE	10	FALSE	FALSE	AATAAA
MSTRG.93046.19	chrY	-	837	5	novel_not_in_catalog	ENSG00000206159.11	GYG2P1	NA	NA	FALSE	canonical	TRUE	5	FALSE	FALSE	AATAAA
MSTRG.76933.71	chr7	-	977	5	novel_not_in_catalog	ENSG00000146540.15	C7orf50	NA	NA	FALSE	canonical	FALSE	0	TRUE	FALSE	AATAAA
MSTRG.46543.10	chr2	-	4333	2	novel_not_in_catalog	ENSG00000152291.14	TGOLN2	NA	NA	FALSE	canonical	FALSE	90	FALSE	TRUE	AATAGA
MSTRG.68682.31	chr5	-	2001	3	novel_not_in_catalog	ENSG00000134986.14	NREP	NA	NA	FALSE	canonical	FALSE	15	FALSE	FALSE	AATAAA
MSTRG.69058.14	chr5	-	3603	3	novel_not_in_catalog	ENSG00000169567.12	HINT1	NA	NA	FALSE	canonical	TRUE	5	FALSE	FALSE	AATAAA
MSTRG.16250.4	chr11	+	1441	5	novel_not_in_catalog	ENSG00000204361.10	NXPE2	NA	NA	FALSE	canonical	TRUE	35	FALSE	FALSE	NA
MSTRG.30175.16	chr16	+	1033	6	novel_not_in_catalog	ENSG00000172366.20	MCRIP2	NA	NA	FALSE	canonical	TRUE	10	TRUE	FALSE	AATAAA
MSTRG.25023.5	chr14	+	1730	2	novel_not_in_catalog	ENSG00000168175.15	MAPK1IP1L	NA	NA	FALSE	canonical	FALSE	30	TRUE	FALSE	AAAAAG
MSTRG.57824.29	chr3	+	811	3	novel_not_in_catalog	ENSG00000169964.8	TMEM42	NA	NA	FALSE	canonical	FALSE	20	TRUE	FALSE	AATAAA
MSTRG.34882.14	chr17	-	2105	7	novel_not_in_catalog	ENSG00000004142.12	POLDIP2	NA	NA	FALSE	canonical	TRUE	10	FALSE	FALSE	ATTAAA
MSTRG.34882.6	chr17	-	3689	6	novel_not_in_catalog	ENSG00000004142.12	POLDIP2	NA	NA	FALSE	canonical	TRUE	25	FALSE	FALSE	ATTAAA
MSTRG.54006.30	chr21	-	959	3	novel_not_in_catalog	ENSG00000236830.7	CBR3-AS1	NA	NA	FALSE	canonical	TRUE	35	FALSE	FALSE	AATAAA
MSTRG.2765.6	chr1	+	687	3	novel_not_in_catalog	ENSG00000116205.14	TCEANC2	NA	NA	FALSE	canonical	FALSE	20	TRUE	FALSE	AATAAA
MSTRG.18728.6	chr12	+	673	3	novel_not_in_catalog	ENSG00000050438.17	SLC4A8	NA	NA	FALSE	canonical	TRUE	35	TRUE	FALSE	AATAAA
MSTRG.69869.47	chr5	-	728	2	novel_not_in_catalog	ENSG00000019582.15	CD74	NA	NA	FALSE	canonical	FALSE	0	FALSE	FALSE	AATAAA
MSTRG.90033.11	chrX	+	6304	5	novel_not_in_catalog	ENSG00000169891.18	REPS2	NA	NA	FALSE	canonical	FALSE	10	FALSE	FALSE	AATAAA
MSTRG.53187.2	chr20	+	4001	3	novel_not_in_catalog	ENSG00000171858.18	RPS21	NA	NA	FALSE	canonical	FALSE	15	FALSE	FALSE	NA
MSTRG.7011.10	chr1	+	1566	5	novel_not_in_catalog	ENSG00000182004.13	SNRPE	NA	NA	FALSE	canonical	FALSE	35	TRUE	FALSE	AATAAA
MSTRG.57908.5	chr3	+	982	4	novel_not_in_catalog	ENSG00000121797.10	CCRL2	NA	NA	FALSE	canonical	FALSE	45	TRUE	FALSE	AATAAA
MSTRG.77237.22	chr7	+	7419	4	novel_not_in_catalog	ENSG00000219545.11	UMAD1	NA	NA	FALSE	canonical	FALSE	20	TRUE	FALSE	AATAAA
MSTRG.20497.5	chr12	-	2457	6	novel_not_in_catalog	ENSG00000139433.10	GLTP	NA	NA	FALSE	canonical	TRUE	15	TRUE	FALSE	AATAAA
MSTRG.88634.18	chr9	-	521	4	novel_not_in_catalog	ENSG00000136942.15	RPL35	NA	NA	FALSE	canonical	FALSE	5	FALSE	FALSE	AATAAA
MSTRG.81512.1	chr7	+	2549	3	novel_not_in_catalog	ENSG00000204876.4	AC021218.1	NA	NA	FALSE	canonical	TRUE	25	TRUE	FALSE	GATAAA
MSTRG.14417.8	chr11	+	1891	2	novel_not_in_catalog	ENSG00000204922.5	UQCC3	NA	NA	FALSE	canonical	FALSE	20	FALSE	FALSE	AATAAA
MSTRG.46783.16	chr2	-	1511	4	novel_not_in_catalog	ENSG00000143429.10	LSP1P4	NA	NA	FALSE	canonical	FALSE	20	TRUE	FALSE	AATAAA
MSTRG.78495.10	chr7	-	540	4	novel_not_in_catalog	ENSG00000132432.14	SEC61G	NA	NA	FALSE	canonical	FALSE	15	FALSE	TRUE	ATTAAA
MSTRG.57766.32	chr3	-	1633	5	novel_not_in_catalog	ENSG00000181061.13	HIGD1A	NA	NA	FALSE	canonical	TRUE	15	TRUE	TRUE	ATTAAA
MSTRG.12476.24	chr11	+	582	3	novel_not_in_catalog	ENSG00000174915.12	PTDSS2	NA	NA	FALSE	canonical	FALSE	15	FALSE	FALSE	ATTAAA
MSTRG.32368.7	chr16	-	504	4	novel_not_in_catalog	ENSG00000166595.12	CIAO2B	NA	NA	FALSE	canonical	FALSE	10	FALSE	FALSE	AATAAA
MSTRG.28922.10	chr15	-	578	4	novel_not_in_catalog	ENSG00000178741.12	COX5A	NA	NA	FALSE	canonical	TRUE	15	TRUE	TRUE	AATAAA
MSTRG.45529.4	chr2	-	487	2	novel_not_in_catalog	ENSG00000180398.13	MCFD2	NA	NA	FALSE	canonical	FALSE	40	FALSE	FALSE	AATAAA
MSTRG.59319.22	chr3	+	4377	6	novel_not_in_catalog	ENSG00000091972.18	CD200	NA	NA	FALSE	canonical	TRUE	20	TRUE	FALSE	AATAAA
MSTRG.29520.67	chr15	-	1656	4	novel_not_in_catalog	ENSG00000157823.17	AP3S2	NA	NA	FALSE	canonical	FALSE	15	FALSE	FALSE	AATACA
MSTRG.28922.11	chr15	-	695	5	novel_not_in_catalog	ENSG00000178741.12	COX5A	NA	NA	FALSE	canonical	TRUE	15	TRUE	TRUE	AATAAA
MSTRG.34879.1	chr17	+	6445	3	novel_not_in_catalog	ENSG00000109084.14	TMEM97	NA	NA	FALSE	canonical	FALSE	25	TRUE	FALSE	AATAAA
MSTRG.21641.8	chr13	+	2135	4	novel_not_in_catalog	ENSG00000150459.12	SAP18	NA	NA	FALSE	canonical	FALSE	15	TRUE	TRUE	AATAAA
MSTRG.7370.5	chr1	+	844	4	novel_not_in_catalog	ENSG00000117691.10	NENF	NA	NA	FALSE	canonical	FALSE	15	FALSE	FALSE	AATAAA
MSTRG.78281.7	chr7	-	814	5	novel_not_in_catalog	ENSG00000105968.19	H2AZ2	NA	NA	FALSE	canonical	TRUE	20	TRUE	TRUE	GATAAA
MSTRG.24615.3	chr14	+	1447	4	novel_not_in_catalog	ENSG00000251363.3	LINC02315	NA	NA	FALSE	canonical	TRUE	35	FALSE	FALSE	AATAAA
MSTRG.24615.4	chr14	+	534	4	novel_not_in_catalog	ENSG00000251363.3	LINC02315	NA	NA	FALSE	canonical	TRUE	40	FALSE	FALSE	AATAAA
MSTRG.16427.1	chr11	+	797	3	novel_not_in_catalog	ENSG00000287545.1	AP001994.2	NA	NA	FALSE	canonical	FALSE	10	FALSE	FALSE	AATAAA
MSTRG.50102.3	chr2	+	588	3	novel_not_in_catalog	ENSG00000127838.14	PNKD	NA	NA	FALSE	canonical	FALSE	10	TRUE	FALSE	AATAAA
MSTRG.7233.1	chr1	-	18685	6	novel_not_in_catalog	ENSG00000203709.12	MIR29B2CHG	NA	NA	FALSE	canonical	TRUE	25	TRUE	FALSE	NA
MSTRG.42606.28	chr19	+	2002	6	novel_not_in_catalog	ENSG00000105372.8	RPS19	NA	NA	FALSE	canonical	FALSE	25	TRUE	FALSE	AATAAA
MSTRG.49800.37	chr2	+	636	5	novel_not_in_catalog	ENSG00000114942.14	EEF1B2	NA	NA	FALSE	canonical	FALSE	10	TRUE	FALSE	AATAAA
MSTRG.2758.11	chr1	-	648	6	novel_not_in_catalog	ENSG00000081870.11	HSPB11	NA	NA	FALSE	canonical	TRUE	15	FALSE	FALSE	ATTAAA
MSTRG.47458.53	chr2	+	738	4	novel_not_in_catalog	ENSG00000125611.15	CHCHD5	NA	NA	FALSE	canonical	FALSE	30	TRUE	FALSE	NA
MSTRG.208.4	chr1	-	1031	3	novel_not_in_catalog	ENSG00000287828.1	AL354743.2	NA	NA	FALSE	canonical	FALSE	15	FALSE	FALSE	AATAAA
MSTRG.34990.24	chr17	-	1193	6	novel_not_in_catalog	ENSG00000182271.13	TMIGD1	NA	NA	FALSE	canonical	TRUE	20	TRUE	FALSE	ATTAAA
MSTRG.6533.6	chr1	+	10283	6	novel_not_in_catalog	ENSG00000116667.14	C1orf21	NA	NA	FALSE	canonical	TRUE	0	TRUE	FALSE	ATTAAA
MSTRG.25003.1	chr14	+	1427	5	novel_not_in_catalog	ENSG00000178974.10	FBXO34	NA	NA	FALSE	canonical	TRUE	20	TRUE	FALSE	NA
MSTRG.88184.11	chr9	-	672	6	novel_not_in_catalog	ENSG00000136810.13	TXN	NA	NA	FALSE	canonical	TRUE	30	FALSE	FALSE	AATAAA
MSTRG.74655.14	chr6	+	459	6	novel_not_in_catalog	ENSG00000112306.8	RPS12	NA	NA	FALSE	canonical	FALSE	5	TRUE	FALSE	AATAAA
MSTRG.88784.21	chr9	+	507	5	novel_not_in_catalog	ENSG00000148346.12	LCN2	NA	NA	FALSE	canonical	TRUE	15	TRUE	FALSE	AATAAA
MSTRG.46529.4	chr2	+	1141	3	novel_not_in_catalog	ENSG00000034510.6	TMSB10	NA	NA	FALSE	canonical	FALSE	45	TRUE	TRUE	NA
MSTRG.48369.1	chr2	-	4089	3	novel_not_in_catalog	ENSG00000227400.2	AC012501.2	NA	NA	FALSE	canonical	TRUE	20	FALSE	FALSE	AATAAA
MSTRG.48369.2	chr2	-	2521	3	novel_not_in_catalog	ENSG00000227400.2	AC012501.2	NA	NA	FALSE	canonical	TRUE	35	FALSE	FALSE	AATAAA
MSTRG.72053.3	chr6	+	1371	3	novel_not_in_catalog	ENSG00000204619.8	PPP1R11	NA	NA	FALSE	canonical	FALSE	25	TRUE	FALSE	AATAAA
MSTRG.2648.5	chr1	+	1075	3	novel_not_in_catalog	ENSG00000116157.6	GPX7	NA	NA	FALSE	canonical	FALSE	10	FALSE	FALSE	AATAAA
MSTRG.50868.8	chr2	+	472	2	novel_not_in_catalog	ENSG00000184945.14	AQP12A	NA	NA	FALSE	canonical	FALSE	0	FALSE	FALSE	AATAAA
MSTRG.68716.11	chr5	-	696	5	novel_not_in_catalog	ENSG00000129625.13	REEP5	NA	NA	FALSE	canonical	FALSE	30	FALSE	FALSE	TTTAAA
MSTRG.73808.4	chr6	-	5845	2	novel_not_in_catalog	ENSG00000112218.9	GPR63	NA	NA	FALSE	canonical	FALSE	15	FALSE	FALSE	AATAAA
MSTRG.65699.11	chr4	+	4034	3	novel_not_in_catalog	ENSG00000052795.13	FNIP2	NA	NA	FALSE	canonical	FALSE	60	FALSE	FALSE	AATAAA
MSTRG.32426.12	chr16	-	1342	7	novel_not_in_catalog	ENSG00000124074.12	ENKD1	NA	NA	FALSE	canonical	FALSE	25	FALSE	FALSE	ATTAAA
MSTRG.67263.15	chr5	-	1409	4	novel_not_in_catalog	ENSG00000151882.11	CCL28	NA	NA	FALSE	canonical	TRUE	25	TRUE	FALSE	AATAAA
MSTRG.90712.6	chrX	-	522	6	novel_not_in_catalog	ENSG00000126756.12	UXT	NA	NA	FALSE	canonical	TRUE	10	TRUE	TRUE	ATTAAA
MSTRG.10474.61	chr10	-	408	3	novel_not_in_catalog	ENSG00000180817.12	PPA1	NA	NA	FALSE	canonical	FALSE	15	TRUE	FALSE	AATAAA
MSTRG.89689.19	chrX	+	1264	9	novel_not_in_catalog	ENSG00000223773.7	CD99P1	NA	NA	FALSE	canonical	TRUE	20	TRUE	FALSE	AATAAA
MSTRG.77237.12	chr7	+	1198	4	novel_not_in_catalog	ENSG00000219545.11	UMAD1	NA	NA	FALSE	canonical	FALSE	15	TRUE	FALSE	NA
MSTRG.77237.21	chr7	+	1210	4	novel_not_in_catalog	ENSG00000219545.11	UMAD1	NA	NA	FALSE	canonical	FALSE	15	TRUE	FALSE	NA
MSTRG.89689.75	chrX	+	1888	11	novel_not_in_catalog	ENSG00000002586.20	CD99	NA	NA	FALSE	canonical	TRUE	20	FALSE	FALSE	NA
MSTRG.43120.10	chr19	-	1542	5	novel_not_in_catalog	ENSG00000105438.9	KDELR1	NA	NA	FALSE	canonical	TRUE	0	TRUE	FALSE	AATAAA
MSTRG.88634.13	chr9	-	692	4	novel_not_in_catalog	ENSG00000136942.15	RPL35	NA	NA	FALSE	canonical	FALSE	5	FALSE	FALSE	AATAAA
MSTRG.89689.4	chrX	+	1331	9	novel_not_in_catalog	ENSG00000223773.7	CD99P1	NA	NA	FALSE	canonical	TRUE	10	FALSE	FALSE	NA
MSTRG.89689.9	chrX	+	1376	10	novel_not_in_catalog	ENSG00000223773.7	CD99P1	NA	NA	FALSE	canonical	TRUE	10	FALSE	FALSE	NA
MSTRG.26132.20	chr14	-	339	2	novel_not_in_catalog	ENSG00000015133.19	CCDC88C	NA	NA	FALSE	canonical	FALSE	20	TRUE	FALSE	AATAAA
MSTRG.23994.42	chr14	-	761	4	novel_not_in_catalog	ENSG00000129562.11	DAD1	NA	NA	FALSE	canonical	TRUE	10	TRUE	FALSE	ATTAAA
MSTRG.54850.7	chr22	+	721	4	novel_not_in_catalog	ENSG00000185608.8	MRPL40	NA	NA	FALSE	canonical	FALSE	5	FALSE	FALSE	AATAAA
MSTRG.12476.20	chr11	+	3694	3	novel_not_in_catalog	ENSG00000185885.16	IFITM1	NA	NA	FALSE	canonical	TRUE	15	TRUE	FALSE	AATAAA
MSTRG.26805.38	chr14	+	519	6	novel_not_in_catalog	ENSG00000213145.10	CRIP1	NA	NA	FALSE	canonical	TRUE	10	FALSE	FALSE	AGTAAA
MSTRG.46742.4	chr2	-	1802	3	novel_not_in_catalog	ENSG00000283196.2	AC006453.3	NA	NA	FALSE	canonical	FALSE	5	FALSE	FALSE	AATAAA
MSTRG.47486.18	chr2	+	1018	5	novel_not_in_catalog	ENSG00000144130.11	NT5DC4	NA	NA	FALSE	canonical	FALSE	30	TRUE	FALSE	ATTAAA
MSTRG.59319.16	chr3	+	4302	5	novel_not_in_catalog	ENSG00000091972.18	CD200	NA	NA	FALSE	canonical	TRUE	20	TRUE	FALSE	AATAAA
MSTRG.47486.17	chr2	+	740	6	novel_not_in_catalog	ENSG00000144130.11	NT5DC4	NA	NA	FALSE	canonical	TRUE	20	TRUE	FALSE	AATACA
MSTRG.47486.14	chr2	+	3206	5	novel_not_in_catalog	ENSG00000144130.11	NT5DC4	NA	NA	FALSE	canonical	FALSE	25	TRUE	FALSE	AATAAA
MSTRG.52494.4	chr20	-	1995	6	novel_not_in_catalog	ENSG00000025772.8	TOMM34	NA	NA	FALSE	canonical	TRUE	30	TRUE	FALSE	AATAAA
MSTRG.78939.19	chr7	-	2559	10	novel_not_in_catalog	ENSG00000106133.18	NSUN5P2	NA	NA	FALSE	canonical	TRUE	20	FALSE	FALSE	AATAAA
MSTRG.88784.20	chr9	+	703	4	novel_not_in_catalog	ENSG00000148346.12	LCN2	NA	NA	FALSE	canonical	TRUE	15	TRUE	FALSE	AATAAA
MSTRG.26184.153	chr14	-	1209	4	novel_not_in_catalog	ENSG00000183648.11	NDUFB1	NA	NA	FALSE	canonical	TRUE	25	FALSE	FALSE	AATAAA
MSTRG.26184.154	chr14	-	1327	5	novel_not_in_catalog	ENSG00000183648.11	NDUFB1	NA	NA	FALSE	canonical	TRUE	25	FALSE	FALSE	AATAAA
MSTRG.43161.9	chr19	+	1123	2	novel_not_in_catalog	ENSG00000176920.13	FUT2	NA	NA	FALSE	canonical	FALSE	20	TRUE	FALSE	NA
MSTRG.43161.8	chr19	+	1126	2	novel_not_in_catalog	ENSG00000176920.13	FUT2	NA	NA	FALSE	canonical	FALSE	20	TRUE	FALSE	NA
MSTRG.43161.5	chr19	+	1204	2	novel_not_in_catalog	ENSG00000176920.13	FUT2	NA	NA	FALSE	canonical	FALSE	20	TRUE	FALSE	NA
MSTRG.35451.82	chr17	+	2144	6	novel_not_in_catalog	ENSG00000131771.14	PPP1R1B	NA	NA	FALSE	canonical	TRUE	0	FALSE	FALSE	GGGGCT
MSTRG.90294.26	chrX	+	8066	10	novel_not_in_catalog	ENSG00000198814.12	GK	NA	NA	FALSE	canonical	TRUE	50	FALSE	FALSE	ATTAAA
MSTRG.69134.8	chr5	+	433	3	novel_not_in_catalog	ENSG00000164405.11	UQCRQ	NA	NA	FALSE	canonical	FALSE	25	TRUE	FALSE	AATAAA
MSTRG.47079.4	chr2	+	4572	5	novel_not_in_catalog	ENSG00000071082.11	RPL31	NA	NA	FALSE	canonical	TRUE	5	FALSE	FALSE	NA
MSTRG.47079.6	chr2	+	3763	4	novel_not_in_catalog	ENSG00000071082.11	RPL31	NA	NA	FALSE	canonical	TRUE	50	FALSE	FALSE	NA
MSTRG.47079.7	chr2	+	1070	5	novel_not_in_catalog	ENSG00000071082.11	RPL31	NA	NA	FALSE	canonical	TRUE	50	FALSE	FALSE	AATAAA
MSTRG.48754.20	chr2	-	356	2	novel_not_in_catalog	ENSG00000234350.5	AC007405.2	NA	NA	FALSE	canonical	FALSE	35	TRUE	FALSE	AATAAA
MSTRG.57663.34	chr3	+	888	3	novel_not_in_catalog	ENSG00000177842.12	ZNF620	NA	NA	FALSE	canonical	FALSE	20	TRUE	FALSE	NA
MSTRG.83151.133	chr8	-	954	3	novel_not_in_catalog	ENSG00000120992.18	LYPLA1	NA	NA	FALSE	canonical	TRUE	25	FALSE	FALSE	ATTAAA
MSTRG.23395.51	chr13	+	7576	4	novel_not_in_catalog	ENSG00000175198.17	PCCA	NA	NA	FALSE	canonical	FALSE	20	FALSE	FALSE	NA
MSTRG.43224.17	chr19	+	2045	3	novel_not_in_catalog	ENSG00000087086.15	FTL	NA	NA	FALSE	canonical	FALSE	15	TRUE	TRUE	NA
MSTRG.43224.15	chr19	+	2048	3	novel_not_in_catalog	ENSG00000087086.15	FTL	NA	NA	FALSE	canonical	FALSE	15	TRUE	TRUE	NA
MSTRG.35793.17	chr17	+	376	4	novel_not_in_catalog	ENSG00000131469.15	RPL27	NA	NA	FALSE	canonical	FALSE	10	TRUE	FALSE	ATTAAA
MSTRG.35793.18	chr17	+	378	4	novel_not_in_catalog	ENSG00000131469.15	RPL27	NA	NA	FALSE	canonical	FALSE	10	TRUE	FALSE	ATTAAA
MSTRG.6868.1	chr1	+	2355	2	novel_not_in_catalog	ENSG00000224536.2	AC096677.1	NA	NA	FALSE	canonical	FALSE	25	FALSE	FALSE	NA
MSTRG.91075.3	chrX	+	1178	4	novel_not_in_catalog	ENSG00000226310.1	AL022157.1	NA	NA	FALSE	canonical	TRUE	15	FALSE	FALSE	AATAAA
MSTRG.65367.15	chr4	+	810	4	novel_not_in_catalog	ENSG00000164167.12	LSM6	NA	NA	FALSE	canonical	FALSE	25	TRUE	FALSE	NA
MSTRG.88634.15	chr9	-	610	3	novel_not_in_catalog	ENSG00000136942.15	RPL35	NA	NA	FALSE	canonical	FALSE	5	FALSE	FALSE	AATAAA
MSTRG.10881.32	chr10	+	655	4	novel_not_in_catalog	ENSG00000188373.5	C10orf99	NA	NA	FALSE	canonical	TRUE	20	TRUE	FALSE	AATAAA
MSTRG.53187.13	chr20	+	3029	6	novel_not_in_catalog	ENSG00000171858.18	RPS21	NA	NA	FALSE	canonical	TRUE	15	TRUE	FALSE	NA
MSTRG.74864.6	chr6	+	720	3	novel_not_in_catalog	ENSG00000146386.8	ABRACL	NA	NA	FALSE	canonical	FALSE	20	TRUE	FALSE	AATAAA
MSTRG.7292.3	chr1	-	803	4	novel_not_in_catalog	ENSG00000203706.8	SERTAD4-AS1	NA	NA	FALSE	canonical	TRUE	10	FALSE	FALSE	AATAAA
MSTRG.81697.1	chr8	-	5483	3	novel_not_in_catalog	ENSG00000180190.11	TDRP	NA	NA	FALSE	canonical	FALSE	25	TRUE	FALSE	AATAAA
MSTRG.25356.5	chr14	-	562	4	novel_not_in_catalog	ENSG00000258561.2	AL359232.1	NA	NA	FALSE	canonical	TRUE	25	TRUE	FALSE	ATTAAA
MSTRG.75411.4	chr6	+	925	3	novel_not_in_catalog	ENSG00000078269.15	SYNJ2	NA	NA	FALSE	canonical	FALSE	10	TRUE	FALSE	NA
MSTRG.69869.75	chr5	-	497	4	novel_not_in_catalog	ENSG00000164587.13	RPS14	NA	NA	FALSE	canonical	TRUE	15	TRUE	TRUE	AATAAA
MSTRG.73559.1	chr6	+	1003	4	novel_not_in_catalog	ENSG00000135324.6	MRAP2	NA	NA	FALSE	canonical	FALSE	20	TRUE	FALSE	AATAAA
MSTRG.65221.18	chr4	+	4993	4	novel_not_in_catalog	ENSG00000153130.17	SCOC	NA	NA	FALSE	canonical	FALSE	20	TRUE	FALSE	AATAAA
MSTRG.56925.13	chr3	-	426	3	novel_not_in_catalog	ENSG00000144713.13	RPL32	NA	NA	FALSE	canonical	FALSE	5	TRUE	TRUE	AATAAA
MSTRG.88521.7	chr9	+	618	5	novel_not_in_catalog	ENSG00000185681.13	MORN5	NA	NA	FALSE	canonical	TRUE	20	FALSE	FALSE	AATAAA
MSTRG.56925.17	chr3	-	476	4	novel_not_in_catalog	ENSG00000144713.13	RPL32	NA	NA	FALSE	canonical	FALSE	10	TRUE	TRUE	AATAAA
MSTRG.74864.15	chr6	+	836	3	novel_not_in_catalog	ENSG00000146386.8	ABRACL	NA	NA	FALSE	canonical	FALSE	20	TRUE	FALSE	AATAAA
MSTRG.70419.5	chr5	-	1522	4	novel_not_in_catalog	ENSG00000145919.11	BOD1	NA	NA	FALSE	canonical	TRUE	25	TRUE	FALSE	AATAAA
MSTRG.46291.24	chr2	-	1083	6	novel_not_in_catalog	ENSG00000144034.16	TPRKB	NA	NA	FALSE	canonical	TRUE	35	FALSE	FALSE	ATTAAA
MSTRG.50944.27	chr20	-	870	2	novel_not_in_catalog	ENSG00000225377.6	NRSN2-AS1	NA	NA	FALSE	canonical	FALSE	10	FALSE	FALSE	NA
MSTRG.77913.8	chr7	-	1432	4	novel_not_in_catalog	ENSG00000205763.13	RP9P	NA	NA	FALSE	canonical	FALSE	10	FALSE	FALSE	AATAAA
MSTRG.36398.15	chr17	+	375	4	novel_not_in_catalog	ENSG00000153930.12	ANKFN1	NA	NA	FALSE	canonical	FALSE	35	TRUE	FALSE	AATAAA
MSTRG.69142.29	chr5	-	370	3	novel_not_in_catalog	ENSG00000155329.12	ZCCHC10	NA	NA	FALSE	canonical	FALSE	20	FALSE	TRUE	AATAAA
MSTRG.33430.9	chr16	-	3803	2	novel_not_in_catalog	ENSG00000141012.13	GALNS	NA	NA	FALSE	canonical	FALSE	10	FALSE	FALSE	AATAAA
MSTRG.19605.2	chr12	+	875	4	novel_not_in_catalog	ENSG00000257219.6	LNCOG	NA	NA	FALSE	canonical	TRUE	5	TRUE	FALSE	AATAAA
MSTRG.47644.17	chr2	+	2280	4	novel_not_in_catalog	ENSG00000155368.16	DBI	NA	NA	FALSE	canonical	TRUE	20	TRUE	FALSE	ATTAAA
MSTRG.17733.32	chr12	+	934	4	novel_not_in_catalog	ENSG00000008394.13	MGST1	NA	NA	FALSE	canonical	FALSE	5	TRUE	FALSE	AATAAA
MSTRG.38233.5	chr18	-	633	2	novel_not_in_catalog	ENSG00000176912.5	TYMSOS	NA	NA	FALSE	canonical	FALSE	15	FALSE	FALSE	AATAAA
MSTRG.47821.16	chr2	+	981	2	novel_not_in_catalog	ENSG00000169994.18	MYO7B	NA	NA	FALSE	canonical	FALSE	15	FALSE	FALSE	TATAAA
MSTRG.15574.14	chr11	+	2814	3	novel_not_in_catalog	ENSG00000150687.12	PRSS23	NA	NA	FALSE	canonical	FALSE	20	TRUE	FALSE	TATAAA
MSTRG.30644.7	chr16	+	873	4	novel_not_in_catalog	ENSG00000267795.6	SMIM22	NA	NA	FALSE	canonical	FALSE	20	TRUE	FALSE	NA
MSTRG.33983.17	chr17	-	1276	7	novel_not_in_catalog	ENSG00000072849.11	DERL2	NA	NA	FALSE	canonical	TRUE	15	FALSE	FALSE	AATAAA
MSTRG.17603.6	chr12	+	3750	4	novel_not_in_catalog	ENSG00000013588.9	GPRC5A	NA	NA	FALSE	canonical	FALSE	30	TRUE	FALSE	NA
MSTRG.93046.12	chrY	-	841	5	novel_not_in_catalog	ENSG00000206159.11	GYG2P1	NA	NA	FALSE	canonical	TRUE	25	FALSE	FALSE	AATAAA
MSTRG.53187.4	chr20	+	3332	6	novel_not_in_catalog	ENSG00000171858.18	RPS21	NA	NA	FALSE	canonical	FALSE	15	FALSE	FALSE	NA
MSTRG.84811.24	chr8	+	377	3	novel_not_in_catalog	ENSG00000156787.17	TBC1D31	NA	NA	FALSE	canonical	FALSE	10	TRUE	FALSE	ATTAAA
MSTRG.43631.3	chr19	+	4874	8	novel_not_in_catalog	ENSG00000170906.16	NDUFA3	NA	NA	FALSE	canonical	TRUE	10	FALSE	FALSE	NA
MSTRG.43631.7	chr19	+	4866	8	novel_not_in_catalog	ENSG00000170906.16	NDUFA3	NA	NA	FALSE	canonical	TRUE	10	FALSE	FALSE	NA
MSTRG.296.36	chr1	-	509	4	novel_not_in_catalog	ENSG00000116251.11	RPL22	NA	NA	FALSE	canonical	FALSE	10	FALSE	TRUE	AATAAA
MSTRG.25429.5	chr14	-	1639	4	novel_not_in_catalog	ENSG00000185650.10	ZFP36L1	NA	NA	FALSE	canonical	TRUE	15	TRUE	FALSE	AATAAA
MSTRG.31542.10	chr16	-	894	4	novel_not_in_catalog	ENSG00000238045.9	AC009133.1	NA	NA	FALSE	canonical	TRUE	15	FALSE	FALSE	AATATA
MSTRG.31542.13	chr16	-	1394	5	novel_not_in_catalog	ENSG00000238045.9	AC009133.1	NA	NA	FALSE	canonical	TRUE	15	FALSE	FALSE	AATATA
MSTRG.47915.9	chr2	+	3448	3	novel_not_in_catalog	ENSG00000152082.15	MZT2B	NA	NA	FALSE	canonical	FALSE	40	TRUE	FALSE	NA
MSTRG.50099.87	chr2	+	603	3	novel_not_in_catalog	ENSG00000179921.15	GPBAR1	NA	NA	FALSE	canonical	FALSE	25	TRUE	FALSE	AATAAA
MSTRG.10123.11	chr10	-	1117	2	novel_not_in_catalog	ENSG00000227121.2	LINC02672	NA	NA	FALSE	canonical	FALSE	10	FALSE	FALSE	AATAAA
MSTRG.89680.4	chrX	+	836	4	novel_not_in_catalog	ENSG00000056998.20	GYG2	NA	NA	FALSE	canonical	FALSE	45	FALSE	FALSE	AATAAA
MSTRG.86214.6	chr9	+	396	4	novel_not_in_catalog	ENSG00000122711.9	SPINK4	NA	NA	FALSE	canonical	FALSE	15	TRUE	FALSE	AATAAA
MSTRG.52049.38	chr20	+	757	5	novel_not_in_catalog	ENSG00000125971.16	DYNLRB1	NA	NA	FALSE	canonical	TRUE	10	TRUE	FALSE	ACTAAA
MSTRG.37792.13	chr17	-	736	4	novel_not_in_catalog	ENSG00000169689.15	CENPX	NA	NA	FALSE	canonical	FALSE	10	FALSE	TRUE	AATAAA
MSTRG.57505.29	chr3	+	3879	4	novel_not_in_catalog	ENSG00000226320.6	LINC01811	NA	NA	FALSE	canonical	TRUE	40	FALSE	FALSE	AATAAA
MSTRG.37252.8	chr17	-	664	6	novel_not_in_catalog	ENSG00000167863.12	ATP5PD	NA	NA	FALSE	canonical	TRUE	0	FALSE	TRUE	ATTAAA
MSTRG.92132.44	chrX	+	978	5	novel_not_in_catalog	ENSG00000005022.6	SLC25A5	NA	NA	FALSE	canonical	TRUE	35	TRUE	FALSE	AATAAA
MSTRG.27082.8	chr15	+	2633	9	novel_not_in_catalog	ENSG00000274471.2	AC242376.2	NA	NA	FALSE	canonical	TRUE	5	FALSE	FALSE	AATAAA
MSTRG.3848.6	chr1	-	3119	6	novel_not_in_catalog	ENSG00000117525.14	F3	NA	NA	FALSE	canonical	TRUE	20	TRUE	FALSE	AATAAA
MSTRG.27082.4	chr15	+	2706	9	novel_not_in_catalog	ENSG00000274471.2	AC242376.2	NA	NA	FALSE	canonical	TRUE	5	FALSE	FALSE	AATAAA
MSTRG.27082.2	chr15	+	2735	9	novel_not_in_catalog	ENSG00000274471.2	AC242376.2	NA	NA	FALSE	canonical	TRUE	5	FALSE	FALSE	AATAAA
MSTRG.71665.10	chr6	+	797	2	novel_not_in_catalog	ENSG00000112242.15	E2F3	NA	NA	FALSE	canonical	FALSE	5	FALSE	FALSE	AATAAA
MSTRG.86434.57	chr9	+	1067	5	novel_not_in_catalog	ENSG00000122705.17	CLTA	NA	NA	FALSE	canonical	TRUE	25	TRUE	FALSE	AATAAA
MSTRG.78673.12	chr7	+	7000	2	novel_not_in_catalog	ENSG00000197008.9	ZNF138	NA	NA	FALSE	canonical	FALSE	15	TRUE	FALSE	AATAAA
MSTRG.46742.10	chr2	-	733	3	novel_not_in_catalog	ENSG00000283196.2	AC006453.3	NA	NA	FALSE	canonical	FALSE	15	FALSE	FALSE	AATAAA
MSTRG.43938.21	chr19	+	535	5	novel_not_in_catalog	ENSG00000198131.14	ZNF544	NA	NA	FALSE	canonical	TRUE	0	TRUE	FALSE	ATTAAA
MSTRG.43726.27	chr19	+	455	4	novel_not_in_catalog	ENSG00000108107.15	RPL28	NA	NA	FALSE	canonical	FALSE	20	TRUE	FALSE	NA
MSTRG.296.38	chr1	-	481	4	novel_not_in_catalog	ENSG00000116251.11	RPL22	NA	NA	FALSE	canonical	FALSE	10	FALSE	TRUE	AATAAA
MSTRG.1374.19	chr1	+	741	3	novel_not_in_catalog	ENSG00000142669.15	SH3BGRL3	NA	NA	FALSE	canonical	FALSE	0	TRUE	FALSE	ATTAAA
MSTRG.16129.14	chr11	+	978	6	novel_not_in_catalog	ENSG00000150787.8	PTS	NA	NA	FALSE	canonical	TRUE	40	TRUE	FALSE	AATAAA
MSTRG.77204.1	chr7	-	2945	2	novel_not_in_catalog	ENSG00000287860.1	AC079804.3	NA	NA	FALSE	canonical	FALSE	10	FALSE	FALSE	AATAAA
MSTRG.19013.59	chr12	+	854	5	novel_not_in_catalog	ENSG00000092841.19	MYL6	NA	NA	FALSE	canonical	TRUE	35	TRUE	FALSE	NA
MSTRG.33228.4	chr16	-	5245	4	novel_not_in_catalog	ENSG00000268505.1	AC135012.3	NA	NA	FALSE	canonical	TRUE	35	FALSE	FALSE	AATAAA
MSTRG.79893.23	chr7	-	3327	7	novel_not_in_catalog	ENSG00000078319.9	PMS2P1	NA	NA	FALSE	canonical	FALSE	10	FALSE	FALSE	AATAAA
MSTRG.43726.29	chr19	+	1693	5	novel_not_in_catalog	ENSG00000108107.15	RPL28	NA	NA	FALSE	canonical	TRUE	20	TRUE	FALSE	NA
MSTRG.52183.1	chr20	+	4668	4	novel_not_in_catalog	ENSG00000101335.10	MYL9	NA	NA	FALSE	canonical	FALSE	10	TRUE	FALSE	NA
MSTRG.41500.67	chr19	+	1535	5	novel_not_in_catalog	ENSG00000221983.8	UBA52	NA	NA	FALSE	canonical	TRUE	25	FALSE	FALSE	NA
MSTRG.21067.13	chr12	-	1150	4	novel_not_in_catalog	ENSG00000111328.7	CDK2AP1	NA	NA	FALSE	canonical	FALSE	25	FALSE	FALSE	AATAAA
MSTRG.81577.14	chr7	-	3376	3	novel_not_in_catalog	ENSG00000155093.19	PTPRN2	NA	NA	FALSE	canonical	FALSE	60	FALSE	FALSE	AATAAA
MSTRG.5263.27	chr1	-	541	3	novel_not_in_catalog	ENSG00000197956.10	S100A6	NA	NA	FALSE	canonical	FALSE	0	FALSE	TRUE	AATAAA
MSTRG.42110.66	chr19	+	1317	9	novel_not_in_catalog	ENSG00000089356.18	FXYD3	NA	NA	FALSE	canonical	FALSE	15	TRUE	FALSE	AATAAA
MSTRG.5263.25	chr1	-	556	3	novel_not_in_catalog	ENSG00000197956.10	S100A6	NA	NA	FALSE	canonical	FALSE	0	FALSE	TRUE	AATAAA
MSTRG.477.26	chr1	-	4105	2	novel_not_in_catalog	ENSG00000180758.12	GPR157	NA	NA	FALSE	canonical	TRUE	20	FALSE	FALSE	AATAAA
MSTRG.77488.11	chr7	+	6603	5	novel_not_in_catalog	ENSG00000105855.10	ITGB8	NA	NA	FALSE	canonical	FALSE	20	FALSE	FALSE	NA
MSTRG.43726.31	chr19	+	586	5	novel_not_in_catalog	ENSG00000108107.15	RPL28	NA	NA	FALSE	canonical	TRUE	20	TRUE	FALSE	NA
MSTRG.296.25	chr1	-	487	4	novel_not_in_catalog	ENSG00000116251.11	RPL22	NA	NA	FALSE	canonical	FALSE	10	FALSE	TRUE	AATAAA
MSTRG.30405.4	chr16	+	3462	4	novel_not_in_catalog	ENSG00000162078.11	ZG16B	NA	NA	FALSE	canonical	FALSE	10	TRUE	FALSE	NA
MSTRG.58676.46	chr3	-	536	3	novel_not_in_catalog	ENSG00000172340.14	SUCLG2	NA	NA	FALSE	canonical	FALSE	15	FALSE	FALSE	AATAAA
MSTRG.30644.8	chr16	+	888	4	novel_not_in_catalog	ENSG00000267795.6	SMIM22	NA	NA	FALSE	canonical	FALSE	20	TRUE	FALSE	NA
MSTRG.77389.76	chr7	-	621	7	novel_not_in_catalog	ENSG00000173467.9	AGR3	NA	NA	FALSE	canonical	FALSE	10	TRUE	FALSE	AATAAA
MSTRG.77389.80	chr7	-	697	7	novel_not_in_catalog	ENSG00000173467.9	AGR3	NA	NA	FALSE	canonical	FALSE	10	TRUE	FALSE	AATAAA
MSTRG.35067.14	chr17	+	1259	11	novel_not_in_catalog	ENSG00000264538.6	SUZ12P1	NA	NA	FALSE	canonical	TRUE	20	TRUE	FALSE	NA
MSTRG.43726.7	chr19	+	585	5	novel_not_in_catalog	ENSG00000108107.15	RPL28	NA	NA	FALSE	canonical	TRUE	20	TRUE	FALSE	NA
MSTRG.14649.21	chr11	+	825	3	novel_not_in_catalog	ENSG00000175334.8	BANF1	NA	NA	FALSE	canonical	FALSE	25	TRUE	FALSE	NA
MSTRG.14649.16	chr11	+	841	3	novel_not_in_catalog	ENSG00000175334.8	BANF1	NA	NA	FALSE	canonical	FALSE	25	TRUE	FALSE	NA
MSTRG.88057.5	chr9	+	1895	6	novel_not_in_catalog	ENSG00000136783.10	NIPSNAP3A	NA	NA	FALSE	canonical	TRUE	30	TRUE	FALSE	ATTAAA
MSTRG.46205.22	chr2	-	1712	2	novel_not_in_catalog	ENSG00000124370.11	MCEE	NA	NA	FALSE	canonical	TRUE	25	FALSE	FALSE	AATAAA
MSTRG.46205.23	chr2	-	1809	3	novel_not_in_catalog	ENSG00000124370.11	MCEE	NA	NA	FALSE	canonical	TRUE	20	FALSE	FALSE	AATAAA
MSTRG.5263.12	chr1	-	547	3	novel_not_in_catalog	ENSG00000197956.10	S100A6	NA	NA	FALSE	canonical	FALSE	0	FALSE	TRUE	AATAAA
MSTRG.5263.11	chr1	-	562	3	novel_not_in_catalog	ENSG00000197956.10	S100A6	NA	NA	FALSE	canonical	FALSE	0	FALSE	TRUE	AATAAA
MSTRG.81530.15	chr7	-	3045	6	novel_not_in_catalog	ENSG00000182648.13	LINC01006	NA	NA	FALSE	canonical	TRUE	45	FALSE	FALSE	ATTAAA
MSTRG.57824.25	chr3	+	871	2	novel_not_in_catalog	ENSG00000169964.8	TMEM42	NA	NA	FALSE	canonical	FALSE	30	TRUE	FALSE	AATAAA
MSTRG.10881.31	chr10	+	852	3	novel_not_in_catalog	ENSG00000188373.5	C10orf99	NA	NA	FALSE	canonical	FALSE	20	TRUE	FALSE	AATAAA
MSTRG.62590.4	chr4	+	3300	3	novel_not_in_catalog	ENSG00000287778.1	AC006230.1	NA	NA	FALSE	canonical	FALSE	40	FALSE	FALSE	AATAAA
MSTRG.5638.1	chr1	+	2973	4	novel_not_in_catalog	ENSG00000224259.7	LINC01133	NA	NA	FALSE	canonical	TRUE	20	FALSE	FALSE	NA
MSTRG.5263.7	chr1	-	2353	4	novel_not_in_catalog	ENSG00000197956.10	S100A6	NA	NA	FALSE	canonical	TRUE	20	FALSE	TRUE	AATAAA
MSTRG.24018.45	chr14	+	1958	5	novel_not_in_catalog	ENSG00000277734.8	TRAC	NA	NA	FALSE	canonical	TRUE	20	FALSE	FALSE	CATAAA
MSTRG.24018.65	chr14	+	1963	5	novel_not_in_catalog	ENSG00000277734.8	TRAC	NA	NA	FALSE	canonical	TRUE	20	TRUE	FALSE	CATAAA
MSTRG.24018.91	chr14	+	1962	5	novel_not_in_catalog	ENSG00000277734.8	TRAC	NA	NA	FALSE	canonical	TRUE	20	TRUE	FALSE	CATAAA
MSTRG.24018.24	chr14	+	1966	5	novel_not_in_catalog	ENSG00000277734.8	TRAC	NA	NA	FALSE	canonical	TRUE	20	TRUE	FALSE	CATAAA
MSTRG.80836.1	chr7	-	1207	4	novel_not_in_catalog	ENSG00000105887.11	MTPN	NA	NA	FALSE	canonical	FALSE	10	TRUE	FALSE	AATAAA
MSTRG.5263.42	chr1	-	664	3	novel_not_in_catalog	ENSG00000197956.10	S100A6	NA	NA	FALSE	canonical	FALSE	0	FALSE	FALSE	AATAAA
MSTRG.66556.13	chr5	-	1040	3	novel_not_in_catalog	ENSG00000150756.14	ATPSCKMT	NA	NA	FALSE	canonical	FALSE	40	FALSE	FALSE	CATAAA
MSTRG.52138.5	chr20	-	483	3	novel_not_in_catalog	ENSG00000230155.6	CEP250-AS1	NA	NA	FALSE	canonical	FALSE	15	TRUE	FALSE	AGTAAA
MSTRG.73292.2	chr6	+	3268	3	novel_not_in_catalog	ENSG00000154079.6	SDHAF4	NA	NA	FALSE	canonical	FALSE	35	TRUE	FALSE	NA
MSTRG.3328.20	chr1	-	591	4	novel_not_in_catalog	ENSG00000142892.15	PIGK	NA	NA	FALSE	canonical	FALSE	15	TRUE	FALSE	CATAAA
MSTRG.87311.8	chr9	+	1047	7	novel_not_in_catalog	ENSG00000148057.16	IDNK	NA	NA	FALSE	canonical	TRUE	20	TRUE	FALSE	AATAAA
MSTRG.83851.8	chr8	-	701	2	novel_not_in_catalog	ENSG00000147586.10	MRPS28	NA	NA	FALSE	canonical	FALSE	25	FALSE	FALSE	AATAAA
MSTRG.2276.102	chr1	-	1944	7	novel_not_in_catalog	ENSG00000159479.17	MED8	NA	NA	FALSE	canonical	TRUE	10	TRUE	TRUE	AATAAA
MSTRG.970.19	chr1	+	4151	4	novel_not_in_catalog	ENSG00000173436.15	MICOS10	NA	NA	FALSE	canonical	TRUE	25	TRUE	FALSE	NA
MSTRG.5262.3	chr1	-	402	3	novel_not_in_catalog	ENSG00000143546.10	S100A8	NA	NA	FALSE	canonical	FALSE	5	TRUE	FALSE	AATAAA
MSTRG.88784.28	chr9	+	378	3	novel_not_in_catalog	ENSG00000148346.12	LCN2	NA	NA	FALSE	canonical	FALSE	15	TRUE	FALSE	AATAAA
MSTRG.63796.3	chr4	-	2434	4	novel_not_in_catalog	ENSG00000163735.7	CXCL5	NA	NA	FALSE	canonical	TRUE	10	TRUE	TRUE	AATAAA
MSTRG.15574.13	chr11	+	2623	3	novel_not_in_catalog	ENSG00000150687.12	PRSS23	NA	NA	FALSE	canonical	FALSE	5	TRUE	FALSE	GGGGCT
MSTRG.69058.3	chr5	-	1050	5	novel_not_in_catalog	ENSG00000169567.12	HINT1	NA	NA	FALSE	canonical	TRUE	10	FALSE	FALSE	AATAAA
MSTRG.6353.17	chr1	+	3093	5	novel_not_in_catalog	ENSG00000162779.22	AXDND1	NA	NA	FALSE	canonical	FALSE	25	FALSE	FALSE	AATAAA
MSTRG.6353.16	chr1	+	3215	6	novel_not_in_catalog	ENSG00000162779.22	AXDND1	NA	NA	FALSE	canonical	FALSE	25	FALSE	FALSE	AATAAA
MSTRG.20948.5	chr12	-	1114	4	novel_not_in_catalog	ENSG00000111786.9	SRSF9	NA	NA	FALSE	canonical	FALSE	10	TRUE	FALSE	AATATA
MSTRG.46543.6	chr2	-	1635	3	novel_not_in_catalog	ENSG00000152291.14	TGOLN2	NA	NA	FALSE	canonical	FALSE	30	FALSE	TRUE	AATAAA
MSTRG.42617.17	chr19	-	460	3	novel_not_in_catalog	ENSG00000105404.11	RABAC1	NA	NA	FALSE	canonical	FALSE	15	FALSE	FALSE	AATAAA
MSTRG.1374.22	chr1	+	367	3	novel_not_in_catalog	ENSG00000142669.15	SH3BGRL3	NA	NA	FALSE	canonical	FALSE	0	TRUE	FALSE	ATTAAA
MSTRG.14417.9	chr11	+	1924	2	novel_not_in_catalog	ENSG00000204922.5	UQCC3	NA	NA	FALSE	canonical	FALSE	20	TRUE	FALSE	AATAAA
MSTRG.43925.5	chr19	+	459	5	novel_not_in_catalog	ENSG00000176293.19	ZNF135	NA	NA	FALSE	canonical	FALSE	15	TRUE	FALSE	AATAAA
MSTRG.12687.12	chr11	-	608	2	novel_not_in_catalog	ENSG00000287906.1	AC127526.5	NA	NA	FALSE	canonical	FALSE	25	TRUE	FALSE	AATAAA
MSTRG.17474.2	chr12	+	2038	3	novel_not_in_catalog	ENSG00000256039.2	LINC02446	NA	NA	FALSE	canonical	TRUE	20	TRUE	FALSE	AATAAA
MSTRG.69869.80	chr5	-	454	5	novel_not_in_catalog	ENSG00000164587.13	RPS14	NA	NA	FALSE	canonical	FALSE	15	TRUE	TRUE	AATAAA
MSTRG.76973.62	chr7	-	1591	3	novel_not_in_catalog	ENSG00000122687.19	MRM2	NA	NA	FALSE	canonical	FALSE	20	FALSE	FALSE	CATAAA
MSTRG.75160.4	chr6	+	2045	5	novel_not_in_catalog	ENSG00000198729.5	PPP1R14C	NA	NA	FALSE	canonical	TRUE	10	FALSE	FALSE	NA
MSTRG.89143.31	chr9	+	879	8	novel_not_in_catalog	ENSG00000148303.17	RPL7A	NA	NA	FALSE	canonical	TRUE	15	TRUE	FALSE	CATAAA
MSTRG.33047.20	chr16	-	1621	5	novel_not_in_catalog	ENSG00000135698.10	MPHOSPH6	NA	NA	FALSE	canonical	TRUE	20	TRUE	TRUE	AATAAA
MSTRG.46783.3	chr2	-	689	3	novel_not_in_catalog	ENSG00000143429.10	LSP1P4	NA	NA	FALSE	canonical	FALSE	15	FALSE	FALSE	AATAAA
MSTRG.49513.17	chr2	+	842	4	novel_not_in_catalog	ENSG00000115541.11	HSPE1	NA	NA	FALSE	canonical	FALSE	30	TRUE	FALSE	ATTAAA
MSTRG.27544.9	chr15	+	1697	2	novel_not_in_catalog	ENSG00000233041.8	PHGR1	NA	NA	FALSE	canonical	FALSE	5	TRUE	FALSE	TATAAA
MSTRG.545.3	chr1	-	1014	4	novel_not_in_catalog	ENSG00000178585.15	CTNNBIP1	NA	NA	FALSE	canonical	FALSE	10	FALSE	FALSE	NA
MSTRG.69369.2	chr5	+	7791	2	novel_not_in_catalog	ENSG00000283288.1	SMIM33	NA	NA	FALSE	canonical	FALSE	30	FALSE	FALSE	NA
MSTRG.27544.8	chr15	+	1733	3	novel_not_in_catalog	ENSG00000233041.8	PHGR1	NA	NA	FALSE	canonical	FALSE	5	TRUE	FALSE	TATAAA
MSTRG.3788.11	chr1	+	883	3	novel_not_in_catalog	ENSG00000224093.5	BCAR3-AS1	NA	NA	FALSE	canonical	TRUE	35	TRUE	FALSE	AATAAA
MSTRG.3788.12	chr1	+	2771	4	novel_not_in_catalog	ENSG00000224093.5	BCAR3-AS1	NA	NA	FALSE	canonical	TRUE	20	TRUE	FALSE	ATTAAA
MSTRG.3788.3	chr1	+	1786	4	novel_not_in_catalog	ENSG00000224093.5	BCAR3-AS1	NA	NA	FALSE	canonical	TRUE	15	TRUE	FALSE	AATAAA
MSTRG.3788.6	chr1	+	2771	4	novel_not_in_catalog	ENSG00000224093.5	BCAR3-AS1	NA	NA	FALSE	canonical	TRUE	20	TRUE	FALSE	ATTAAA
MSTRG.3788.7	chr1	+	1566	3	novel_not_in_catalog	ENSG00000224093.5	BCAR3-AS1	NA	NA	FALSE	canonical	TRUE	15	TRUE	FALSE	AATAAA
MSTRG.34990.23	chr17	-	1281	7	novel_not_in_catalog	ENSG00000182271.13	TMIGD1	NA	NA	FALSE	canonical	TRUE	55	TRUE	FALSE	NA
MSTRG.30415.7	chr16	-	1817	6	novel_not_in_catalog	ENSG00000005001.10	PRSS22	NA	NA	FALSE	canonical	FALSE	5	FALSE	FALSE	AATAAA
MSTRG.24075.17	chr14	+	2285	4	novel_not_in_catalog	ENSG00000172590.18	MRPL52	NA	NA	FALSE	canonical	FALSE	40	FALSE	FALSE	NA
MSTRG.18084.20	chr12	-	1090	2	novel_not_in_catalog	ENSG00000287388.1	AC068774.1	NA	NA	FALSE	canonical	TRUE	10	FALSE	FALSE	AGTAAA
MSTRG.69869.88	chr5	-	455	5	novel_not_in_catalog	ENSG00000164587.13	RPS14	NA	NA	FALSE	canonical	TRUE	15	TRUE	TRUE	AATAAA
MSTRG.43726.26	chr19	+	479	4	novel_not_in_catalog	ENSG00000108107.15	RPL28	NA	NA	FALSE	canonical	FALSE	20	TRUE	FALSE	NA
MSTRG.66400.5	chr5	+	659	5	novel_not_in_catalog	ENSG00000145494.12	NDUFS6	NA	NA	FALSE	canonical	TRUE	20	FALSE	FALSE	AATAAA
MSTRG.47839.9	chr2	-	3212	4	novel_not_in_catalog	ENSG00000144231.11	POLR2D	NA	NA	FALSE	canonical	TRUE	20	TRUE	FALSE	AATAAA
MSTRG.43107.28	chr19	+	2387	6	novel_not_in_catalog	ENSG00000178980.15	SELENOW	NA	NA	FALSE	canonical	TRUE	25	TRUE	FALSE	AATAAA
MSTRG.43107.31	chr19	+	2470	6	novel_not_in_catalog	ENSG00000178980.15	SELENOW	NA	NA	FALSE	canonical	TRUE	25	TRUE	FALSE	AATAAA
MSTRG.37412.16	chr17	+	1053	3	novel_not_in_catalog	ENSG00000163597.15	SNHG16	NA	NA	FALSE	canonical	FALSE	15	TRUE	FALSE	NA
MSTRG.64175.4	chr4	+	731	3	novel_not_in_catalog	ENSG00000138639.18	ARHGAP24	NA	NA	FALSE	canonical	FALSE	25	FALSE	FALSE	ATTAAA
MSTRG.71208.7	chr6	-	1968	3	novel_not_in_catalog	ENSG00000124785.9	NRN1	NA	NA	FALSE	canonical	FALSE	0	TRUE	FALSE	AATAAA
MSTRG.24075.14	chr14	+	2288	4	novel_not_in_catalog	ENSG00000172590.18	MRPL52	NA	NA	FALSE	canonical	FALSE	40	FALSE	FALSE	NA
MSTRG.26805.46	chr14	+	513	6	novel_not_in_catalog	ENSG00000213145.10	CRIP1	NA	NA	FALSE	canonical	TRUE	10	FALSE	FALSE	AGTAAA
MSTRG.21149.15	chr12	-	2569	8	novel_not_in_catalog	ENSG00000111361.13	EIF2B1	NA	NA	FALSE	canonical	TRUE	35	FALSE	TRUE	AAAACA
MSTRG.87917.23	chr9	+	2595	8	novel_not_in_catalog	ENSG00000136938.9	ANP32B	NA	NA	FALSE	canonical	TRUE	0	FALSE	FALSE	NA
MSTRG.22509.39	chr13	-	705	3	novel_not_in_catalog	ENSG00000133112.17	TPT1	NA	NA	FALSE	canonical	FALSE	25	TRUE	TRUE	AATAAA
MSTRG.43726.46	chr19	+	689	5	novel_not_in_catalog	ENSG00000108107.15	RPL28	NA	NA	FALSE	canonical	TRUE	20	TRUE	TRUE	NA
MSTRG.69719.34	chr5	-	1043	4	novel_not_in_catalog	ENSG00000178776.5	C5orf46	NA	NA	FALSE	canonical	TRUE	35	TRUE	FALSE	AATAAA
MSTRG.43726.13	chr19	+	485	4	novel_not_in_catalog	ENSG00000108107.15	RPL28	NA	NA	FALSE	canonical	FALSE	20	TRUE	FALSE	NA
MSTRG.88784.10	chr9	+	1442	7	novel_not_in_catalog	ENSG00000148346.12	LCN2	NA	NA	FALSE	canonical	TRUE	15	TRUE	FALSE	AATAAA
MSTRG.88784.16	chr9	+	1151	7	novel_not_in_catalog	ENSG00000148346.12	LCN2	NA	NA	FALSE	canonical	TRUE	15	TRUE	FALSE	AATAAA
MSTRG.72362.25	chr6	+	1765	5	novel_not_in_catalog	ENSG00000137309.20	HMGA1	NA	NA	FALSE	canonical	FALSE	5	TRUE	FALSE	AATAAA
MSTRG.72362.43	chr6	+	1795	5	novel_not_in_catalog	ENSG00000137309.20	HMGA1	NA	NA	FALSE	canonical	FALSE	5	TRUE	FALSE	AATAAA
MSTRG.93046.18	chrY	-	559	4	novel_not_in_catalog	ENSG00000206159.11	GYG2P1	NA	NA	FALSE	canonical	FALSE	25	FALSE	FALSE	AATAAA
MSTRG.60119.6	chr3	-	3038	8	novel_not_in_catalog	ENSG00000163785.12	RYK	NA	NA	FALSE	canonical	TRUE	40	FALSE	FALSE	AATATA
MSTRG.4096.11	chr1	+	2197	5	novel_not_in_catalog	ENSG00000134186.12	PRPF38B	NA	NA	FALSE	canonical	TRUE	25	TRUE	FALSE	NA
MSTRG.93046.14	chrY	-	702	4	novel_not_in_catalog	ENSG00000206159.11	GYG2P1	NA	NA	FALSE	canonical	FALSE	25	FALSE	FALSE	AATAAA
MSTRG.14673.11	chr11	+	2516	6	novel_not_in_catalog	ENSG00000174903.16	RAB1B	NA	NA	FALSE	canonical	TRUE	10	TRUE	FALSE	AATAAA
MSTRG.89665.32	chrX	-	2175	5	novel_not_in_catalog	ENSG00000169084.15	DHRSX	NA	NA	FALSE	canonical	TRUE	25	TRUE	FALSE	TATAAA
MSTRG.26423.5	chr14	-	421	2	novel_not_in_catalog	ENSG00000259023.3	LINC00524	NA	NA	FALSE	canonical	FALSE	20	FALSE	FALSE	AATAAA
MSTRG.73620.30	chr6	+	1529	4	novel_not_in_catalog	ENSG00000111850.11	SMIM8	NA	NA	FALSE	canonical	TRUE	30	TRUE	FALSE	AATAAA
MSTRG.5252.3	chr1	-	789	3	novel_not_in_catalog	ENSG00000197747.9	S100A10	NA	NA	FALSE	canonical	FALSE	25	FALSE	FALSE	AATAAA
MSTRG.6353.18	chr1	+	3010	4	novel_not_in_catalog	ENSG00000162779.22	AXDND1	NA	NA	FALSE	canonical	TRUE	25	FALSE	FALSE	AATAAA
MSTRG.63831.7	chr4	+	4876	4	novel_not_in_catalog	ENSG00000169116.11	PARM1	NA	NA	FALSE	canonical	TRUE	20	TRUE	FALSE	ACTAAA
MSTRG.25683.10	chr14	+	2612	6	novel_not_in_catalog	ENSG00000205659.11	LIN52	NA	NA	FALSE	canonical	FALSE	15	TRUE	FALSE	AATAAA
MSTRG.30163.38	chr16	+	983	5	novel_not_in_catalog	ENSG00000103202.13	NME4	NA	NA	FALSE	canonical	TRUE	20	FALSE	FALSE	AGTAAA
MSTRG.16267.44	chr11	-	1998	7	novel_not_in_catalog	ENSG00000137726.17	FXYD6	NA	NA	FALSE	canonical	TRUE	5	FALSE	FALSE	AATAAA
MSTRG.16267.51	chr11	-	2045	8	novel_not_in_catalog	ENSG00000137726.17	FXYD6	NA	NA	FALSE	canonical	TRUE	5	FALSE	FALSE	AATAAA
MSTRG.16267.52	chr11	-	2042	8	novel_not_in_catalog	ENSG00000137726.17	FXYD6	NA	NA	FALSE	canonical	TRUE	5	FALSE	FALSE	AATAAA
MSTRG.16267.53	chr11	-	2142	9	novel_not_in_catalog	ENSG00000137726.17	FXYD6	NA	NA	FALSE	canonical	TRUE	5	FALSE	FALSE	AATAAA
MSTRG.41409.82	chr19	+	1548	5	novel_not_in_catalog	ENSG00000105640.13	RPL18A	NA	NA	FALSE	canonical	TRUE	35	FALSE	FALSE	NA
MSTRG.1452.1	chr1	+	516	2	novel_not_in_catalog	ENSG00000237429.1	BX293535.1	NA	NA	FALSE	canonical	FALSE	30	FALSE	FALSE	ATTAAA
MSTRG.49561.10	chr2	+	477	3	novel_not_in_catalog	ENSG00000119013.9	NDUFB3	NA	NA	FALSE	canonical	FALSE	15	TRUE	FALSE	ATTAAA
MSTRG.37792.5	chr17	-	776	5	novel_not_in_catalog	ENSG00000169689.15	CENPX	NA	NA	FALSE	canonical	FALSE	15	FALSE	TRUE	AATAAA
MSTRG.18882.32	chr12	+	1791	5	novel_not_in_catalog	ENSG00000205352.11	PRR13	NA	NA	FALSE	canonical	TRUE	30	TRUE	FALSE	AATAAA
MSTRG.26678.58	chr14	-	706	4	novel_not_in_catalog	ENSG00000166165.13	CKB	NA	NA	FALSE	canonical	FALSE	5	TRUE	FALSE	AATAAA
MSTRG.92132.43	chrX	+	994	4	novel_not_in_catalog	ENSG00000005022.6	SLC25A5	NA	NA	FALSE	canonical	FALSE	35	TRUE	FALSE	AATAAA
MSTRG.92132.29	chrX	+	1013	4	novel_not_in_catalog	ENSG00000005022.6	SLC25A5	NA	NA	FALSE	canonical	FALSE	35	FALSE	FALSE	AATAAA
MSTRG.92132.37	chrX	+	1075	4	novel_not_in_catalog	ENSG00000005022.6	SLC25A5	NA	NA	FALSE	canonical	FALSE	35	TRUE	FALSE	AATAAA
MSTRG.1252.8	chr1	-	4088	4	novel_not_in_catalog	ENSG00000236810.6	ELOA-AS1	NA	NA	FALSE	canonical	TRUE	20	FALSE	FALSE	ATTAAA
MSTRG.3349.91	chr1	+	2548	7	novel_not_in_catalog	ENSG00000137955.16	RABGGTB	NA	NA	FALSE	canonical	TRUE	25	TRUE	FALSE	AATAAA
MSTRG.4800.3	chr1	+	1281	5	novel_not_in_catalog	ENSG00000276975.3	HYDIN2	NA	NA	FALSE	canonical	TRUE	10	FALSE	FALSE	NA
MSTRG.5422.10	chr1	+	837	4	novel_not_in_catalog	ENSG00000132698.15	RAB25	NA	NA	FALSE	canonical	FALSE	10	TRUE	FALSE	AATAAA
MSTRG.5422.5	chr1	+	1701	5	novel_not_in_catalog	ENSG00000132698.15	RAB25	NA	NA	FALSE	canonical	FALSE	10	TRUE	FALSE	AATAAA
MSTRG.8146.4	chr1	-	6469	2	novel_not_in_catalog	ENSG00000286263.1	AL391832.4	NA	NA	FALSE	canonical	FALSE	25	FALSE	FALSE	NA
MSTRG.8157.1	chr1	-	4788	3	novel_not_in_catalog	ENSG00000238005.4	AL391832.2	NA	NA	FALSE	canonical	FALSE	55	FALSE	FALSE	AAAAAG
MSTRG.12410.15	chr10	-	1236	5	novel_not_in_catalog	ENSG00000148803.12	FUOM	NA	NA	FALSE	canonical	FALSE	10	TRUE	FALSE	NA
MSTRG.16424.1	chr11	+	1090	5	novel_not_in_catalog	ENSG00000254854.1	AP003390.1	NA	NA	FALSE	canonical	TRUE	10	FALSE	FALSE	CATAAA
MSTRG.16424.3	chr11	+	1086	5	novel_not_in_catalog	ENSG00000254854.1	AP003390.1	NA	NA	FALSE	canonical	TRUE	10	FALSE	FALSE	CATAAA
MSTRG.18697.36	chr12	-	1113	4	novel_not_in_catalog	ENSG00000170545.17	SMAGP	NA	NA	FALSE	canonical	TRUE	30	FALSE	FALSE	ATTAAA
MSTRG.19501.22	chr12	+	2437	3	novel_not_in_catalog	ENSG00000139292.13	LGR5	NA	NA	FALSE	canonical	FALSE	35	TRUE	FALSE	AATAAA
MSTRG.19501.23	chr12	+	2437	3	novel_not_in_catalog	ENSG00000139292.13	LGR5	NA	NA	FALSE	canonical	FALSE	35	TRUE	FALSE	AATAAA
MSTRG.19867.1	chr12	-	2925	3	novel_not_in_catalog	ENSG00000205057.5	CLLU1-AS1	NA	NA	FALSE	canonical	FALSE	15	FALSE	FALSE	AATAAA
MSTRG.19867.2	chr12	-	847	3	novel_not_in_catalog	ENSG00000205057.5	CLLU1-AS1	NA	NA	FALSE	canonical	FALSE	30	FALSE	FALSE	AATAAA
MSTRG.21910.8	chr13	-	1999	3	novel_not_in_catalog	ENSG00000165556.10	CDX2	NA	NA	FALSE	canonical	FALSE	20	FALSE	FALSE	GATAAA
MSTRG.24931.1	chr14	-	3534	3	novel_not_in_catalog	ENSG00000225680.1	AL163953.1	NA	NA	FALSE	canonical	TRUE	25	FALSE	FALSE	ATTAAA
MSTRG.26107.3	chr14	-	6349	4	novel_not_in_catalog	ENSG00000165914.15	TTC7B	NA	NA	FALSE	canonical	TRUE	10	FALSE	TRUE	AATAAA
MSTRG.30336.19	chr16	+	1725	6	novel_not_in_catalog	ENSG00000065054.14	SLC9A3R2	NA	NA	FALSE	canonical	FALSE	10	FALSE	FALSE	GATAAA
MSTRG.31422.47	chr16	-	2822	7	novel_not_in_catalog	ENSG00000196502.11	SULT1A1	NA	NA	FALSE	canonical	TRUE	20	TRUE	FALSE	AATAAA
MSTRG.32123.27	chr16	+	1210	3	novel_not_in_catalog	ENSG00000169715.15	MT1E	NA	NA	FALSE	canonical	FALSE	40	TRUE	FALSE	NA
MSTRG.35366.29	chr17	-	839	4	novel_not_in_catalog	ENSG00000278540.5	ACACA	NA	NA	FALSE	canonical	TRUE	10	TRUE	FALSE	AATAAA
MSTRG.36141.59	chr17	+	5990	4	novel_not_in_catalog	ENSG00000244649.5	LINC02086	NA	NA	FALSE	canonical	FALSE	20	FALSE	FALSE	NA
MSTRG.36141.8	chr17	+	7302	5	novel_not_in_catalog	ENSG00000244649.5	LINC02086	NA	NA	FALSE	canonical	FALSE	20	FALSE	FALSE	NA
MSTRG.36183.12	chr17	+	6119	4	novel_not_in_catalog	ENSG00000159202.18	UBE2Z	NA	NA	FALSE	canonical	FALSE	45	FALSE	FALSE	NA
MSTRG.36751.37	chr17	-	2953	6	novel_not_in_catalog	ENSG00000007312.13	CD79B	NA	NA	FALSE	canonical	TRUE	20	FALSE	FALSE	AATAAA
MSTRG.37854.10	chr17	-	4524	7	novel_not_in_catalog	ENSG00000141542.11	RAB40B	NA	NA	FALSE	canonical	TRUE	25	FALSE	FALSE	ATTAAA
MSTRG.39348.22	chr18	+	3158	3	novel_not_in_catalog	ENSG00000227115.8	LINC01630	NA	NA	FALSE	canonical	FALSE	35	FALSE	FALSE	AATAAA
MSTRG.41214.2	chr19	-	1454	3	novel_not_in_catalog	ENSG00000099795.7	NDUFB7	NA	NA	FALSE	canonical	FALSE	15	FALSE	FALSE	AATAAA
MSTRG.42411.2	chr19	-	1831	4	novel_not_in_catalog	ENSG00000268510.1	IFNL3P1	NA	NA	FALSE	canonical	FALSE	15	FALSE	FALSE	AAGAAA
MSTRG.42428.23	chr19	-	613	5	novel_not_in_catalog	ENSG00000105193.9	RPS16	NA	NA	FALSE	canonical	TRUE	5	FALSE	TRUE	AATAAA
MSTRG.42606.42	chr19	+	1887	4	novel_not_in_catalog	ENSG00000105372.8	RPS19	NA	NA	FALSE	canonical	FALSE	25	FALSE	FALSE	AATAAA
MSTRG.43048.59	chr19	+	1910	4	novel_not_in_catalog	ENSG00000142230.13	SAE1	NA	NA	FALSE	canonical	FALSE	15	FALSE	FALSE	AATAAA
MSTRG.43048.62	chr19	+	1882	5	novel_not_in_catalog	ENSG00000142230.13	SAE1	NA	NA	FALSE	canonical	FALSE	15	FALSE	FALSE	AATAAA
MSTRG.43048.65	chr19	+	1922	4	novel_not_in_catalog	ENSG00000142230.13	SAE1	NA	NA	FALSE	canonical	FALSE	15	FALSE	FALSE	AATAAA
MSTRG.43048.66	chr19	+	1701	3	novel_not_in_catalog	ENSG00000142230.13	SAE1	NA	NA	FALSE	canonical	FALSE	15	FALSE	FALSE	AATAAA
MSTRG.43048.67	chr19	+	2184	4	novel_not_in_catalog	ENSG00000142230.13	SAE1	NA	NA	FALSE	canonical	FALSE	15	TRUE	FALSE	AATAAA
MSTRG.43942.16	chr19	-	3935	3	novel_not_in_catalog	ENSG00000283103.3	AC010642.2	NA	NA	FALSE	canonical	TRUE	10	FALSE	FALSE	AATAAA
MSTRG.43942.17	chr19	-	3926	4	novel_not_in_catalog	ENSG00000283103.3	AC010642.2	NA	NA	FALSE	canonical	TRUE	10	FALSE	FALSE	AATAAA
MSTRG.47539.18	chr2	-	863	4	novel_not_in_catalog	ENSG00000240356.6	RPL23AP7	NA	NA	FALSE	canonical	FALSE	25	FALSE	FALSE	ATTAAA
MSTRG.49345.12	chr2	+	6996	6	novel_not_in_catalog	ENSG00000173559.14	NABP1	NA	NA	FALSE	canonical	FALSE	5	TRUE	FALSE	NA
MSTRG.50518.24	chr2	+	1215	5	novel_not_in_catalog	ENSG00000187514.16	PTMA	NA	NA	FALSE	canonical	FALSE	10	TRUE	FALSE	AATAAA
MSTRG.55496.15	chr22	-	1190	6	novel_not_in_catalog	ENSG00000099999.15	RNF215	NA	NA	FALSE	canonical	FALSE	25	TRUE	FALSE	NA
MSTRG.55543.3	chr22	+	6878	3	novel_not_in_catalog	ENSG00000228839.5	PIK3IP1-AS1	NA	NA	FALSE	canonical	TRUE	25	FALSE	FALSE	NA
MSTRG.57919.11	chr3	+	1885	4	novel_not_in_catalog	ENSG00000241186.10	TDGF1	NA	NA	FALSE	canonical	FALSE	30	FALSE	FALSE	AGTAAA
MSTRG.59221.6	chr3	-	5063	8	novel_not_in_catalog	ENSG00000163515.6	RETNLB	NA	NA	FALSE	canonical	FALSE	15	FALSE	FALSE	ATTAAA
MSTRG.60671.36	chr3	+	2346	4	novel_not_in_catalog	ENSG00000152601.17	MBNL1	NA	NA	FALSE	canonical	FALSE	50	FALSE	FALSE	ATTAAA
MSTRG.63168.11	chr4	-	1181	5	novel_not_in_catalog	ENSG00000163683.12	SMIM14	NA	NA	FALSE	canonical	FALSE	30	TRUE	FALSE	AATAAA
MSTRG.63168.13	chr4	-	1164	5	novel_not_in_catalog	ENSG00000163683.12	SMIM14	NA	NA	FALSE	canonical	FALSE	30	TRUE	FALSE	AATAAA
MSTRG.71665.14	chr6	+	1815	6	novel_not_in_catalog	ENSG00000145996.11	CDKAL1	NA	NA	FALSE	canonical	FALSE	5	TRUE	FALSE	ATTAAA
MSTRG.71873.1	chr6	+	2069	3	novel_not_in_catalog	ENSG00000182952.5	HMGN4	NA	NA	FALSE	canonical	FALSE	30	TRUE	FALSE	AATAAA
MSTRG.71873.3	chr6	+	5021	3	novel_not_in_catalog	ENSG00000182952.5	HMGN4	NA	NA	FALSE	canonical	FALSE	30	TRUE	FALSE	AATAAA
MSTRG.71873.4	chr6	+	2208	4	novel_not_in_catalog	ENSG00000182952.5	HMGN4	NA	NA	FALSE	canonical	FALSE	30	TRUE	FALSE	AATAAA
MSTRG.71873.5	chr6	+	2082	3	novel_not_in_catalog	ENSG00000182952.5	HMGN4	NA	NA	FALSE	canonical	FALSE	30	TRUE	FALSE	AATAAA
MSTRG.71873.6	chr6	+	2254	5	novel_not_in_catalog	ENSG00000182952.5	HMGN4	NA	NA	FALSE	canonical	FALSE	30	TRUE	FALSE	AATAAA
MSTRG.72422.41	chr6	-	1361	3	novel_not_in_catalog	ENSG00000096060.14	FKBP5	NA	NA	FALSE	canonical	FALSE	15	FALSE	FALSE	ATTAAA
MSTRG.74505.16	chr6	-	943	5	novel_not_in_catalog	ENSG00000111906.18	HDDC2	NA	NA	FALSE	canonical	FALSE	35	FALSE	FALSE	AATAAA
MSTRG.74505.18	chr6	-	1079	5	novel_not_in_catalog	ENSG00000111906.18	HDDC2	NA	NA	FALSE	canonical	FALSE	35	FALSE	FALSE	AATAAA
MSTRG.74791.5	chr6	+	1956	10	novel_not_in_catalog	ENSG00000112357.13	PEX7	NA	NA	FALSE	canonical	TRUE	65	TRUE	FALSE	AAAAAG
MSTRG.75656.49	chr6	-	1259	8	novel_not_in_catalog	ENSG00000026297.16	RNASET2	NA	NA	FALSE	canonical	TRUE	5	FALSE	FALSE	AAAACA
MSTRG.78766.48	chr7	-	2499	5	novel_not_in_catalog	ENSG00000229180.7	AC006001.3	NA	NA	FALSE	canonical	TRUE	40	FALSE	FALSE	NA
MSTRG.81100.29	chr7	+	1830	5	novel_not_in_catalog	ENSG00000211772.11	TRBC2	NA	NA	FALSE	canonical	TRUE	45	TRUE	FALSE	ATTAAA
MSTRG.84238.2	chr8	-	1175	7	novel_not_in_catalog	ENSG00000132541.11	RIDA	NA	NA	FALSE	canonical	FALSE	10	TRUE	FALSE	AATAAA
MSTRG.90005.5	chrX	+	2860	5	novel_not_in_catalog	ENSG00000169249.12	ZRSR2	NA	NA	FALSE	canonical	FALSE	15	TRUE	FALSE	TTTAAA
MSTRG.90176.16	chrX	+	954	7	novel_not_in_catalog	ENSG00000123131.13	PRDX4	NA	NA	FALSE	canonical	TRUE	25	TRUE	FALSE	AATAAA
MSTRG.27834.27	chr15	+	1513	4	novel_not_in_catalog	ENSG00000166710.20	B2M	NA	NA	FALSE	canonical	TRUE	10	TRUE	TRUE	AGTAAA
MSTRG.41214.3	chr19	-	388	3	novel_not_in_catalog	ENSG00000099795.7	NDUFB7	NA	NA	FALSE	canonical	FALSE	15	FALSE	FALSE	AATAAA
MSTRG.85505.32	chr8	-	358	3	novel_not_in_catalog	ENSG00000071894.17	CPSF1	NA	NA	FALSE	canonical	FALSE	20	TRUE	FALSE	AATAAA
MSTRG.1374.21	chr1	+	780	3	novel_not_in_catalog	ENSG00000142669.15	SH3BGRL3	NA	NA	FALSE	canonical	FALSE	0	TRUE	FALSE	ATTAAA
MSTRG.89351.14	chr9	+	1245	3	novel_not_in_catalog	ENSG00000188229.6	TUBB4B	NA	NA	FALSE	canonical	FALSE	30	TRUE	TRUE	NA
MSTRG.73018.8	chr6	+	918	5	novel_not_in_catalog	ENSG00000096092.6	TMEM14A	NA	NA	FALSE	canonical	FALSE	10	TRUE	FALSE	AATAAA
MSTRG.75761.23	chr6	+	1397	2	novel_not_in_catalog	ENSG00000112562.19	SMOC2	NA	NA	FALSE	canonical	FALSE	40	FALSE	FALSE	AATAAA
MSTRG.90835.11	chrX	+	867	3	novel_not_in_catalog	ENSG00000101997.13	CCDC22	NA	NA	FALSE	canonical	FALSE	25	TRUE	FALSE	AAAAAG
MSTRG.81577.15	chr7	-	1112	3	novel_not_in_catalog	ENSG00000155093.19	PTPRN2	NA	NA	FALSE	canonical	FALSE	15	FALSE	FALSE	AATAAA
MSTRG.2404.35	chr1	-	2121	5	novel_not_in_catalog	ENSG00000117450.14	PRDX1	NA	NA	FALSE	canonical	FALSE	15	FALSE	FALSE	ATTAAA
MSTRG.3968.1	chr1	+	4173	3	novel_not_in_catalog	ENSG00000285530.1	AL445928.2	NA	NA	FALSE	canonical	FALSE	35	FALSE	FALSE	TATAAA
MSTRG.553.31	chr1	+	1374	4	novel_not_in_catalog	ENSG00000130939.20	UBE4B	NA	NA	FALSE	canonical	FALSE	5	TRUE	FALSE	AATAAA
MSTRG.5893.28	chr1	+	1123	6	novel_not_in_catalog	ENSG00000143198.13	MGST3	NA	NA	FALSE	canonical	FALSE	20	TRUE	FALSE	AATAAA
MSTRG.6326.60	chr1	-	5677	6	novel_not_in_catalog	ENSG00000242193.11	CRYZL2P	NA	NA	FALSE	canonical	FALSE	15	FALSE	FALSE	AATAAA
MSTRG.6326.75	chr1	-	5912	9	novel_not_in_catalog	ENSG00000242193.11	CRYZL2P	NA	NA	FALSE	canonical	FALSE	15	FALSE	FALSE	AATAAA
MSTRG.11611.4	chr10	+	694	5	novel_not_in_catalog	ENSG00000280693.2	SH3PXD2A-AS1	NA	NA	FALSE	canonical	TRUE	15	TRUE	FALSE	NA
MSTRG.13244.23	chr11	+	5620	6	novel_not_in_catalog	ENSG00000110696.10	C11orf58	NA	NA	FALSE	canonical	FALSE	45	TRUE	FALSE	ATTAAA
MSTRG.15252.15	chr11	+	2998	3	novel_not_in_catalog	ENSG00000118363.12	SPCS2	NA	NA	FALSE	canonical	FALSE	15	TRUE	FALSE	NA
MSTRG.16575.18	chr11	-	1898	4	novel_not_in_catalog	ENSG00000019102.12	VSIG2	NA	NA	FALSE	canonical	FALSE	5	FALSE	FALSE	ATTAAA
MSTRG.22509.64	chr13	-	2795	6	novel_not_in_catalog	ENSG00000133112.17	TPT1	NA	NA	FALSE	canonical	TRUE	25	FALSE	FALSE	AATAAA
MSTRG.30320.16	chr16	-	575	3	novel_not_in_catalog	ENSG00000140988.16	RPS2	NA	NA	FALSE	canonical	TRUE	0	FALSE	TRUE	AATAAA
MSTRG.30397.1	chr16	+	3342	3	novel_not_in_catalog	ENSG00000215148.9	PRSS41	NA	NA	FALSE	canonical	TRUE	25	FALSE	FALSE	NA
MSTRG.36751.36	chr17	-	2956	6	novel_not_in_catalog	ENSG00000007312.13	CD79B	NA	NA	FALSE	canonical	TRUE	20	FALSE	FALSE	AATAAA
MSTRG.38226.43	chr18	+	2428	3	novel_not_in_catalog	ENSG00000118680.13	MYL12B	NA	NA	FALSE	canonical	FALSE	25	FALSE	TRUE	ATTAAA
MSTRG.41318.55	chr19	-	1608	6	novel_not_in_catalog	ENSG00000214046.8	SMIM7	NA	NA	FALSE	canonical	FALSE	5	FALSE	FALSE	AATAAA
MSTRG.46452.10	chr2	-	961	8	novel_not_in_catalog	ENSG00000172023.8	REG1B	NA	NA	FALSE	canonical	FALSE	5	FALSE	FALSE	AATAAA
MSTRG.46575.10	chr2	+	585	4	novel_not_in_catalog	ENSG00000118640.11	VAMP8	NA	NA	FALSE	canonical	FALSE	15	TRUE	FALSE	AATAAA
MSTRG.50518.26	chr2	+	1218	5	novel_not_in_catalog	ENSG00000187514.16	PTMA	NA	NA	FALSE	canonical	FALSE	10	TRUE	FALSE	AATAAA
MSTRG.50518.39	chr2	+	1170	5	novel_not_in_catalog	ENSG00000187514.16	PTMA	NA	NA	FALSE	canonical	FALSE	10	TRUE	FALSE	AATAAA
MSTRG.50724.2	chr2	-	4390	5	novel_not_in_catalog	ENSG00000124839.13	RAB17	NA	NA	FALSE	canonical	TRUE	20	FALSE	FALSE	ATTAAA
MSTRG.52718.49	chr20	-	1737	5	novel_not_in_catalog	ENSG00000124214.19	STAU1	NA	NA	FALSE	canonical	FALSE	25	TRUE	FALSE	AATAAA
MSTRG.57919.18	chr3	+	1651	4	novel_not_in_catalog	ENSG00000241186.10	TDGF1	NA	NA	FALSE	canonical	FALSE	30	FALSE	FALSE	AGTAAA
MSTRG.58067.56	chr3	+	4010	5	novel_not_in_catalog	ENSG00000178057.15	NDUFAF3	NA	NA	FALSE	canonical	FALSE	30	FALSE	TRUE	AATAAA
MSTRG.59221.3	chr3	-	6656	5	novel_not_in_catalog	ENSG00000163515.6	RETNLB	NA	NA	FALSE	canonical	TRUE	10	FALSE	FALSE	AAGAAA
MSTRG.63843.9	chr4	-	3121	2	novel_not_in_catalog	ENSG00000260265.1	LINC02562	NA	NA	FALSE	canonical	FALSE	25	FALSE	FALSE	AATAAA
MSTRG.67200.13	chr5	-	2308	6	novel_not_in_catalog	ENSG00000250722.6	SELENOP	NA	NA	FALSE	canonical	FALSE	10	TRUE	FALSE	AATAAA
MSTRG.67253.7	chr5	-	2704	4	novel_not_in_catalog	ENSG00000251141.6	MRPS30-DT	NA	NA	FALSE	canonical	TRUE	45	FALSE	FALSE	NA
MSTRG.67613.32	chr5	+	9633	13	novel_not_in_catalog	ENSG00000153914.16	SREK1	NA	NA	FALSE	canonical	TRUE	25	TRUE	FALSE	AATAAA
MSTRG.68168.20	chr5	-	354	2	novel_not_in_catalog	ENSG00000186468.13	RPS23	NA	NA	FALSE	canonical	FALSE	10	TRUE	TRUE	AATAAA
MSTRG.78941.30	chr7	-	3764	8	novel_not_in_catalog	ENSG00000174353.17	STAG3L3	NA	NA	FALSE	canonical	FALSE	35	FALSE	FALSE	AAGAAA
MSTRG.78941.33	chr7	-	1545	6	novel_not_in_catalog	ENSG00000174353.17	STAG3L3	NA	NA	FALSE	canonical	FALSE	25	FALSE	FALSE	AAAAAG
MSTRG.80745.51	chr7	-	7026	6	novel_not_in_catalog	ENSG00000231721.7	LINC-PINT	NA	NA	FALSE	canonical	TRUE	15	FALSE	FALSE	AATAAA
MSTRG.83293.4	chr8	+	1801	3	novel_not_in_catalog	ENSG00000287975.1	AC113143.2	NA	NA	FALSE	canonical	TRUE	20	FALSE	FALSE	TTTAAA
MSTRG.84232.22	chr8	-	696	4	novel_not_in_catalog	ENSG00000156482.11	RPL30	NA	NA	FALSE	canonical	FALSE	25	FALSE	FALSE	AATAAA
MSTRG.92605.5	chrX	+	1406	5	novel_not_in_catalog	ENSG00000284377.1	AL589669.1	NA	NA	FALSE	canonical	FALSE	20	FALSE	FALSE	ACTAAA
MSTRG.92841.25	chrX	+	2087	7	novel_not_in_catalog	ENSG00000147403.16	RPL10	NA	NA	FALSE	canonical	FALSE	25	FALSE	FALSE	AATAAA
MSTRG.61291.8	chr3	+	1286	4	novel_not_in_catalog	ENSG00000240024.5	LINC00888	NA	NA	FALSE	canonical	TRUE	10	TRUE	FALSE	AATAAA
MSTRG.67155.16	chr5	-	386	4	novel_not_in_catalog	ENSG00000145592.14	RPL37	NA	NA	FALSE	canonical	FALSE	25	TRUE	TRUE	AATAAA
MSTRG.46076.8	chr2	+	1344	2	novel_not_in_catalog	ENSG00000163219.12	ARHGAP25	NA	NA	FALSE	canonical	FALSE	35	FALSE	FALSE	ATTAAA
MSTRG.26678.30	chr14	-	580	3	novel_not_in_catalog	ENSG00000166165.13	CKB	NA	NA	FALSE	canonical	FALSE	5	TRUE	FALSE	AATAAA
MSTRG.30143.62	chr16	+	1113	2	novel_not_in_catalog	ENSG00000286901.1	Z69667.1	NA	NA	FALSE	canonical	FALSE	25	FALSE	FALSE	AAGAAA
MSTRG.88184.7	chr9	-	617	5	novel_not_in_catalog	ENSG00000136810.13	TXN	NA	NA	FALSE	canonical	FALSE	30	FALSE	FALSE	AATAAA
MSTRG.35126.5	chr17	+	2901	6	novel_not_in_catalog	ENSG00000266865.6	AC138207.8	NA	NA	FALSE	canonical	TRUE	55	FALSE	FALSE	AATAAA
MSTRG.1006.33	chr1	-	1471	4	novel_not_in_catalog	ENSG00000188257.11	PLA2G2A	NA	NA	FALSE	canonical	FALSE	20	FALSE	FALSE	AATAAA
MSTRG.296.35	chr1	-	526	4	novel_not_in_catalog	ENSG00000116251.11	RPL22	NA	NA	FALSE	canonical	FALSE	10	FALSE	TRUE	AATAAA
MSTRG.3349.122	chr1	+	1785	7	novel_not_in_catalog	ENSG00000137955.16	RABGGTB	NA	NA	FALSE	canonical	TRUE	25	FALSE	TRUE	AATAAA
MSTRG.4922.21	chr1	-	3158	3	novel_not_in_catalog	ENSG00000274020.4	LINC01138	NA	NA	FALSE	canonical	FALSE	40	TRUE	TRUE	NA
MSTRG.5263.14	chr1	-	1566	4	novel_not_in_catalog	ENSG00000197956.10	S100A6	NA	NA	FALSE	canonical	TRUE	0	FALSE	TRUE	AATAAA
MSTRG.5263.15	chr1	-	1421	3	novel_not_in_catalog	ENSG00000197956.10	S100A6	NA	NA	FALSE	canonical	TRUE	0	FALSE	TRUE	AATAAA
MSTRG.5263.17	chr1	-	1436	3	novel_not_in_catalog	ENSG00000197956.10	S100A6	NA	NA	FALSE	canonical	TRUE	0	FALSE	TRUE	AATAAA
MSTRG.5263.18	chr1	-	1581	4	novel_not_in_catalog	ENSG00000197956.10	S100A6	NA	NA	FALSE	canonical	TRUE	0	FALSE	TRUE	AATAAA
MSTRG.5263.20	chr1	-	1563	4	novel_not_in_catalog	ENSG00000197956.10	S100A6	NA	NA	FALSE	canonical	TRUE	0	FALSE	TRUE	AATAAA
MSTRG.5263.23	chr1	-	1427	3	novel_not_in_catalog	ENSG00000197956.10	S100A6	NA	NA	FALSE	canonical	TRUE	0	FALSE	TRUE	AATAAA
MSTRG.5263.26	chr1	-	1418	3	novel_not_in_catalog	ENSG00000197956.10	S100A6	NA	NA	FALSE	canonical	TRUE	0	FALSE	TRUE	AATAAA
MSTRG.5263.28	chr1	-	1547	3	novel_not_in_catalog	ENSG00000197956.10	S100A6	NA	NA	FALSE	canonical	TRUE	0	FALSE	TRUE	AATAAA
MSTRG.5263.31	chr1	-	1408	3	novel_not_in_catalog	ENSG00000197956.10	S100A6	NA	NA	FALSE	canonical	TRUE	0	FALSE	TRUE	AATAAA
MSTRG.5263.33	chr1	-	1557	4	novel_not_in_catalog	ENSG00000197956.10	S100A6	NA	NA	FALSE	canonical	TRUE	0	FALSE	TRUE	AATAAA
MSTRG.5263.35	chr1	-	1423	3	novel_not_in_catalog	ENSG00000197956.10	S100A6	NA	NA	FALSE	canonical	TRUE	0	FALSE	TRUE	AATAAA
MSTRG.5263.36	chr1	-	1553	4	novel_not_in_catalog	ENSG00000197956.10	S100A6	NA	NA	FALSE	canonical	TRUE	0	FALSE	TRUE	AATAAA
MSTRG.5263.37	chr1	-	1412	3	novel_not_in_catalog	ENSG00000197956.10	S100A6	NA	NA	FALSE	canonical	TRUE	0	FALSE	TRUE	AATAAA
MSTRG.5263.40	chr1	-	1568	4	novel_not_in_catalog	ENSG00000197956.10	S100A6	NA	NA	FALSE	canonical	TRUE	0	FALSE	TRUE	AATAAA
MSTRG.5263.41	chr1	-	1388	3	novel_not_in_catalog	ENSG00000197956.10	S100A6	NA	NA	FALSE	canonical	TRUE	0	FALSE	TRUE	AATAAA
MSTRG.5263.54	chr1	-	2082	4	novel_not_in_catalog	ENSG00000196154.12	S100A4	NA	NA	FALSE	canonical	FALSE	15	FALSE	TRUE	AATAAA
MSTRG.5263.60	chr1	-	1010	5	novel_not_in_catalog	ENSG00000196154.12	S100A4	NA	NA	FALSE	canonical	FALSE	25	FALSE	FALSE	AATAAA
MSTRG.5263.8	chr1	-	3233	3	novel_not_in_catalog	ENSG00000197956.10	S100A6	NA	NA	FALSE	canonical	TRUE	20	FALSE	TRUE	AATAAA
MSTRG.5263.9	chr1	-	2969	4	novel_not_in_catalog	ENSG00000197956.10	S100A6	NA	NA	FALSE	canonical	TRUE	20	FALSE	TRUE	NA
MSTRG.6019.9	chr1	-	3350	4	novel_not_in_catalog	ENSG00000143196.5	DPT	NA	NA	FALSE	canonical	TRUE	30	FALSE	FALSE	NA
MSTRG.8500.12	chr1	-	906	6	novel_not_in_catalog	ENSG00000197472.15	ZNF695	NA	NA	FALSE	canonical	TRUE	15	FALSE	FALSE	AATAGA
MSTRG.8500.62	chr1	-	1147	5	novel_not_in_catalog	ENSG00000227671.4	AL390728.4	NA	NA	FALSE	canonical	FALSE	35	FALSE	FALSE	AATAAA
MSTRG.11949.13	chr10	-	1830	8	novel_not_in_catalog	ENSG00000165672.7	PRDX3	NA	NA	FALSE	canonical	FALSE	25	FALSE	FALSE	AATAAA
MSTRG.14570.7	chr11	-	676	5	novel_not_in_catalog	ENSG00000149806.11	FAU	NA	NA	FALSE	canonical	FALSE	15	FALSE	FALSE	AATAAA
MSTRG.17870.1	chr12	+	4155	4	novel_not_in_catalog	ENSG00000256482.1	AC023796.2	NA	NA	FALSE	canonical	FALSE	15	TRUE	FALSE	CATAAA
MSTRG.21361.8	chr12	-	5743	4	novel_not_in_catalog	ENSG00000111450.14	STX2	NA	NA	FALSE	canonical	FALSE	5	FALSE	FALSE	AATAAA
MSTRG.23854.3	chr14	+	1799	6	novel_not_in_catalog	ENSG00000259162.1	AL355075.5	NA	NA	FALSE	canonical	FALSE	10	TRUE	FALSE	AATAAA
MSTRG.24895.24	chr14	-	4336	2	novel_not_in_catalog	ENSG00000100490.9	CDKL1	NA	NA	FALSE	canonical	FALSE	15	FALSE	FALSE	AATAAA
MSTRG.25317.10	chr14	-	1652	3	novel_not_in_catalog	ENSG00000176153.12	GPX2	NA	NA	FALSE	canonical	TRUE	5	FALSE	FALSE	AATAAA
MSTRG.25317.13	chr14	-	1289	3	novel_not_in_catalog	ENSG00000176153.12	GPX2	NA	NA	FALSE	canonical	TRUE	5	FALSE	FALSE	AATAAA
MSTRG.25317.2	chr14	-	1298	3	novel_not_in_catalog	ENSG00000176153.12	GPX2	NA	NA	FALSE	canonical	TRUE	0	FALSE	FALSE	AATAAA
MSTRG.26034.1	chr14	+	1412	3	novel_not_in_catalog	ENSG00000283627.1	AL137785.1	NA	NA	FALSE	canonical	FALSE	10	FALSE	FALSE	NA
MSTRG.30991.4	chr16	+	1014	4	novel_not_in_catalog	ENSG00000261448.1	AC109446.3	NA	NA	FALSE	canonical	FALSE	20	TRUE	FALSE	AATAAA
MSTRG.32157.135	chr16	+	1836	3	novel_not_in_catalog	ENSG00000140853.15	NLRC5	NA	NA	FALSE	canonical	TRUE	30	FALSE	FALSE	NA
MSTRG.32350.83	chr16	-	1204	3	novel_not_in_catalog	ENSG00000258122.1	AC044802.2	NA	NA	FALSE	canonical	TRUE	10	FALSE	FALSE	AATAAA
MSTRG.34163.3	chr17	+	848	5	novel_not_in_catalog	ENSG00000108961.14	RANGRF	NA	NA	FALSE	canonical	TRUE	15	TRUE	FALSE	AATAAA
MSTRG.36839.20	chr17	-	1051	5	novel_not_in_catalog	ENSG00000214174.8	AMZ2P1	NA	NA	FALSE	canonical	TRUE	15	FALSE	FALSE	AATAAA
MSTRG.40505.4	chr19	+	1930	2	novel_not_in_catalog	ENSG00000187650.4	VMAC	NA	NA	FALSE	canonical	FALSE	30	TRUE	FALSE	NA
MSTRG.42133.18	chr19	+	481	4	novel_not_in_catalog	ENSG00000126267.11	COX6B1	NA	NA	FALSE	canonical	FALSE	20	TRUE	TRUE	AATAAA
MSTRG.42419.23	chr19	-	766	7	novel_not_in_catalog	ENSG00000130755.13	GMFG	NA	NA	FALSE	canonical	FALSE	15	FALSE	FALSE	AATAAA
MSTRG.42428.15	chr19	-	589	5	novel_not_in_catalog	ENSG00000105193.9	RPS16	NA	NA	FALSE	canonical	FALSE	5	FALSE	TRUE	AATAAA
MSTRG.43631.10	chr19	+	4862	6	novel_not_in_catalog	ENSG00000170906.16	NDUFA3	NA	NA	FALSE	canonical	FALSE	10	TRUE	FALSE	NA
MSTRG.43631.26	chr19	+	4672	7	novel_not_in_catalog	ENSG00000170906.16	NDUFA3	NA	NA	FALSE	canonical	FALSE	10	TRUE	FALSE	NA
MSTRG.45137.6	chr2	+	2017	2	novel_not_in_catalog	ENSG00000236213.2	AC006369.1	NA	NA	FALSE	canonical	FALSE	40	TRUE	FALSE	AATAAA
MSTRG.45536.7	chr2	-	3999	5	novel_not_in_catalog	ENSG00000239605.11	STPG4	NA	NA	FALSE	canonical	TRUE	20	FALSE	FALSE	ATTAAA
MSTRG.49345.11	chr2	+	5509	8	novel_not_in_catalog	ENSG00000173559.14	NABP1	NA	NA	FALSE	canonical	FALSE	5	TRUE	FALSE	NA
MSTRG.49345.4	chr2	+	5982	8	novel_not_in_catalog	ENSG00000173559.14	NABP1	NA	NA	FALSE	canonical	FALSE	5	TRUE	FALSE	NA
MSTRG.51871.28	chr20	+	4315	6	novel_not_in_catalog	ENSG00000149531.15	FRG1BP	NA	NA	FALSE	canonical	FALSE	30	FALSE	FALSE	AATATA
MSTRG.52579.27	chr20	-	465	4	novel_not_in_catalog	ENSG00000158296.14	SLC13A3	NA	NA	FALSE	canonical	FALSE	20	FALSE	FALSE	ATTAAA
MSTRG.54280.8	chr21	-	6118	2	novel_not_in_catalog	ENSG00000160180.15	TFF3	NA	NA	FALSE	canonical	FALSE	10	FALSE	FALSE	AATAAA
MSTRG.56823.89	chr3	+	2139	6	novel_not_in_catalog	ENSG00000241553.12	ARPC4	NA	NA	FALSE	canonical	FALSE	20	FALSE	FALSE	NA
MSTRG.58461.9	chr3	+	995	2	novel_not_in_catalog	ENSG00000136068.15	FLNB	NA	NA	FALSE	canonical	FALSE	15	TRUE	FALSE	AATAAA
MSTRG.61738.5	chr3	-	2069	2	novel_not_in_catalog	ENSG00000173950.16	XXYLT1	NA	NA	FALSE	canonical	FALSE	15	FALSE	FALSE	AATAAA
MSTRG.71434.152	chr6	+	702	6	novel_not_in_catalog	ENSG00000137210.14	TMEM14B	NA	NA	FALSE	canonical	FALSE	0	FALSE	FALSE	AATAAA
MSTRG.77698.21	chr7	+	1992	6	novel_not_in_catalog	ENSG00000122565.19	CBX3	NA	NA	FALSE	canonical	TRUE	10	TRUE	TRUE	ATTAAA
MSTRG.78238.23	chr7	+	7525	7	novel_not_in_catalog	ENSG00000078967.13	UBE2D4	NA	NA	FALSE	canonical	FALSE	15	FALSE	FALSE	AATAAA
MSTRG.80561.10	chr7	+	3671	2	novel_not_in_catalog	ENSG00000135245.10	HILPDA	NA	NA	FALSE	canonical	FALSE	20	TRUE	FALSE	NA
MSTRG.80561.11	chr7	+	3911	2	novel_not_in_catalog	ENSG00000135245.10	HILPDA	NA	NA	FALSE	canonical	FALSE	20	TRUE	FALSE	NA
MSTRG.80561.8	chr7	+	3814	2	novel_not_in_catalog	ENSG00000135245.10	HILPDA	NA	NA	FALSE	canonical	FALSE	20	TRUE	FALSE	NA
MSTRG.80977.75	chr7	-	806	4	novel_not_in_catalog	ENSG00000157800.18	SLC37A3	NA	NA	FALSE	canonical	FALSE	20	FALSE	FALSE	ACTAAA
MSTRG.85483.17	chr9	-	3523	7	novel_not_in_catalog	ENSG00000181404.17	WASHC1	NA	NA	FALSE	canonical	TRUE	20	FALSE	FALSE	AATAAA
MSTRG.85483.2	chr9	-	3536	9	novel_not_in_catalog	ENSG00000181404.17	WASHC1	NA	NA	FALSE	canonical	TRUE	20	FALSE	FALSE	AATAAA
MSTRG.86434.39	chr9	+	1075	5	novel_not_in_catalog	ENSG00000122705.17	CLTA	NA	NA	FALSE	canonical	FALSE	25	TRUE	FALSE	AATAAA
MSTRG.86434.41	chr9	+	1037	4	novel_not_in_catalog	ENSG00000122705.17	CLTA	NA	NA	FALSE	canonical	FALSE	25	TRUE	FALSE	AATAAA
MSTRG.88310.11	chr9	-	1721	6	novel_not_in_catalog	ENSG00000148153.14	INIP	NA	NA	FALSE	canonical	FALSE	20	FALSE	FALSE	AAAAAG
MSTRG.88804.26	chr9	+	1678	7	novel_not_in_catalog	ENSG00000167113.11	COQ4	NA	NA	FALSE	canonical	FALSE	0	FALSE	FALSE	AATAAA
MSTRG.88804.39	chr9	+	1264	8	novel_not_in_catalog	ENSG00000167113.11	COQ4	NA	NA	FALSE	canonical	FALSE	0	TRUE	FALSE	AATAAA
MSTRG.63677.4	chr4	+	2850	3	novel_not_in_catalog	ENSG00000248049.7	UBA6-AS1	NA	NA	FALSE	canonical	TRUE	30	TRUE	FALSE	NA
MSTRG.45490.5	chr2	+	5768	6	novel_not_in_catalog	ENSG00000119878.6	CRIPT	NA	NA	FALSE	canonical	TRUE	30	TRUE	TRUE	NA
MSTRG.1374.23	chr1	+	775	3	novel_not_in_catalog	ENSG00000142669.15	SH3BGRL3	NA	NA	FALSE	canonical	FALSE	0	TRUE	FALSE	ATTAAA
MSTRG.46529.11	chr2	+	1145	3	novel_not_in_catalog	ENSG00000034510.6	TMSB10	NA	NA	FALSE	canonical	FALSE	45	TRUE	TRUE	NA
MSTRG.7292.4	chr1	-	689	3	novel_not_in_catalog	ENSG00000203706.8	SERTAD4-AS1	NA	NA	FALSE	canonical	FALSE	10	FALSE	FALSE	AATAAA
MSTRG.80530.6	chr7	+	1688	6	novel_not_in_catalog	ENSG00000004059.11	ARF5	NA	NA	FALSE	canonical	TRUE	20	TRUE	FALSE	NA
MSTRG.2758.15	chr1	-	540	5	novel_not_in_catalog	ENSG00000081870.11	HSPB11	NA	NA	FALSE	canonical	FALSE	15	FALSE	FALSE	ATTAAA
MSTRG.14853.15	chr11	-	1162	5	novel_not_in_catalog	ENSG00000171067.11	C11orf24	NA	NA	FALSE	canonical	TRUE	25	TRUE	FALSE	ACTAAA
MSTRG.56828.23	chr3	-	1342	9	novel_not_in_catalog	ENSG00000156990.14	RPUSD3	NA	NA	FALSE	canonical	FALSE	15	FALSE	TRUE	AATAAA
MSTRG.1278.1	chr1	+	680	2	novel_not_in_catalog	ENSG00000184454.7	NCMAP	NA	NA	FALSE	canonical	FALSE	20	TRUE	FALSE	ATTAAA
MSTRG.137.6	chr1	-	840	5	novel_not_in_catalog	ENSG00000242485.6	MRPL20	NA	NA	FALSE	canonical	TRUE	15	TRUE	TRUE	AATGAA
MSTRG.2178.3	chr1	-	722	4	novel_not_in_catalog	ENSG00000197273.4	GUCA2A	NA	NA	FALSE	canonical	FALSE	0	TRUE	FALSE	AATAAA
MSTRG.4396.21	chr1	-	4266	3	novel_not_in_catalog	ENSG00000052723.12	SIKE1	NA	NA	FALSE	canonical	FALSE	35	TRUE	FALSE	NA
MSTRG.5698.45	chr1	-	814	4	novel_not_in_catalog	ENSG00000215845.11	TSTD1	NA	NA	FALSE	canonical	FALSE	30	FALSE	TRUE	AATAAA
MSTRG.6326.63	chr1	-	3193	10	novel_not_in_catalog	ENSG00000242193.11	CRYZL2P	NA	NA	FALSE	canonical	TRUE	15	FALSE	FALSE	AATAAA
MSTRG.11589.10	chr10	-	1117	6	novel_not_in_catalog	ENSG00000173915.16	ATP5MD	NA	NA	FALSE	canonical	TRUE	15	FALSE	FALSE	AATAAA
MSTRG.11589.4	chr10	-	634	4	novel_not_in_catalog	ENSG00000173915.16	ATP5MD	NA	NA	FALSE	canonical	TRUE	15	FALSE	FALSE	AATAAA
MSTRG.11589.5	chr10	-	921	5	novel_not_in_catalog	ENSG00000173915.16	ATP5MD	NA	NA	FALSE	canonical	TRUE	15	FALSE	FALSE	AATAAA
MSTRG.11589.9	chr10	-	830	5	novel_not_in_catalog	ENSG00000173915.16	ATP5MD	NA	NA	FALSE	canonical	TRUE	15	FALSE	FALSE	AATAAA
MSTRG.12572.10	chr11	+	429	5	novel_not_in_catalog	ENSG00000177600.9	RPLP2	NA	NA	FALSE	canonical	FALSE	20	TRUE	FALSE	AATAAA
MSTRG.17630.7	chr12	-	3170	3	novel_not_in_catalog	ENSG00000180861.9	LINC01559	NA	NA	FALSE	canonical	FALSE	25	TRUE	FALSE	AATAAA
MSTRG.19417.25	chr12	+	2611	4	novel_not_in_catalog	ENSG00000090382.7	LYZ	NA	NA	FALSE	canonical	FALSE	30	FALSE	FALSE	AATAAA
MSTRG.21653.1	chr13	+	2283	2	novel_not_in_catalog	ENSG00000173141.5	MRPL57	NA	NA	FALSE	canonical	FALSE	25	TRUE	FALSE	AATAAA
MSTRG.23763.34	chr13	+	6647	2	novel_not_in_catalog	ENSG00000233695.2	GAS6-AS1	NA	NA	FALSE	canonical	FALSE	10	FALSE	TRUE	CATAAA
MSTRG.29247.3	chr15	-	3526	2	novel_not_in_catalog	ENSG00000259315.1	ACTG1P17	NA	NA	FALSE	canonical	FALSE	30	FALSE	FALSE	AATAAA
MSTRG.29575.82	chr15	+	1963	3	novel_not_in_catalog	ENSG00000182768.9	NGRN	NA	NA	FALSE	canonical	FALSE	25	TRUE	FALSE	ATTAAA
MSTRG.32532.18	chr16	-	2893	4	novel_not_in_catalog	ENSG00000286140.1	DERPC	NA	NA	FALSE	canonical	FALSE	5	TRUE	FALSE	AATAAA
MSTRG.33255.48	chr16	+	753	5	novel_not_in_catalog	ENSG00000131143.10	COX4I1	NA	NA	FALSE	canonical	FALSE	30	TRUE	FALSE	ATTAAA
MSTRG.35126.13	chr17	+	2538	7	novel_not_in_catalog	ENSG00000266865.6	AC138207.8	NA	NA	FALSE	canonical	FALSE	55	FALSE	FALSE	AATAAA
MSTRG.35126.15	chr17	+	4713	4	novel_not_in_catalog	ENSG00000266865.6	AC138207.8	NA	NA	FALSE	canonical	FALSE	55	FALSE	FALSE	AATAAA
MSTRG.38534.16	chr18	+	1576	8	novel_not_in_catalog	ENSG00000128789.21	PSMG2	NA	NA	FALSE	canonical	FALSE	20	FALSE	FALSE	AATAAA
MSTRG.40898.15	chr19	+	2034	3	novel_not_in_catalog	ENSG00000267082.1	AC011472.1	NA	NA	FALSE	canonical	FALSE	20	FALSE	FALSE	NA
MSTRG.41774.87	chr19	-	2868	8	novel_not_in_catalog	ENSG00000269416.6	LINC01224	NA	NA	FALSE	canonical	TRUE	20	FALSE	FALSE	AATAAA
MSTRG.42575.12	chr19	-	2119	5	novel_not_in_catalog	ENSG00000105341.18	DMAC2	NA	NA	FALSE	canonical	TRUE	0	FALSE	FALSE	ATTAAA
MSTRG.42575.7	chr19	-	2282	6	novel_not_in_catalog	ENSG00000105341.18	DMAC2	NA	NA	FALSE	canonical	TRUE	0	FALSE	FALSE	ATTAAA
MSTRG.43048.64	chr19	+	1855	4	novel_not_in_catalog	ENSG00000142230.13	SAE1	NA	NA	FALSE	canonical	FALSE	15	FALSE	FALSE	AATAAA
MSTRG.45301.10	chr2	-	1892	3	novel_not_in_catalog	ENSG00000115944.15	COX7A2L	NA	NA	FALSE	canonical	TRUE	45	FALSE	FALSE	AATAAA
MSTRG.49852.15	chr2	-	1450	5	novel_not_in_catalog	ENSG00000144401.14	METTL21A	NA	NA	FALSE	canonical	FALSE	20	FALSE	FALSE	AATAAA
MSTRG.50959.39	chr20	+	2614	6	novel_not_in_catalog	ENSG00000125826.21	RBCK1	NA	NA	FALSE	canonical	FALSE	25	TRUE	FALSE	ATTAAA
MSTRG.53199.42	chr20	+	1686	6	novel_not_in_catalog	ENSG00000101187.16	SLCO4A1	NA	NA	FALSE	canonical	TRUE	15	FALSE	FALSE	AGTAAA
MSTRG.54185.24	chr21	+	2310	3	novel_not_in_catalog	ENSG00000183778.17	B3GALT5	NA	NA	FALSE	canonical	FALSE	20	TRUE	FALSE	AATAAA
MSTRG.55874.51	chr22	-	1666	5	novel_not_in_catalog	ENSG00000244627.5	TPTEP2	NA	NA	FALSE	canonical	FALSE	20	TRUE	FALSE	AAAACA
MSTRG.57255.50	chr3	+	2146	4	novel_not_in_catalog	ENSG00000174748.22	RPL15	NA	NA	FALSE	canonical	FALSE	20	TRUE	FALSE	CATAAA
MSTRG.60608.7	chr3	-	1730	3	novel_not_in_catalog	ENSG00000120742.11	SERP1	NA	NA	FALSE	canonical	TRUE	70	FALSE	FALSE	NA
MSTRG.63798.5	chr4	-	4967	4	novel_not_in_catalog	ENSG00000163734.4	CXCL3	NA	NA	FALSE	canonical	TRUE	20	FALSE	FALSE	AATAAA
MSTRG.65252.7	chr4	-	5119	9	novel_not_in_catalog	ENSG00000248810.2	LINC02432	NA	NA	FALSE	canonical	TRUE	25	FALSE	FALSE	ATTAAA
MSTRG.71130.17	chr6	-	2600	4	novel_not_in_catalog	ENSG00000137266.14	SLC22A23	NA	NA	FALSE	canonical	FALSE	40	FALSE	FALSE	NA
MSTRG.71211.26	chr6	-	6765	5	novel_not_in_catalog	ENSG00000214113.10	LYRM4	NA	NA	FALSE	canonical	FALSE	35	FALSE	FALSE	NA
MSTRG.72363.7	chr6	-	1476	5	novel_not_in_catalog	ENSG00000186577.14	SMIM29	NA	NA	FALSE	canonical	FALSE	20	FALSE	FALSE	AATAAA
MSTRG.73241.6	chr6	-	1655	3	novel_not_in_catalog	ENSG00000188107.15	EYS	NA	NA	FALSE	canonical	TRUE	15	FALSE	FALSE	AATAAA
MSTRG.73241.7	chr6	-	1564	3	novel_not_in_catalog	ENSG00000188107.15	EYS	NA	NA	FALSE	canonical	TRUE	15	FALSE	FALSE	AATAAA
MSTRG.74864.1	chr6	+	4472	4	novel_not_in_catalog	ENSG00000146386.8	ABRACL	NA	NA	FALSE	canonical	TRUE	20	FALSE	FALSE	AATAAA
MSTRG.77285.1	chr7	+	2140	2	novel_not_in_catalog	ENSG00000244239.1	AC007009.1	NA	NA	FALSE	canonical	FALSE	25	FALSE	FALSE	AATAAA
MSTRG.81309.1	chr7	-	2611	4	novel_not_in_catalog	ENSG00000240449.1	AC005586.1	NA	NA	FALSE	canonical	FALSE	20	FALSE	FALSE	AATAAA
MSTRG.81309.2	chr7	-	1926	4	novel_not_in_catalog	ENSG00000240449.1	AC005586.1	NA	NA	FALSE	canonical	FALSE	20	FALSE	FALSE	AATAAA
MSTRG.81309.4	chr7	-	1953	4	novel_not_in_catalog	ENSG00000240449.1	AC005586.1	NA	NA	FALSE	canonical	FALSE	20	FALSE	FALSE	AATAAA
MSTRG.81309.7	chr7	-	1798	3	novel_not_in_catalog	ENSG00000240449.1	AC005586.1	NA	NA	FALSE	canonical	FALSE	10	FALSE	FALSE	AATAAA
MSTRG.81530.52	chr7	-	10364	4	novel_not_in_catalog	ENSG00000182648.13	LINC01006	NA	NA	FALSE	canonical	FALSE	5	FALSE	FALSE	AATAAA
MSTRG.85080.57	chr8	-	8593	5	novel_not_in_catalog	ENSG00000129295.9	LRRC6	NA	NA	FALSE	canonical	FALSE	20	FALSE	FALSE	TATAAA
MSTRG.85566.44	chr9	+	3966	4	novel_not_in_catalog	ENSG00000107104.19	KANK1	NA	NA	FALSE	canonical	TRUE	0	TRUE	FALSE	AATAAA
MSTRG.86581.79	chr9	-	1672	5	novel_not_in_catalog	ENSG00000122696.14	SLC25A51	NA	NA	FALSE	canonical	FALSE	35	TRUE	TRUE	AATAAA
MSTRG.89095.2	chr9	-	765	2	novel_not_in_catalog	ENSG00000175164.15	ABO	NA	NA	FALSE	canonical	FALSE	25	TRUE	FALSE	AATAAA
MSTRG.89804.10	chrX	-	2938	6	novel_not_in_catalog	ENSG00000006757.12	PNPLA4	NA	NA	FALSE	canonical	TRUE	50	FALSE	FALSE	AATAAA
MSTRG.92154.1	chrX	-	1610	3	novel_not_in_catalog	ENSG00000198918.8	RPL39	NA	NA	FALSE	canonical	FALSE	25	FALSE	FALSE	AATAAA
MSTRG.92685.1	chrX	-	3778	12	novel_not_in_catalog	ENSG00000102181.21	CD99L2	NA	NA	FALSE	canonical	TRUE	5	FALSE	FALSE	AATAAA
MSTRG.61192.19	chr3	+	412	4	novel_not_in_catalog	ENSG00000136521.13	NDUFB5	NA	NA	FALSE	canonical	FALSE	20	TRUE	FALSE	AATAAA
MSTRG.41838.1	chr19	-	1826	2	novel_not_in_catalog	ENSG00000260725.1	AC005307.1	NA	NA	FALSE	canonical	TRUE	40	FALSE	FALSE	NA
MSTRG.25131.3	chr14	-	1401	5	novel_not_in_catalog	ENSG00000139971.15	ARMH4	NA	NA	FALSE	canonical	TRUE	15	FALSE	FALSE	NA
MSTRG.92775.44	chrX	+	2196	3	novel_not_in_catalog	ENSG00000182492.16	BGN	NA	NA	FALSE	canonical	FALSE	10	TRUE	FALSE	AATAGA
MSTRG.73398.22	chr6	-	570	3	novel_not_in_catalog	ENSG00000119899.13	SLC17A5	NA	NA	FALSE	canonical	FALSE	30	TRUE	FALSE	ATTAAA
MSTRG.69869.83	chr5	-	472	5	novel_not_in_catalog	ENSG00000164587.13	RPS14	NA	NA	FALSE	canonical	FALSE	15	TRUE	TRUE	AATAAA
MSTRG.24140.2	chr14	+	2802	2	novel_not_in_catalog	ENSG00000179933.6	C14orf119	NA	NA	FALSE	canonical	FALSE	20	TRUE	FALSE	AATAAA
MSTRG.18769.31	chr12	+	871	4	novel_not_in_catalog	ENSG00000135480.16	KRT7	NA	NA	FALSE	canonical	FALSE	20	FALSE	FALSE	NA
MSTRG.1788.36	chr1	-	2204	4	novel_not_in_catalog	ENSG00000287703.1	AC099565.1	NA	NA	FALSE	canonical	FALSE	20	FALSE	FALSE	AATAAA
MSTRG.1788.41	chr1	-	2164	5	novel_not_in_catalog	ENSG00000287703.1	AC099565.1	NA	NA	FALSE	canonical	FALSE	30	FALSE	FALSE	AATAAA
MSTRG.23.23	chr1	-	1360	5	novel_not_in_catalog	ENSG00000228327.3	AL669831.1	NA	NA	FALSE	canonical	TRUE	45	FALSE	FALSE	NA
MSTRG.5263.117	chr1	-	1354	4	novel_not_in_catalog	ENSG00000188643.11	S100A16	NA	NA	FALSE	canonical	FALSE	5	FALSE	FALSE	ATTAAA
MSTRG.5263.118	chr1	-	1208	4	novel_not_in_catalog	ENSG00000188643.11	S100A16	NA	NA	FALSE	canonical	FALSE	5	FALSE	FALSE	ATTAAA
MSTRG.5263.124	chr1	-	2492	4	novel_not_in_catalog	ENSG00000188643.11	S100A16	NA	NA	FALSE	canonical	FALSE	5	FALSE	FALSE	ATTAAA
MSTRG.5263.127	chr1	-	1351	4	novel_not_in_catalog	ENSG00000188643.11	S100A16	NA	NA	FALSE	canonical	FALSE	5	FALSE	FALSE	ATTAAA
MSTRG.8287.3	chr1	+	2764	4	novel_not_in_catalog	ENSG00000133019.11	CHRM3	NA	NA	FALSE	canonical	FALSE	30	TRUE	FALSE	AATAAA
MSTRG.14272.8	chr11	+	1700	6	novel_not_in_catalog	ENSG00000149483.12	TMEM138	NA	NA	FALSE	canonical	FALSE	25	TRUE	FALSE	AATAAA
MSTRG.14685.5	chr11	+	2636	4	novel_not_in_catalog	ENSG00000255468.7	AP001107.9	NA	NA	FALSE	canonical	FALSE	10	TRUE	FALSE	NA
MSTRG.14685.6	chr11	+	10387	2	novel_not_in_catalog	ENSG00000255468.7	AP001107.9	NA	NA	FALSE	canonical	FALSE	40	TRUE	FALSE	NA
MSTRG.15212.4	chr11	-	2495	5	novel_not_in_catalog	ENSG00000175538.10	KCNE3	NA	NA	FALSE	canonical	TRUE	35	FALSE	TRUE	AATAAA
MSTRG.15212.5	chr11	-	2431	4	novel_not_in_catalog	ENSG00000175538.10	KCNE3	NA	NA	FALSE	canonical	TRUE	35	FALSE	TRUE	AATAAA
MSTRG.15212.6	chr11	-	3082	4	novel_not_in_catalog	ENSG00000175538.10	KCNE3	NA	NA	FALSE	canonical	FALSE	20	FALSE	TRUE	AATAAA
MSTRG.16324.49	chr11	+	4230	2	novel_not_in_catalog	ENSG00000137648.18	TMPRSS4	NA	NA	FALSE	canonical	FALSE	15	TRUE	FALSE	AATAAA
MSTRG.18877.20	chr12	-	722	5	novel_not_in_catalog	ENSG00000135390.21	ATP5MC2	NA	NA	FALSE	canonical	FALSE	5	FALSE	FALSE	AATAAA
MSTRG.23376.9	chr13	-	2715	5	novel_not_in_catalog	ENSG00000280734.3	LINC01232	NA	NA	FALSE	canonical	TRUE	25	FALSE	FALSE	NA
MSTRG.24018.16	chr14	+	2183	5	novel_not_in_catalog	ENSG00000277734.8	TRAC	NA	NA	FALSE	canonical	FALSE	20	TRUE	FALSE	CATAAA
MSTRG.24018.19	chr14	+	2282	5	novel_not_in_catalog	ENSG00000277734.8	TRAC	NA	NA	FALSE	canonical	FALSE	20	FALSE	FALSE	CATAAA
MSTRG.24018.72	chr14	+	2148	5	novel_not_in_catalog	ENSG00000277734.8	TRAC	NA	NA	FALSE	canonical	FALSE	20	TRUE	FALSE	CATAAA
MSTRG.24018.99	chr14	+	2088	5	novel_not_in_catalog	ENSG00000277734.8	TRAC	NA	NA	FALSE	canonical	FALSE	20	FALSE	FALSE	CATAAA
MSTRG.30344.6	chr16	+	1808	3	novel_not_in_catalog	ENSG00000259933.6	AC009065.3	NA	NA	FALSE	canonical	FALSE	10	TRUE	FALSE	CATAAA
MSTRG.30344.8	chr16	+	1765	3	novel_not_in_catalog	ENSG00000259933.6	AC009065.3	NA	NA	FALSE	canonical	FALSE	10	TRUE	FALSE	CATAAA
MSTRG.34276.21	chr17	+	930	5	novel_not_in_catalog	ENSG00000263508.6	AC015908.2	NA	NA	FALSE	canonical	TRUE	20	FALSE	FALSE	AATAAA
MSTRG.36121.1	chr17	-	2721	3	novel_not_in_catalog	ENSG00000167183.3	PRR15L	NA	NA	FALSE	canonical	FALSE	35	TRUE	FALSE	AATAAA
MSTRG.36121.10	chr17	-	1511	3	novel_not_in_catalog	ENSG00000167183.3	PRR15L	NA	NA	FALSE	canonical	FALSE	15	FALSE	FALSE	AGTAAA
MSTRG.36121.2	chr17	-	1527	2	novel_not_in_catalog	ENSG00000167183.3	PRR15L	NA	NA	FALSE	canonical	FALSE	15	TRUE	FALSE	AGTAAA
MSTRG.36121.4	chr17	-	1610	3	novel_not_in_catalog	ENSG00000167183.3	PRR15L	NA	NA	FALSE	canonical	FALSE	15	TRUE	FALSE	AGTAAA
MSTRG.36121.7	chr17	-	1356	2	novel_not_in_catalog	ENSG00000167183.3	PRR15L	NA	NA	FALSE	canonical	FALSE	15	FALSE	FALSE	AGTAAA
MSTRG.36141.65	chr17	+	8095	9	novel_not_in_catalog	ENSG00000244649.5	LINC02086	NA	NA	FALSE	canonical	TRUE	15	FALSE	FALSE	AATAAA
MSTRG.42388.9	chr19	+	4276	3	novel_not_in_catalog	ENSG00000268756.1	AC104534.1	NA	NA	FALSE	canonical	FALSE	25	FALSE	FALSE	NA
MSTRG.43627.1	chr19	-	1908	2	novel_not_in_catalog	ENSG00000232220.2	AC008440.1	NA	NA	FALSE	canonical	FALSE	50	FALSE	TRUE	NA
MSTRG.46110.18	chr2	+	5595	5	novel_not_in_catalog	ENSG00000059728.11	MXD1	NA	NA	FALSE	canonical	TRUE	5	FALSE	FALSE	AATAAA
MSTRG.51483.4	chr20	+	3397	4	novel_not_in_catalog	ENSG00000125868.16	DSTN	NA	NA	FALSE	canonical	TRUE	25	TRUE	FALSE	AATAAA
MSTRG.51947.4	chr20	+	7004	4	novel_not_in_catalog	ENSG00000101350.8	KIF3B	NA	NA	FALSE	canonical	FALSE	20	FALSE	FALSE	AATATA
MSTRG.51947.5	chr20	+	6841	4	novel_not_in_catalog	ENSG00000101350.8	KIF3B	NA	NA	FALSE	canonical	FALSE	20	FALSE	FALSE	AATATA
MSTRG.52049.31	chr20	+	1773	5	novel_not_in_catalog	ENSG00000125971.16	DYNLRB1	NA	NA	FALSE	canonical	FALSE	10	FALSE	FALSE	ACTAAA
MSTRG.53267.8	chr20	+	488	4	novel_not_in_catalog	ENSG00000125534.10	PPDPF	NA	NA	FALSE	canonical	FALSE	25	TRUE	FALSE	NA
MSTRG.54315.2	chr21	+	1618	4	novel_not_in_catalog	ENSG00000160190.14	SLC37A1	NA	NA	FALSE	canonical	TRUE	20	FALSE	FALSE	NA
MSTRG.56193.29	chr22	-	2372	8	novel_not_in_catalog	ENSG00000182841.12	RRP7BP	NA	NA	FALSE	canonical	TRUE	25	TRUE	FALSE	AATAAA
MSTRG.56193.34	chr22	-	2330	8	novel_not_in_catalog	ENSG00000182841.12	RRP7BP	NA	NA	FALSE	canonical	TRUE	25	TRUE	FALSE	NA
MSTRG.57823.5	chr3	-	945	3	novel_not_in_catalog	ENSG00000163807.6	KIAA1143	NA	NA	FALSE	canonical	FALSE	0	FALSE	FALSE	TATAAA
MSTRG.57919.10	chr3	+	953	6	novel_not_in_catalog	ENSG00000241186.10	TDGF1	NA	NA	FALSE	canonical	TRUE	25	FALSE	FALSE	AATAAA
MSTRG.59558.2	chr3	-	472	3	novel_not_in_catalog	ENSG00000282950.1	AC063952.4	NA	NA	FALSE	canonical	FALSE	35	FALSE	FALSE	AATATA
MSTRG.69058.16	chr5	-	1125	4	novel_not_in_catalog	ENSG00000169567.12	HINT1	NA	NA	FALSE	canonical	TRUE	5	FALSE	FALSE	AATAAA
MSTRG.73940.14	chr6	-	3426	7	novel_not_in_catalog	ENSG00000057663.16	ATG5	NA	NA	FALSE	canonical	FALSE	5	FALSE	FALSE	AATAAA
MSTRG.77708.1	chr7	+	6637	2	novel_not_in_catalog	ENSG00000240990.10	HOXA11-AS	NA	NA	FALSE	canonical	TRUE	15	FALSE	FALSE	NA
MSTRG.77850.33	chr7	+	1655	8	novel_not_in_catalog	ENSG00000106125.14	MINDY4	NA	NA	FALSE	canonical	FALSE	25	FALSE	FALSE	NA
MSTRG.78425.20	chr7	+	1729	9	novel_not_in_catalog	ENSG00000183696.14	UPP1	NA	NA	FALSE	canonical	FALSE	30	FALSE	FALSE	ATTAAA
MSTRG.87653.53	chr9	+	2400	6	novel_not_in_catalog	ENSG00000165238.16	WNK2	NA	NA	FALSE	canonical	TRUE	15	FALSE	FALSE	NA
MSTRG.54475.4	chr21	+	4594	3	novel_not_in_catalog	ENSG00000142185.16	TRPM2	NA	NA	FALSE	canonical	FALSE	15	FALSE	FALSE	ATTAAA
MSTRG.12479.6	chr11	-	618	2	novel_not_in_catalog	ENSG00000142089.16	IFITM3	NA	NA	FALSE	canonical	FALSE	10	FALSE	FALSE	AATAAA
MSTRG.69059.8	chr5	+	3382	5	novel_not_in_catalog	ENSG00000186687.16	LYRM7	NA	NA	FALSE	canonical	FALSE	30	TRUE	FALSE	NA
MSTRG.36121.8	chr17	-	1327	2	novel_not_in_catalog	ENSG00000167183.3	PRR15L	NA	NA	FALSE	canonical	FALSE	15	TRUE	FALSE	AGTAAA
MSTRG.37792.12	chr17	-	790	5	novel_not_in_catalog	ENSG00000169689.15	CENPX	NA	NA	FALSE	canonical	FALSE	10	FALSE	TRUE	AATAAA
MSTRG.36121.5	chr17	-	1330	2	novel_not_in_catalog	ENSG00000167183.3	PRR15L	NA	NA	FALSE	canonical	FALSE	15	TRUE	FALSE	AGTAAA
MSTRG.88784.18	chr9	+	789	7	novel_not_in_catalog	ENSG00000148346.12	LCN2	NA	NA	FALSE	canonical	TRUE	15	TRUE	FALSE	AATAAA
MSTRG.30644.12	chr16	+	401	4	novel_not_in_catalog	ENSG00000267795.6	SMIM22	NA	NA	FALSE	canonical	FALSE	25	FALSE	FALSE	NA
MSTRG.73018.9	chr6	+	1000	5	novel_not_in_catalog	ENSG00000096092.6	TMEM14A	NA	NA	FALSE	canonical	FALSE	10	TRUE	FALSE	AATAAA
MSTRG.46742.3	chr2	-	1880	4	novel_not_in_catalog	ENSG00000283196.2	AC006453.3	NA	NA	FALSE	canonical	FALSE	5	FALSE	FALSE	AATAAA
MSTRG.30344.5	chr16	+	1497	2	novel_not_in_catalog	ENSG00000259933.6	AC009065.3	NA	NA	FALSE	canonical	FALSE	10	TRUE	FALSE	CATAAA
MSTRG.137.12	chr1	-	869	4	novel_not_in_catalog	ENSG00000242485.6	MRPL20	NA	NA	FALSE	canonical	FALSE	15	TRUE	TRUE	AATGAA
MSTRG.4370.28	chr1	-	802	4	novel_not_in_catalog	ENSG00000188761.13	BCL2L15	NA	NA	FALSE	canonical	TRUE	35	TRUE	FALSE	AATAAA
MSTRG.4697.11	chr1	-	1287	2	novel_not_in_catalog	ENSG00000188610.12	FAM72B	NA	NA	FALSE	canonical	TRUE	20	FALSE	FALSE	AATAAA
MSTRG.5025.29	chr1	+	1605	6	novel_not_in_catalog	ENSG00000118292.9	C1orf54	NA	NA	FALSE	canonical	TRUE	20	FALSE	FALSE	GATAAA
MSTRG.5272.10	chr1	-	1117	5	novel_not_in_catalog	ENSG00000189334.9	S100A14	NA	NA	FALSE	canonical	FALSE	20	FALSE	FALSE	AATAAA
MSTRG.5272.13	chr1	-	1175	4	novel_not_in_catalog	ENSG00000189334.9	S100A14	NA	NA	FALSE	canonical	FALSE	20	FALSE	TRUE	AATAAA
MSTRG.5272.2	chr1	-	1179	5	novel_not_in_catalog	ENSG00000189334.9	S100A14	NA	NA	FALSE	canonical	FALSE	20	FALSE	FALSE	AATAAA
MSTRG.5272.6	chr1	-	1121	5	novel_not_in_catalog	ENSG00000189334.9	S100A14	NA	NA	FALSE	canonical	FALSE	20	FALSE	FALSE	AATAAA
MSTRG.5272.9	chr1	-	1182	6	novel_not_in_catalog	ENSG00000189334.9	S100A14	NA	NA	FALSE	canonical	FALSE	20	FALSE	FALSE	AATAAA
MSTRG.6929.6	chr1	-	1022	3	novel_not_in_catalog	ENSG00000234678.2	ELF3-AS1	NA	NA	FALSE	canonical	TRUE	35	FALSE	FALSE	AATAAA
MSTRG.10573.2	chr10	-	3197	3	novel_not_in_catalog	ENSG00000138308.6	PLA2G12B	NA	NA	FALSE	canonical	FALSE	40	TRUE	FALSE	AAAAAG
MSTRG.10871.29	chr10	+	3389	5	novel_not_in_catalog	ENSG00000108219.15	TSPAN14	NA	NA	FALSE	canonical	FALSE	25	FALSE	FALSE	NA
MSTRG.12176.16	chr10	-	3836	7	novel_not_in_catalog	ENSG00000203791.15	EEF1AKMT2	NA	NA	FALSE	canonical	TRUE	20	TRUE	FALSE	AAGAAA
MSTRG.12176.45	chr10	-	1220	6	novel_not_in_catalog	ENSG00000203791.15	EEF1AKMT2	NA	NA	FALSE	canonical	TRUE	5	TRUE	FALSE	AATATA
MSTRG.9522.8	chr10	+	9461	5	novel_not_in_catalog	ENSG00000224597.10	SVIL-AS1	NA	NA	FALSE	canonical	FALSE	25	TRUE	FALSE	NA
MSTRG.12512.135	chr11	+	1185	8	novel_not_in_catalog	ENSG00000177156.11	TALDO1	NA	NA	FALSE	canonical	FALSE	10	TRUE	FALSE	ATTAAA
MSTRG.14272.16	chr11	+	1840	5	novel_not_in_catalog	ENSG00000149483.12	TMEM138	NA	NA	FALSE	canonical	FALSE	25	TRUE	FALSE	AATAAA
MSTRG.14272.19	chr11	+	1481	5	novel_not_in_catalog	ENSG00000149483.12	TMEM138	NA	NA	FALSE	canonical	FALSE	25	TRUE	FALSE	AATAAA
MSTRG.17662.4	chr12	+	4666	5	novel_not_in_catalog	ENSG00000256751.6	PLBD1-AS1	NA	NA	FALSE	canonical	FALSE	30	TRUE	FALSE	NA
MSTRG.18399.60	chr12	-	5568	5	novel_not_in_catalog	ENSG00000247774.7	PCED1B-AS1	NA	NA	FALSE	canonical	FALSE	15	FALSE	FALSE	AATAAA
MSTRG.19239.15	chr12	-	1136	7	novel_not_in_catalog	ENSG00000185306.13	C12orf56	NA	NA	FALSE	canonical	FALSE	25	FALSE	FALSE	AATAAA
MSTRG.21007.38	chr12	+	7161	7	novel_not_in_catalog	ENSG00000175727.14	MLXIP	NA	NA	FALSE	canonical	FALSE	20	FALSE	FALSE	NA
MSTRG.22509.4	chr13	-	3558	5	novel_not_in_catalog	ENSG00000133112.17	TPT1	NA	NA	FALSE	canonical	TRUE	50	FALSE	FALSE	AATACA
MSTRG.23763.10	chr13	+	3837	11	novel_not_in_catalog	ENSG00000184497.13	TMEM255B	NA	NA	FALSE	canonical	FALSE	15	TRUE	FALSE	NA
MSTRG.27502.24	chr15	-	800	3	novel_not_in_catalog	ENSG00000150667.8	FSIP1	NA	NA	FALSE	canonical	FALSE	15	FALSE	FALSE	AATAAA
MSTRG.29612.1	chr15	+	2967	5	novel_not_in_catalog	ENSG00000258551.6	AC104035.1	NA	NA	FALSE	canonical	FALSE	50	FALSE	FALSE	AATAAA
MSTRG.29612.2	chr15	+	2486	3	novel_not_in_catalog	ENSG00000258551.6	AC104035.1	NA	NA	FALSE	canonical	FALSE	50	FALSE	FALSE	AATAAA
MSTRG.29612.3	chr15	+	2831	4	novel_not_in_catalog	ENSG00000258551.6	AC104035.1	NA	NA	FALSE	canonical	FALSE	50	FALSE	FALSE	AATAAA
MSTRG.29612.5	chr15	+	2886	5	novel_not_in_catalog	ENSG00000258551.6	AC104035.1	NA	NA	FALSE	canonical	FALSE	50	FALSE	FALSE	AATAAA
MSTRG.31599.7	chr16	-	1094	3	novel_not_in_catalog	ENSG00000179958.9	DCTPP1	NA	NA	FALSE	canonical	FALSE	20	TRUE	TRUE	AATAAA
MSTRG.34019.36	chr17	+	3979	8	novel_not_in_catalog	ENSG00000132530.17	XAF1	NA	NA	FALSE	canonical	TRUE	5	TRUE	FALSE	AATAAA
MSTRG.36043.21	chr17	-	910	4	novel_not_in_catalog	ENSG00000228782.7	MRPL45P2	NA	NA	FALSE	canonical	TRUE	15	FALSE	FALSE	AATAAA
MSTRG.41443.31	chr19	-	2219	5	novel_not_in_catalog	ENSG00000284797.1	AC008397.1	NA	NA	FALSE	canonical	FALSE	30	FALSE	FALSE	AATAAA
MSTRG.41774.81	chr19	-	3221	9	novel_not_in_catalog	ENSG00000269416.6	LINC01224	NA	NA	FALSE	canonical	TRUE	20	FALSE	FALSE	ATTAAA
MSTRG.42492.5	chr19	-	2485	5	novel_not_in_catalog	ENSG00000105219.10	CNTD2	NA	NA	FALSE	canonical	FALSE	5	FALSE	FALSE	AATAAA
MSTRG.43196.3	chr19	+	1701	3	novel_not_in_catalog	ENSG00000087074.8	PPP1R15A	NA	NA	FALSE	canonical	TRUE	15	TRUE	FALSE	AATAAA
MSTRG.43482.17	chr19	-	1535	8	novel_not_in_catalog	ENSG00000161551.14	ZNF577	NA	NA	FALSE	canonical	TRUE	10	FALSE	TRUE	NA
MSTRG.43812.6	chr19	+	1087	5	novel_not_in_catalog	ENSG00000267454.6	ZNF582-AS1	NA	NA	FALSE	canonical	FALSE	20	TRUE	FALSE	AATAAA
MSTRG.47644.10	chr2	+	662	5	novel_not_in_catalog	ENSG00000155368.16	DBI	NA	NA	FALSE	canonical	FALSE	20	TRUE	FALSE	ATTAAA
MSTRG.47644.12	chr2	+	816	5	novel_not_in_catalog	ENSG00000155368.16	DBI	NA	NA	FALSE	canonical	FALSE	20	TRUE	FALSE	ATTAAA
MSTRG.49214.8	chr2	-	2439	3	novel_not_in_catalog	ENSG00000174325.5	DIRC1	NA	NA	FALSE	canonical	FALSE	40	FALSE	FALSE	AATAAA
MSTRG.50138.7	chr2	-	1530	5	novel_not_in_catalog	ENSG00000187736.12	NHEJ1	NA	NA	FALSE	canonical	FALSE	35	FALSE	FALSE	AATAAA
MSTRG.50518.15	chr2	+	1196	5	novel_not_in_catalog	ENSG00000187514.16	PTMA	NA	NA	FALSE	canonical	FALSE	10	TRUE	FALSE	AATAAA
MSTRG.50868.7	chr2	+	661	3	novel_not_in_catalog	ENSG00000184945.14	AQP12A	NA	NA	FALSE	canonical	FALSE	0	FALSE	FALSE	AATAAA
MSTRG.51871.11	chr20	+	3772	8	novel_not_in_catalog	ENSG00000149531.15	FRG1BP	NA	NA	FALSE	canonical	FALSE	30	TRUE	FALSE	AATATA
MSTRG.51871.2	chr20	+	3817	8	novel_not_in_catalog	ENSG00000149531.15	FRG1BP	NA	NA	FALSE	canonical	FALSE	30	FALSE	FALSE	AATATA
MSTRG.51871.5	chr20	+	3483	8	novel_not_in_catalog	ENSG00000149531.15	FRG1BP	NA	NA	FALSE	canonical	FALSE	30	TRUE	FALSE	AATATA
MSTRG.54421.5	chr21	+	1341	5	novel_not_in_catalog	ENSG00000160216.21	AGPAT3	NA	NA	FALSE	canonical	TRUE	25	TRUE	FALSE	ATTAAA
MSTRG.55269.18	chr22	+	2203	3	novel_not_in_catalog	ENSG00000100058.12	CRYBB2P1	NA	NA	FALSE	canonical	FALSE	30	FALSE	FALSE	NA
MSTRG.56954.2	chr3	-	1876	4	novel_not_in_catalog	ENSG00000225526.4	MKRN2OS	NA	NA	FALSE	canonical	FALSE	25	FALSE	FALSE	AATAAA
MSTRG.64726.10	chr4	+	1136	4	novel_not_in_catalog	ENSG00000073331.18	ALPK1	NA	NA	FALSE	canonical	FALSE	10	TRUE	FALSE	AATAAA
MSTRG.64726.15	chr4	+	1084	4	novel_not_in_catalog	ENSG00000073331.18	ALPK1	NA	NA	FALSE	canonical	FALSE	10	TRUE	FALSE	AATAAA
MSTRG.65983.4	chr4	+	4643	6	novel_not_in_catalog	ENSG00000251584.2	AC096751.2	NA	NA	FALSE	canonical	TRUE	25	FALSE	FALSE	AATAAA
MSTRG.67263.17	chr5	-	6170	3	novel_not_in_catalog	ENSG00000151882.11	CCL28	NA	NA	FALSE	canonical	TRUE	25	FALSE	FALSE	AATAAA
MSTRG.67684.4	chr5	-	1586	5	novel_not_in_catalog	ENSG00000085231.14	AK6	NA	NA	FALSE	canonical	FALSE	15	FALSE	FALSE	AATAAA
MSTRG.68971.26	chr5	-	559	6	novel_not_in_catalog	ENSG00000164241.13	C5orf63	NA	NA	FALSE	canonical	FALSE	25	TRUE	TRUE	AATAAA
MSTRG.69807.6	chr5	+	2850	3	novel_not_in_catalog	ENSG00000113722.17	CDX1	NA	NA	FALSE	canonical	FALSE	20	FALSE	FALSE	NA
MSTRG.71434.128	chr6	+	769	7	novel_not_in_catalog	ENSG00000137210.14	TMEM14B	NA	NA	FALSE	canonical	TRUE	20	FALSE	FALSE	AATAAA
MSTRG.74007.12	chr6	-	858	4	novel_not_in_catalog	ENSG00000164494.12	PDSS2	NA	NA	FALSE	canonical	FALSE	5	TRUE	FALSE	AATAAA
MSTRG.75427.6	chr6	+	4184	2	novel_not_in_catalog	ENSG00000272047.3	GTF2H5	NA	NA	FALSE	canonical	FALSE	20	FALSE	FALSE	AAGAAA
MSTRG.77074.29	chr7	+	6124	3	novel_not_in_catalog	ENSG00000196204.11	RNF216P1	NA	NA	FALSE	canonical	FALSE	35	TRUE	FALSE	ATTAAA
MSTRG.78317.29	chr7	+	2392	6	novel_not_in_catalog	ENSG00000196262.14	PPIA	NA	NA	FALSE	canonical	FALSE	15	TRUE	FALSE	AATAAA
MSTRG.78317.46	chr7	+	2301	6	novel_not_in_catalog	ENSG00000196262.14	PPIA	NA	NA	FALSE	canonical	FALSE	15	TRUE	FALSE	AATAAA
MSTRG.86100.6	chr9	-	962	4	novel_not_in_catalog	ENSG00000147889.17	CDKN2A	NA	NA	FALSE	canonical	FALSE	5	FALSE	FALSE	TATAAA
MSTRG.86486.19	chr9	-	1102	5	novel_not_in_catalog	ENSG00000204930.10	FAM221B	NA	NA	FALSE	canonical	FALSE	20	FALSE	FALSE	AATAAA
MSTRG.86771.50	chr9	-	547	6	novel_not_in_catalog	ENSG00000215126.10	CBWD6	NA	NA	FALSE	canonical	FALSE	30	FALSE	FALSE	AATAAA
MSTRG.86816.27	chr9	-	1376	8	novel_not_in_catalog	ENSG00000237238.3	BMS1P10	NA	NA	FALSE	canonical	TRUE	30	FALSE	FALSE	AATAAA
MSTRG.88828.3	chr9	+	1670	2	novel_not_in_catalog	ENSG00000167136.7	ENDOG	NA	NA	FALSE	canonical	FALSE	25	FALSE	FALSE	NA
MSTRG.89774.3	chrX	-	5712	5	novel_not_in_catalog	ENSG00000130021.15	PUDP	NA	NA	FALSE	canonical	TRUE	45	FALSE	FALSE	AATAAA
MSTRG.89774.8	chrX	-	1626	4	novel_not_in_catalog	ENSG00000130021.15	PUDP	NA	NA	FALSE	canonical	TRUE	20	FALSE	FALSE	ATTAAA
MSTRG.91750.5	chrX	+	934	2	novel_not_in_catalog	ENSG00000185222.10	TCEAL9	NA	NA	FALSE	canonical	FALSE	40	TRUE	FALSE	AATAAA
MSTRG.92808.37	chrX	+	350	4	novel_not_in_catalog	ENSG00000180879.14	SSR4	NA	NA	FALSE	canonical	FALSE	5	TRUE	FALSE	NA
MSTRG.40055.11	chr19	+	1174	5	novel_not_in_catalog	ENSG00000099624.8	ATP5F1D	NA	NA	FALSE	canonical	TRUE	15	FALSE	FALSE	NA
MSTRG.46783.14	chr2	-	658	3	novel_not_in_catalog	ENSG00000143429.10	LSP1P4	NA	NA	FALSE	canonical	FALSE	20	FALSE	FALSE	AATAAA
MSTRG.23395.55	chr13	+	7584	5	novel_not_in_catalog	ENSG00000175198.17	PCCA	NA	NA	FALSE	canonical	FALSE	20	TRUE	FALSE	NA
MSTRG.33960.11	chr17	-	724	3	novel_not_in_catalog	ENSG00000108518.8	PFN1	NA	NA	FALSE	canonical	FALSE	10	FALSE	FALSE	AATAAA
MSTRG.14607.9	chr11	+	912	5	novel_not_in_catalog	ENSG00000285533.2	RELA-DT	NA	NA	FALSE	canonical	TRUE	5	FALSE	FALSE	AATAAA
MSTRG.91750.1	chrX	+	1042	3	novel_not_in_catalog	ENSG00000185222.10	TCEAL9	NA	NA	FALSE	canonical	FALSE	40	TRUE	FALSE	AATAAA
MSTRG.91750.2	chrX	+	1057	3	novel_not_in_catalog	ENSG00000185222.10	TCEAL9	NA	NA	FALSE	canonical	FALSE	40	TRUE	FALSE	AATAAA
MSTRG.1006.10	chr1	-	915	5	novel_not_in_catalog	ENSG00000188257.11	PLA2G2A	NA	NA	FALSE	canonical	FALSE	15	FALSE	FALSE	AATAAA
MSTRG.1006.15	chr1	-	1993	6	novel_not_in_catalog	ENSG00000188257.11	PLA2G2A	NA	NA	FALSE	canonical	FALSE	20	FALSE	FALSE	AATAAA
MSTRG.1006.28	chr1	-	2024	6	novel_not_in_catalog	ENSG00000188257.11	PLA2G2A	NA	NA	FALSE	canonical	FALSE	20	FALSE	FALSE	AATAAA
MSTRG.1006.8	chr1	-	1914	5	novel_not_in_catalog	ENSG00000188257.11	PLA2G2A	NA	NA	FALSE	canonical	FALSE	15	FALSE	FALSE	AATAAA
MSTRG.2223.31	chr1	+	750	10	novel_not_in_catalog	ENSG00000171960.11	PPIH	NA	NA	FALSE	canonical	TRUE	0	TRUE	FALSE	AATAAA
MSTRG.4974.46	chr1	-	5546	6	novel_not_in_catalog	ENSG00000269713.7	NBPF9	NA	NA	FALSE	canonical	FALSE	20	FALSE	FALSE	AATAAA
MSTRG.4974.50	chr1	-	5361	5	novel_not_in_catalog	ENSG00000269713.7	NBPF9	NA	NA	FALSE	canonical	FALSE	20	FALSE	FALSE	AATAAA
MSTRG.5074.37	chr1	-	19089	3	novel_not_in_catalog	ENSG00000143420.19	ENSA	NA	NA	FALSE	canonical	TRUE	20	FALSE	FALSE	NA
MSTRG.5451.3	chr1	-	1404	4	novel_not_in_catalog	ENSG00000287839.1	AL353807.5	NA	NA	FALSE	canonical	TRUE	5	FALSE	FALSE	NA
MSTRG.5538.38	chr1	-	4141	7	novel_not_in_catalog	ENSG00000143321.19	HDGF	NA	NA	FALSE	canonical	FALSE	20	FALSE	FALSE	AATAAA
MSTRG.5538.42	chr1	-	2602	6	novel_not_in_catalog	ENSG00000143321.19	HDGF	NA	NA	FALSE	canonical	FALSE	20	FALSE	FALSE	AATAAA
MSTRG.6865.4	chr1	+	2761	7	novel_not_in_catalog	ENSG00000134375.11	TIMM17A	NA	NA	FALSE	canonical	FALSE	20	TRUE	FALSE	TATAAA
MSTRG.14412.4	chr11	+	1060	3	novel_not_in_catalog	ENSG00000149489.8	ROM1	NA	NA	FALSE	canonical	FALSE	10	FALSE	FALSE	AATAAA
MSTRG.15212.1	chr11	-	4387	3	novel_not_in_catalog	ENSG00000175538.10	KCNE3	NA	NA	FALSE	canonical	FALSE	25	FALSE	TRUE	ATTAAA
MSTRG.15218.16	chr11	+	3293	3	novel_not_in_catalog	ENSG00000077514.9	POLD3	NA	NA	FALSE	canonical	FALSE	35	TRUE	FALSE	NA
MSTRG.16575.27	chr11	-	1190	4	novel_not_in_catalog	ENSG00000019102.12	VSIG2	NA	NA	FALSE	canonical	FALSE	30	FALSE	FALSE	AATAAA
MSTRG.16576.3	chr11	+	1844	3	novel_not_in_catalog	ENSG00000250073.3	AP000866.2	NA	NA	FALSE	canonical	FALSE	50	TRUE	FALSE	AATACA
MSTRG.18831.38	chr12	+	836	6	novel_not_in_catalog	ENSG00000123349.14	PFDN5	NA	NA	FALSE	canonical	TRUE	0	TRUE	TRUE	GGGGCT
MSTRG.23697.4	chr13	+	1433	2	novel_not_in_catalog	ENSG00000126218.12	F10	NA	NA	FALSE	canonical	FALSE	20	TRUE	FALSE	AATAAA
MSTRG.25023.34	chr14	+	1299	7	novel_not_in_catalog	ENSG00000131981.16	LGALS3	NA	NA	FALSE	canonical	TRUE	25	TRUE	FALSE	AATAAA
MSTRG.25023.35	chr14	+	1277	6	novel_not_in_catalog	ENSG00000131981.16	LGALS3	NA	NA	FALSE	canonical	TRUE	25	TRUE	FALSE	AATAAA
MSTRG.25023.48	chr14	+	1305	6	novel_not_in_catalog	ENSG00000131981.16	LGALS3	NA	NA	FALSE	canonical	TRUE	25	TRUE	FALSE	AATAAA
MSTRG.25023.51	chr14	+	1097	7	novel_not_in_catalog	ENSG00000131981.16	LGALS3	NA	NA	FALSE	canonical	TRUE	25	TRUE	FALSE	AATAAA
MSTRG.25433.28	chr14	+	1917	5	novel_not_in_catalog	ENSG00000182185.18	RAD51B	NA	NA	FALSE	canonical	FALSE	25	FALSE	FALSE	NA
MSTRG.30109.2	chr16	+	5990	2	novel_not_in_catalog	ENSG00000231439.4	WASIR2	NA	NA	FALSE	canonical	FALSE	35	FALSE	FALSE	NA
MSTRG.37513.42	chr17	+	1362	2	novel_not_in_catalog	ENSG00000108639.7	SYNGR2	NA	NA	FALSE	canonical	FALSE	15	TRUE	FALSE	NA
MSTRG.43726.30	chr19	+	574	5	novel_not_in_catalog	ENSG00000108107.15	RPL28	NA	NA	FALSE	canonical	FALSE	20	TRUE	FALSE	NA
MSTRG.46172.52	chr2	-	5915	15	novel_not_in_catalog	ENSG00000116001.17	TIA1	NA	NA	FALSE	canonical	FALSE	15	FALSE	FALSE	AATAAA
MSTRG.46172.58	chr2	-	6915	8	novel_not_in_catalog	ENSG00000116001.17	TIA1	NA	NA	FALSE	canonical	TRUE	15	FALSE	FALSE	AATAAA
MSTRG.50518.53	chr2	+	1289	5	novel_not_in_catalog	ENSG00000187514.16	PTMA	NA	NA	FALSE	canonical	TRUE	10	TRUE	FALSE	AATAAA
MSTRG.52257.22	chr20	-	4988	3	novel_not_in_catalog	ENSG00000166619.15	BLCAP	NA	NA	FALSE	canonical	TRUE	5	FALSE	FALSE	AATAAA
MSTRG.52257.4	chr20	-	3611	5	novel_not_in_catalog	ENSG00000166619.15	BLCAP	NA	NA	FALSE	canonical	TRUE	5	FALSE	FALSE	AATAAA
MSTRG.52257.6	chr20	-	3368	3	novel_not_in_catalog	ENSG00000166619.15	BLCAP	NA	NA	FALSE	canonical	TRUE	5	FALSE	FALSE	AATAAA
MSTRG.52530.35	chr20	+	2283	10	novel_not_in_catalog	ENSG00000101457.13	DNTTIP1	NA	NA	FALSE	canonical	FALSE	20	FALSE	FALSE	AATAGA
MSTRG.54045.5	chr21	+	1424	3	novel_not_in_catalog	ENSG00000230479.1	AP000695.1	NA	NA	FALSE	canonical	FALSE	35	TRUE	FALSE	AATAAA
MSTRG.54845.14	chr22	-	1924	4	novel_not_in_catalog	ENSG00000242259.8	C22orf39	NA	NA	FALSE	canonical	TRUE	20	FALSE	TRUE	AATAAA
MSTRG.54845.16	chr22	-	1765	4	novel_not_in_catalog	ENSG00000242259.8	C22orf39	NA	NA	FALSE	canonical	TRUE	20	FALSE	TRUE	AATAAA
MSTRG.59221.16	chr3	-	6200	5	novel_not_in_catalog	ENSG00000163515.6	RETNLB	NA	NA	FALSE	canonical	TRUE	15	FALSE	FALSE	NA
MSTRG.61770.13	chr3	-	1622	6	novel_not_in_catalog	ENSG00000184203.8	PPP1R2	NA	NA	FALSE	canonical	TRUE	10	FALSE	FALSE	AATAAA
MSTRG.62039.12	chr4	+	15704	3	novel_not_in_catalog	ENSG00000250312.8	ZNF718	NA	NA	FALSE	canonical	FALSE	15	TRUE	FALSE	ATTAAA
MSTRG.62039.31	chr4	+	13318	4	novel_not_in_catalog	ENSG00000250312.8	ZNF718	NA	NA	FALSE	canonical	FALSE	15	TRUE	FALSE	ATTAAA
MSTRG.63657.7	chr4	+	1094	2	novel_not_in_catalog	ENSG00000171234.14	UGT2B7	NA	NA	FALSE	canonical	FALSE	30	FALSE	FALSE	NA
MSTRG.63831.2	chr4	+	5623	5	novel_not_in_catalog	ENSG00000169116.11	PARM1	NA	NA	FALSE	canonical	TRUE	20	FALSE	FALSE	ACTAAA
MSTRG.64639.28	chr4	+	4520	4	novel_not_in_catalog	ENSG00000198856.13	OSTC	NA	NA	FALSE	canonical	FALSE	15	TRUE	FALSE	AATAAA
MSTRG.67200.3	chr5	-	3150	5	novel_not_in_catalog	ENSG00000250722.6	SELENOP	NA	NA	FALSE	canonical	FALSE	20	TRUE	FALSE	AATAAA
MSTRG.69220.13	chr5	+	3685	6	novel_not_in_catalog	ENSG00000119048.8	UBE2B	NA	NA	FALSE	canonical	FALSE	25	TRUE	FALSE	ATTAAA
MSTRG.71417.21	chr6	-	8439	4	novel_not_in_catalog	ENSG00000111863.12	ADTRP	NA	NA	FALSE	canonical	TRUE	35	FALSE	TRUE	AATAAA
MSTRG.71434.156	chr6	+	938	6	novel_not_in_catalog	ENSG00000137210.14	TMEM14B	NA	NA	FALSE	canonical	FALSE	10	FALSE	FALSE	AATAAA
MSTRG.72362.29	chr6	+	1800	5	novel_not_in_catalog	ENSG00000137309.20	HMGA1	NA	NA	FALSE	canonical	FALSE	5	TRUE	FALSE	AATAAA
MSTRG.76863.2	chr7	-	1813	3	novel_not_in_catalog	ENSG00000287342.1	AC188616.1	NA	NA	FALSE	canonical	FALSE	30	FALSE	FALSE	CATAAA
MSTRG.77621.1	chr7	-	6317	4	novel_not_in_catalog	ENSG00000172115.9	CYCS	NA	NA	FALSE	canonical	FALSE	15	FALSE	FALSE	AATAAA
MSTRG.78317.17	chr7	+	2497	7	novel_not_in_catalog	ENSG00000196262.14	PPIA	NA	NA	FALSE	canonical	FALSE	15	TRUE	FALSE	AATAAA
MSTRG.78317.25	chr7	+	2340	6	novel_not_in_catalog	ENSG00000196262.14	PPIA	NA	NA	FALSE	canonical	FALSE	15	TRUE	FALSE	AATAAA
MSTRG.78317.33	chr7	+	2309	5	novel_not_in_catalog	ENSG00000196262.14	PPIA	NA	NA	FALSE	canonical	FALSE	15	TRUE	FALSE	AATAAA
MSTRG.78317.41	chr7	+	2406	7	novel_not_in_catalog	ENSG00000196262.14	PPIA	NA	NA	FALSE	canonical	FALSE	15	TRUE	FALSE	AATAAA
MSTRG.81268.11	chr7	-	2484	10	novel_not_in_catalog	ENSG00000133624.13	ZNF767P	NA	NA	FALSE	canonical	TRUE	5	FALSE	FALSE	AATAAA
MSTRG.81467.16	chr7	+	2378	5	novel_not_in_catalog	ENSG00000214106.9	PAXIP1-AS2	NA	NA	FALSE	canonical	TRUE	45	TRUE	FALSE	ATTAAA
MSTRG.81467.17	chr7	+	2659	5	novel_not_in_catalog	ENSG00000214106.9	PAXIP1-AS2	NA	NA	FALSE	canonical	TRUE	25	TRUE	FALSE	ATTAAA
MSTRG.81467.18	chr7	+	2192	5	novel_not_in_catalog	ENSG00000214106.9	PAXIP1-AS2	NA	NA	FALSE	canonical	TRUE	45	TRUE	FALSE	ATTAAA
MSTRG.81467.23	chr7	+	3424	8	novel_not_in_catalog	ENSG00000214106.9	PAXIP1-AS2	NA	NA	FALSE	canonical	TRUE	35	TRUE	FALSE	NA
MSTRG.86100.7	chr9	-	790	3	novel_not_in_catalog	ENSG00000147889.17	CDKN2A	NA	NA	FALSE	canonical	FALSE	5	FALSE	FALSE	TATAAA
MSTRG.25903.13	chr14	+	364	4	novel_not_in_catalog	ENSG00000119705.10	SLIRP	NA	NA	FALSE	canonical	FALSE	20	TRUE	FALSE	AATAAA
MSTRG.23069.43	chr13	-	503	3	novel_not_in_catalog	ENSG00000188243.12	COMMD6	NA	NA	FALSE	canonical	FALSE	20	FALSE	TRUE	AATAAA
MSTRG.21088.2	chr12	-	2705	4	novel_not_in_catalog	ENSG00000139722.7	VPS37B	NA	NA	FALSE	canonical	TRUE	20	TRUE	FALSE	AATAAA
MSTRG.48071.3	chr2	-	1347	4	novel_not_in_catalog	ENSG00000152128.13	TMEM163	NA	NA	FALSE	canonical	FALSE	25	TRUE	FALSE	AATAAA
MSTRG.78281.8	chr7	-	707	5	novel_not_in_catalog	ENSG00000105968.19	H2AZ2	NA	NA	FALSE	canonical	FALSE	20	TRUE	TRUE	GATAAA
MSTRG.18877.16	chr12	-	842	6	novel_not_in_catalog	ENSG00000135390.21	ATP5MC2	NA	NA	FALSE	canonical	TRUE	5	FALSE	FALSE	AATAAA
MSTRG.70608.8	chr5	+	810	2	novel_not_in_catalog	ENSG00000198055.11	GRK6	NA	NA	FALSE	canonical	FALSE	25	FALSE	FALSE	ATTAAA
MSTRG.33027.94	chr16	-	1187	4	novel_not_in_catalog	ENSG00000103121.9	CMC2	NA	NA	FALSE	canonical	TRUE	5	FALSE	FALSE	AATAAA
MSTRG.2003.16	chr1	+	7303	6	novel_not_in_catalog	ENSG00000168653.11	NDUFS5	NA	NA	FALSE	canonical	TRUE	65	FALSE	FALSE	AAAAAG
MSTRG.2003.17	chr1	+	6318	6	novel_not_in_catalog	ENSG00000168653.11	NDUFS5	NA	NA	FALSE	canonical	TRUE	65	TRUE	TRUE	AAAAAG
MSTRG.2252.6	chr1	+	705	5	novel_not_in_catalog	ENSG00000186973.11	FAM183A	NA	NA	FALSE	canonical	FALSE	10	FALSE	FALSE	AATAAA
MSTRG.6019.13	chr1	-	7672	4	novel_not_in_catalog	ENSG00000203601.3	LINC00970	NA	NA	FALSE	canonical	FALSE	10	FALSE	FALSE	AATAAA
MSTRG.6122.3	chr1	-	6105	9	novel_not_in_catalog	ENSG00000117533.15	VAMP4	NA	NA	FALSE	canonical	TRUE	20	FALSE	FALSE	AATAAA
MSTRG.10663.23	chr10	+	4215	3	novel_not_in_catalog	ENSG00000035403.18	VCL	NA	NA	FALSE	canonical	FALSE	40	FALSE	FALSE	AATAAA
MSTRG.12088.17	chr10	-	7506	5	novel_not_in_catalog	ENSG00000213185.7	FAM24B	NA	NA	FALSE	canonical	TRUE	15	FALSE	FALSE	AATAAA
MSTRG.12088.18	chr10	-	7476	5	novel_not_in_catalog	ENSG00000213185.7	FAM24B	NA	NA	FALSE	canonical	TRUE	15	FALSE	FALSE	AATAAA
MSTRG.9460.4	chr10	+	1911	11	novel_not_in_catalog	ENSG00000232624.8	LINC01517	NA	NA	FALSE	canonical	FALSE	35	TRUE	FALSE	NA
MSTRG.12580.20	chr11	+	584	4	novel_not_in_catalog	ENSG00000214026.11	MRPL23	NA	NA	FALSE	canonical	FALSE	0	FALSE	FALSE	AATAAA
MSTRG.13267.13	chr11	-	439	6	novel_not_in_catalog	ENSG00000110700.7	RPS13	NA	NA	FALSE	canonical	FALSE	20	FALSE	TRUE	AATAAA
MSTRG.14272.3	chr11	+	1314	4	novel_not_in_catalog	ENSG00000149483.12	TMEM138	NA	NA	FALSE	canonical	FALSE	25	FALSE	FALSE	AATAAA
MSTRG.16433.2	chr11	+	2600	3	novel_not_in_catalog	ENSG00000288047.1	AP001994.3	NA	NA	FALSE	canonical	FALSE	5	FALSE	FALSE	AATATA
MSTRG.17683.3	chr12	-	1422	5	novel_not_in_catalog	ENSG00000139055.7	ERP27	NA	NA	FALSE	canonical	FALSE	20	TRUE	FALSE	AATAAA
MSTRG.18012.38	chr12	+	1582	4	novel_not_in_catalog	ENSG00000123106.10	CCDC91	NA	NA	FALSE	canonical	TRUE	15	TRUE	FALSE	AATAAA
MSTRG.18521.2	chr12	+	861	2	novel_not_in_catalog	ENSG00000258017.2	AC011603.3	NA	NA	FALSE	canonical	TRUE	5	FALSE	TRUE	NA
MSTRG.18965.19	chr12	-	1360	12	novel_not_in_catalog	ENSG00000205323.9	SARNP	NA	NA	FALSE	canonical	TRUE	30	FALSE	FALSE	AATAAA
MSTRG.20581.2	chr12	+	531	2	novel_not_in_catalog	ENSG00000258099.1	ATXN2-AS	NA	NA	FALSE	canonical	FALSE	20	FALSE	FALSE	AATAAA
MSTRG.21484.16	chr12	+	3393	5	novel_not_in_catalog	ENSG00000198040.10	ZNF84	NA	NA	FALSE	canonical	FALSE	20	TRUE	FALSE	AATAAA
MSTRG.24763.2	chr14	-	768	3	novel_not_in_catalog	ENSG00000165502.7	RPL36AL	NA	NA	FALSE	canonical	FALSE	10	FALSE	FALSE	AATAAA
MSTRG.24763.6	chr14	-	676	2	novel_not_in_catalog	ENSG00000165502.7	RPL36AL	NA	NA	FALSE	canonical	FALSE	10	FALSE	FALSE	AATAAA
MSTRG.30122.3	chr16	+	988	4	novel_not_in_catalog	ENSG00000103152.12	MPG	NA	NA	FALSE	canonical	FALSE	20	TRUE	FALSE	AATAAA
MSTRG.31191.41	chr16	-	1528	7	novel_not_in_catalog	ENSG00000248124.7	RRN3P1	NA	NA	FALSE	canonical	TRUE	5	FALSE	FALSE	AATAAA
MSTRG.31272.7	chr16	-	4761	6	novel_not_in_catalog	ENSG00000004779.10	NDUFAB1	NA	NA	FALSE	canonical	TRUE	15	FALSE	FALSE	AATAAA
MSTRG.32150.2	chr16	+	2148	6	novel_not_in_catalog	ENSG00000102931.8	ARL2BP	NA	NA	FALSE	canonical	TRUE	15	TRUE	FALSE	AGTAAA
MSTRG.32567.2	chr16	+	2801	2	novel_not_in_catalog	ENSG00000262136.1	AC092115.4	NA	NA	FALSE	canonical	FALSE	15	FALSE	FALSE	NA
MSTRG.34126.20	chr17	+	2249	6	novel_not_in_catalog	ENSG00000161955.16	TNFSF13	NA	NA	FALSE	canonical	TRUE	30	FALSE	FALSE	NA
MSTRG.36289.118	chr17	-	5014	8	novel_not_in_catalog	ENSG00000108821.14	COL1A1	NA	NA	FALSE	canonical	TRUE	15	TRUE	FALSE	AATAAA
MSTRG.41774.60	chr19	-	3217	8	novel_not_in_catalog	ENSG00000269416.6	LINC01224	NA	NA	FALSE	canonical	TRUE	20	FALSE	FALSE	AATAAA
MSTRG.42938.10	chr19	-	1591	2	novel_not_in_catalog	ENSG00000204869.8	IGFL4	NA	NA	FALSE	canonical	TRUE	80	FALSE	FALSE	AAAAAG
MSTRG.42938.11	chr19	-	2253	2	novel_not_in_catalog	ENSG00000204869.8	IGFL4	NA	NA	FALSE	canonical	TRUE	25	FALSE	FALSE	AATAAA
MSTRG.42938.7	chr19	-	1308	3	novel_not_in_catalog	ENSG00000204869.8	IGFL4	NA	NA	FALSE	canonical	TRUE	15	FALSE	FALSE	ATTAAA
MSTRG.42938.9	chr19	-	945	2	novel_not_in_catalog	ENSG00000204869.8	IGFL4	NA	NA	FALSE	canonical	TRUE	30	FALSE	FALSE	ATTAAA
MSTRG.44277.37	chr2	-	912	5	novel_not_in_catalog	ENSG00000119185.12	ITGB1BP1	NA	NA	FALSE	canonical	TRUE	20	FALSE	FALSE	ATTAAA
MSTRG.45790.42	chr2	+	5486	7	novel_not_in_catalog	ENSG00000162929.14	KIAA1841	NA	NA	FALSE	canonical	TRUE	15	FALSE	FALSE	AATAAA
MSTRG.47530.4	chr2	+	1479	9	novel_not_in_catalog	ENSG00000146556.14	WASH2P	NA	NA	FALSE	canonical	TRUE	30	FALSE	FALSE	AATAAA
MSTRG.48045.59	chr2	+	1712	6	novel_not_in_catalog	ENSG00000287151.1	C2orf27A	NA	NA	FALSE	canonical	FALSE	35	TRUE	FALSE	NA
MSTRG.48109.8	chr2	+	5501	4	novel_not_in_catalog	ENSG00000115839.18	RAB3GAP1	NA	NA	FALSE	canonical	FALSE	5	TRUE	FALSE	AATAAA
MSTRG.48845.3	chr2	-	1621	2	novel_not_in_catalog	ENSG00000286557.1	AC104088.2	NA	NA	FALSE	canonical	FALSE	40	FALSE	TRUE	AATAAA
MSTRG.48845.4	chr2	-	1734	3	novel_not_in_catalog	ENSG00000286557.1	AC104088.2	NA	NA	FALSE	canonical	FALSE	40	FALSE	TRUE	AATAAA
MSTRG.50518.31	chr2	+	1188	5	novel_not_in_catalog	ENSG00000187514.16	PTMA	NA	NA	FALSE	canonical	FALSE	10	TRUE	FALSE	AATAAA
MSTRG.51390.40	chr20	-	1534	6	novel_not_in_catalog	ENSG00000089123.16	TASP1	NA	NA	FALSE	canonical	TRUE	10	FALSE	FALSE	AATAAA
MSTRG.51701.5	chr20	-	3319	5	novel_not_in_catalog	ENSG00000125814.17	NAPB	NA	NA	FALSE	canonical	FALSE	20	FALSE	FALSE	AATAAA
MSTRG.53329.23	chr20	+	2333	7	novel_not_in_catalog	ENSG00000101150.17	TPD52L2	NA	NA	FALSE	canonical	TRUE	10	FALSE	FALSE	AATAAA
MSTRG.63456.7	chr4	+	4179	6	novel_not_in_catalog	ENSG00000128039.11	SRD5A3	NA	NA	FALSE	canonical	FALSE	25	TRUE	FALSE	ATTAAA
MSTRG.63795.14	chr4	-	2919	3	novel_not_in_catalog	ENSG00000163736.4	PPBP	NA	NA	FALSE	canonical	FALSE	25	FALSE	FALSE	AATAAA
MSTRG.66078.10	chr4	-	2141	6	novel_not_in_catalog	ENSG00000129187.14	DCTD	NA	NA	FALSE	canonical	TRUE	35	FALSE	FALSE	ATTAAA
MSTRG.68417.11	chr5	-	12510	3	novel_not_in_catalog	ENSG00000173221.14	GLRX	NA	NA	FALSE	canonical	TRUE	25	FALSE	FALSE	AATAAA
MSTRG.68417.8	chr5	-	13086	3	novel_not_in_catalog	ENSG00000173221.14	GLRX	NA	NA	FALSE	canonical	TRUE	20	FALSE	FALSE	AATAAA
MSTRG.71109.13	chr6	+	1207	4	novel_not_in_catalog	ENSG00000244041.7	LINC01011	NA	NA	FALSE	canonical	TRUE	15	TRUE	FALSE	TATAAA
MSTRG.72362.13	chr6	+	1917	6	novel_not_in_catalog	ENSG00000137309.20	HMGA1	NA	NA	FALSE	canonical	FALSE	5	TRUE	FALSE	AATAAA
MSTRG.72362.2	chr6	+	1803	5	novel_not_in_catalog	ENSG00000137309.20	HMGA1	NA	NA	FALSE	canonical	FALSE	5	TRUE	FALSE	AATAAA
MSTRG.72362.3	chr6	+	1917	6	novel_not_in_catalog	ENSG00000137309.20	HMGA1	NA	NA	FALSE	canonical	FALSE	5	TRUE	FALSE	AATAAA
MSTRG.72362.9	chr6	+	1803	5	novel_not_in_catalog	ENSG00000137309.20	HMGA1	NA	NA	FALSE	canonical	FALSE	5	TRUE	FALSE	AATAAA
MSTRG.78939.17	chr7	-	1411	6	novel_not_in_catalog	ENSG00000106133.18	NSUN5P2	NA	NA	FALSE	canonical	TRUE	20	FALSE	FALSE	AATAAA
MSTRG.78939.5	chr7	-	2245	5	novel_not_in_catalog	ENSG00000106133.18	NSUN5P2	NA	NA	FALSE	canonical	TRUE	20	FALSE	FALSE	AATAAA
MSTRG.79791.4	chr7	-	2622	2	novel_not_in_catalog	ENSG00000106246.18	PTCD1	NA	NA	FALSE	canonical	FALSE	15	FALSE	FALSE	AAAAAG
MSTRG.81512.5	chr7	+	3467	3	novel_not_in_catalog	ENSG00000204876.4	AC021218.1	NA	NA	FALSE	canonical	TRUE	30	TRUE	FALSE	AAAACA
MSTRG.81512.7	chr7	+	2507	3	novel_not_in_catalog	ENSG00000204876.4	AC021218.1	NA	NA	FALSE	canonical	FALSE	25	FALSE	FALSE	GATAAA
MSTRG.89284.32	chr9	-	817	5	novel_not_in_catalog	ENSG00000107223.13	EDF1	NA	NA	FALSE	canonical	FALSE	0	TRUE	FALSE	NA
MSTRG.3376.10	chr1	+	3706	3	novel_not_in_catalog	ENSG00000180488.15	MIGA1	NA	NA	FALSE	canonical	FALSE	10	TRUE	FALSE	AATAAA
MSTRG.31124.1	chr16	+	433	3	novel_not_in_catalog	ENSG00000263331.1	AC008551.1	NA	NA	FALSE	canonical	FALSE	35	TRUE	FALSE	AATAAA
MSTRG.2003.22	chr1	+	6314	6	novel_not_in_catalog	ENSG00000168653.11	NDUFS5	NA	NA	FALSE	canonical	TRUE	65	TRUE	TRUE	AAAAAG
MSTRG.2003.23	chr1	+	6193	5	novel_not_in_catalog	ENSG00000168653.11	NDUFS5	NA	NA	FALSE	canonical	TRUE	65	TRUE	TRUE	AAAAAG
MSTRG.43933.21	chr19	+	578	5	novel_not_in_catalog	ENSG00000171606.18	ZNF274	NA	NA	FALSE	canonical	FALSE	15	TRUE	FALSE	ATTAAA
MSTRG.25023.54	chr14	+	947	6	novel_not_in_catalog	ENSG00000131981.16	LGALS3	NA	NA	FALSE	canonical	TRUE	25	TRUE	FALSE	AATAAA
MSTRG.71127.9	chr6	+	782	3	novel_not_in_catalog	ENSG00000180822.12	PSMG4	NA	NA	FALSE	canonical	FALSE	15	TRUE	FALSE	ATTAAA
MSTRG.78698.1	chr7	+	1117	4	novel_not_in_catalog	ENSG00000282381.1	AC104073.4	NA	NA	FALSE	canonical	TRUE	30	TRUE	FALSE	AATAAA
MSTRG.64619.7	chr4	+	1097	4	novel_not_in_catalog	ENSG00000168743.12	NPNT	NA	NA	FALSE	canonical	FALSE	25	TRUE	FALSE	AATAAA
MSTRG.43224.14	chr19	+	2192	4	novel_not_in_catalog	ENSG00000087086.15	FTL	NA	NA	FALSE	canonical	FALSE	15	TRUE	TRUE	NA
MSTRG.43224.13	chr19	+	2216	5	novel_not_in_catalog	ENSG00000087086.15	FTL	NA	NA	FALSE	canonical	FALSE	15	TRUE	TRUE	NA
MSTRG.3788.10	chr1	+	742	4	novel_not_in_catalog	ENSG00000224093.5	BCAR3-AS1	NA	NA	FALSE	canonical	TRUE	30	TRUE	FALSE	NA
MSTRG.3788.13	chr1	+	2564	4	novel_not_in_catalog	ENSG00000224093.5	BCAR3-AS1	NA	NA	FALSE	canonical	TRUE	20	TRUE	FALSE	ATTAAA
MSTRG.3953.8	chr1	+	6710	9	novel_not_in_catalog	ENSG00000122435.10	TRMT13	NA	NA	FALSE	canonical	FALSE	15	TRUE	FALSE	AATAAA
MSTRG.5136.10	chr1	+	1977	7	novel_not_in_catalog	ENSG00000163156.12	SCNM1	NA	NA	FALSE	canonical	TRUE	20	TRUE	FALSE	AATAAA
MSTRG.5183.5	chr1	+	1357	6	novel_not_in_catalog	ENSG00000178796.13	RIIAD1	NA	NA	FALSE	canonical	FALSE	45	FALSE	FALSE	ATTAAA
MSTRG.5183.6	chr1	+	1264	5	novel_not_in_catalog	ENSG00000178796.13	RIIAD1	NA	NA	FALSE	canonical	FALSE	45	FALSE	FALSE	ATTAAA
MSTRG.7871.2	chr1	+	2676	4	novel_not_in_catalog	ENSG00000168159.13	RNF187	NA	NA	FALSE	canonical	FALSE	35	TRUE	FALSE	TATAAA
MSTRG.11460.1	chr10	+	1403	3	novel_not_in_catalog	ENSG00000107807.13	TLX1	NA	NA	FALSE	canonical	FALSE	5	FALSE	FALSE	AATAAA
MSTRG.9818.1	chr10	+	1465	2	novel_not_in_catalog	ENSG00000230555.2	AL450326.1	NA	NA	FALSE	canonical	FALSE	5	TRUE	FALSE	AAGAAA
MSTRG.13471.1	chr11	-	5094	5	novel_not_in_catalog	ENSG00000254560.6	BBOX1-AS1	NA	NA	FALSE	canonical	FALSE	25	FALSE	FALSE	AATAAA
MSTRG.14272.66	chr11	+	1936	3	novel_not_in_catalog	ENSG00000167985.7	SDHAF2	NA	NA	FALSE	canonical	FALSE	20	FALSE	FALSE	NA
MSTRG.14272.77	chr11	+	1635	2	novel_not_in_catalog	ENSG00000167985.7	SDHAF2	NA	NA	FALSE	canonical	FALSE	20	TRUE	FALSE	NA
MSTRG.14996.34	chr11	-	1728	3	novel_not_in_catalog	ENSG00000162105.19	SHANK2	NA	NA	FALSE	canonical	FALSE	15	TRUE	FALSE	AATAAA
MSTRG.16267.65	chr11	-	1708	8	novel_not_in_catalog	ENSG00000137726.17	FXYD6	NA	NA	FALSE	canonical	TRUE	5	FALSE	FALSE	AATAAA
MSTRG.18831.55	chr12	+	842	6	novel_not_in_catalog	ENSG00000123349.14	PFDN5	NA	NA	FALSE	canonical	TRUE	0	TRUE	TRUE	GGGGCT
MSTRG.19495.10	chr12	-	772	3	novel_not_in_catalog	ENSG00000258053.1	AC025575.2	NA	NA	FALSE	canonical	FALSE	15	FALSE	FALSE	AATAAA
MSTRG.21742.6	chr13	+	1116	4	novel_not_in_catalog	ENSG00000205861.12	PCOTH	NA	NA	FALSE	canonical	FALSE	30	FALSE	FALSE	AATAAA
MSTRG.21910.1	chr13	-	2772	3	novel_not_in_catalog	ENSG00000165556.10	CDX2	NA	NA	FALSE	canonical	FALSE	25	FALSE	FALSE	AATAAA
MSTRG.23087.1	chr13	+	1686	5	novel_not_in_catalog	ENSG00000227354.7	RBM26-AS1	NA	NA	FALSE	canonical	FALSE	30	FALSE	FALSE	NA
MSTRG.26787.2	chr14	-	1673	6	novel_not_in_catalog	ENSG00000211890.4	IGHA2	NA	NA	FALSE	canonical	TRUE	40	FALSE	TRUE	AATAAA
MSTRG.26787.3	chr14	-	1691	6	novel_not_in_catalog	ENSG00000211890.4	IGHA2	NA	NA	FALSE	canonical	TRUE	40	FALSE	TRUE	AATAAA
MSTRG.26787.8	chr14	-	1474	6	novel_not_in_catalog	ENSG00000211890.4	IGHA2	NA	NA	FALSE	canonical	TRUE	40	FALSE	FALSE	AATAAA
MSTRG.28434.89	chr15	-	941	4	novel_not_in_catalog	ENSG00000166803.13	PCLAF	NA	NA	FALSE	canonical	FALSE	50	FALSE	TRUE	ATTAAA
MSTRG.32441.5	chr16	+	2128	5	novel_not_in_catalog	ENSG00000102898.12	NUTF2	NA	NA	FALSE	canonical	FALSE	10	TRUE	FALSE	AATAAA
MSTRG.34057.66	chr17	-	2034	4	novel_not_in_catalog	ENSG00000170296.10	GABARAP	NA	NA	FALSE	canonical	TRUE	30	FALSE	TRUE	AATAAA
MSTRG.34057.67	chr17	-	2031	4	novel_not_in_catalog	ENSG00000170296.10	GABARAP	NA	NA	FALSE	canonical	TRUE	30	FALSE	TRUE	AATAAA
MSTRG.35804.5	chr17	+	739	5	novel_not_in_catalog	ENSG00000198496.12	NBR2	NA	NA	FALSE	canonical	FALSE	15	FALSE	FALSE	AATAAA
MSTRG.36141.3	chr17	+	2988	3	novel_not_in_catalog	ENSG00000242207.1	HOXB-AS4	NA	NA	FALSE	canonical	FALSE	25	FALSE	FALSE	NA
MSTRG.36141.4	chr17	+	2822	2	novel_not_in_catalog	ENSG00000242207.1	HOXB-AS4	NA	NA	FALSE	canonical	FALSE	25	FALSE	FALSE	NA
MSTRG.46149.3	chr2	-	3433	3	novel_not_in_catalog	ENSG00000035141.8	FAM136A	NA	NA	FALSE	canonical	FALSE	10	FALSE	FALSE	AATAAA
MSTRG.49544.33	chr2	-	5496	6	novel_not_in_catalog	ENSG00000240344.9	PPIL3	NA	NA	FALSE	canonical	TRUE	35	FALSE	FALSE	ATTAAA
MSTRG.49848.33	chr2	+	1697	7	novel_not_in_catalog	ENSG00000118260.15	CREB1	NA	NA	FALSE	canonical	TRUE	25	TRUE	FALSE	AATAAA
MSTRG.52537.29	chr20	+	1155	4	novel_not_in_catalog	ENSG00000244274.7	DBNDD2	NA	NA	FALSE	canonical	FALSE	20	FALSE	FALSE	AATAAA
MSTRG.52649.1	chr20	+	2695	2	novel_not_in_catalog	ENSG00000287443.1	AL357558.3	NA	NA	FALSE	canonical	FALSE	5	FALSE	FALSE	NA
MSTRG.52887.5	chr20	-	7952	5	novel_not_in_catalog	ENSG00000259723.1	AL354993.2	NA	NA	FALSE	canonical	FALSE	20	FALSE	FALSE	AATAAA
MSTRG.54590.52	chr21	+	2516	12	novel_not_in_catalog	ENSG00000142156.15	COL6A1	NA	NA	FALSE	canonical	TRUE	10	FALSE	FALSE	AATAAA
MSTRG.55158.12	chr22	+	5828	5	novel_not_in_catalog	ENSG00000286129.1	AC245060.7	NA	NA	FALSE	canonical	FALSE	20	TRUE	FALSE	NA
MSTRG.63896.1	chr4	+	1647	4	novel_not_in_catalog	ENSG00000138771.16	SHROOM3	NA	NA	FALSE	canonical	FALSE	20	FALSE	FALSE	AATAAA
MSTRG.65556.34	chr4	+	1914	3	novel_not_in_catalog	ENSG00000109654.15	TRIM2	NA	NA	FALSE	canonical	FALSE	20	TRUE	FALSE	AATAAA
MSTRG.69775.1	chr5	+	4081	4	novel_not_in_catalog	ENSG00000164284.15	GRPEL2	NA	NA	FALSE	canonical	FALSE	10	FALSE	FALSE	AATAAA
MSTRG.72362.35	chr6	+	1940	6	novel_not_in_catalog	ENSG00000137309.20	HMGA1	NA	NA	FALSE	canonical	FALSE	5	TRUE	FALSE	AATAAA
MSTRG.72362.46	chr6	+	1825	5	novel_not_in_catalog	ENSG00000137309.20	HMGA1	NA	NA	FALSE	canonical	FALSE	5	FALSE	FALSE	AATAAA
MSTRG.72362.50	chr6	+	2454	5	novel_not_in_catalog	ENSG00000137309.20	HMGA1	NA	NA	FALSE	canonical	FALSE	5	FALSE	FALSE	AATAAA
MSTRG.75823.16	chr6	-	886	6	novel_not_in_catalog	ENSG00000008018.9	PSMB1	NA	NA	FALSE	canonical	FALSE	20	TRUE	FALSE	ATTAAA
MSTRG.76884.4	chr7	-	2370	7	novel_not_in_catalog	ENSG00000197461.13	PDGFA	NA	NA	FALSE	canonical	TRUE	20	FALSE	TRUE	ATTAAA
MSTRG.78732.11	chr7	-	1840	3	novel_not_in_catalog	ENSG00000272693.4	AC073107.1	NA	NA	FALSE	canonical	FALSE	10	FALSE	FALSE	AATAAA
MSTRG.78732.6	chr7	-	2016	4	novel_not_in_catalog	ENSG00000272693.4	AC073107.1	NA	NA	FALSE	canonical	FALSE	10	FALSE	FALSE	AATAAA
MSTRG.78732.7	chr7	-	2266	5	novel_not_in_catalog	ENSG00000272693.4	AC073107.1	NA	NA	FALSE	canonical	FALSE	10	FALSE	FALSE	AATAAA
MSTRG.78732.8	chr7	-	2434	5	novel_not_in_catalog	ENSG00000272693.4	AC073107.1	NA	NA	FALSE	canonical	FALSE	10	FALSE	FALSE	AATAAA
MSTRG.78732.9	chr7	-	2178	4	novel_not_in_catalog	ENSG00000272693.4	AC073107.1	NA	NA	FALSE	canonical	FALSE	10	FALSE	FALSE	AATAAA
MSTRG.88343.13	chr9	-	10494	4	novel_not_in_catalog	ENSG00000176386.9	CDC26	NA	NA	FALSE	canonical	FALSE	35	FALSE	FALSE	AATAAA
MSTRG.88343.6	chr9	-	10522	4	novel_not_in_catalog	ENSG00000176386.9	CDC26	NA	NA	FALSE	canonical	FALSE	35	FALSE	FALSE	AATAAA
MSTRG.89098.6	chr9	+	2859	5	novel_not_in_catalog	ENSG00000160325.14	CACFD1	NA	NA	FALSE	canonical	FALSE	10	TRUE	FALSE	NA
MSTRG.91372.25	chrX	-	1482	6	novel_not_in_catalog	ENSG00000198034.11	RPS4X	NA	NA	FALSE	canonical	TRUE	0	FALSE	FALSE	ATTAAA
MSTRG.92491.7	chrX	-	3734	4	novel_not_in_catalog	ENSG00000169446.5	MMGT1	NA	NA	FALSE	canonical	TRUE	5	TRUE	FALSE	AATAAA
MSTRG.41362.2	chr19	+	565	2	novel_not_in_catalog	ENSG00000130312.6	MRPL34	NA	NA	FALSE	canonical	FALSE	20	TRUE	FALSE	AATAAA
MSTRG.2178.1	chr1	-	835	3	novel_not_in_catalog	ENSG00000197273.4	GUCA2A	NA	NA	FALSE	canonical	FALSE	15	TRUE	FALSE	AATAAA
MSTRG.81721.37	chr8	-	529	4	novel_not_in_catalog	ENSG00000104714.14	ERICH1	NA	NA	FALSE	canonical	FALSE	25	TRUE	FALSE	ATTAAA
MSTRG.4410.21	chr1	-	1944	7	novel_not_in_catalog	ENSG00000134198.10	TSPAN2	NA	NA	FALSE	canonical	TRUE	15	TRUE	FALSE	AATAAA
MSTRG.4410.5	chr1	-	3763	8	novel_not_in_catalog	ENSG00000134198.10	TSPAN2	NA	NA	FALSE	canonical	TRUE	20	TRUE	FALSE	AATAAA
MSTRG.7292.1	chr1	-	721	3	novel_not_in_catalog	ENSG00000203706.8	SERTAD4-AS1	NA	NA	FALSE	canonical	FALSE	10	FALSE	FALSE	AATAAA
MSTRG.41206.19	chr19	+	2180	9	novel_not_in_catalog	ENSG00000160961.12	ZNF333	NA	NA	FALSE	canonical	TRUE	15	TRUE	FALSE	AATAAA
MSTRG.87629.11	chr9	+	5033	4	novel_not_in_catalog	ENSG00000188312.14	CENPP	NA	NA	FALSE	canonical	FALSE	25	FALSE	FALSE	NA
MSTRG.72362.26	chr6	+	1798	5	novel_not_in_catalog	ENSG00000137309.20	HMGA1	NA	NA	FALSE	canonical	FALSE	5	TRUE	FALSE	AATAAA
MSTRG.89384.5	chr9	+	861	3	novel_not_in_catalog	ENSG00000188747.8	NOXA1	NA	NA	FALSE	canonical	FALSE	20	TRUE	FALSE	NA
MSTRG.49852.22	chr2	-	568	4	novel_not_in_catalog	ENSG00000144401.14	METTL21A	NA	NA	FALSE	canonical	FALSE	15	FALSE	FALSE	NA
MSTRG.72362.44	chr6	+	1826	5	novel_not_in_catalog	ENSG00000137309.20	HMGA1	NA	NA	FALSE	canonical	FALSE	5	TRUE	FALSE	AATAAA
MSTRG.11514.3	chr10	+	2039	3	novel_not_in_catalog	ENSG00000107882.12	SUFU	NA	NA	FALSE	canonical	FALSE	20	TRUE	FALSE	AGTAAA
MSTRG.72362.32	chr6	+	1912	6	novel_not_in_catalog	ENSG00000137309.20	HMGA1	NA	NA	FALSE	canonical	FALSE	5	TRUE	FALSE	AATAAA
MSTRG.43224.12	chr19	+	2195	4	novel_not_in_catalog	ENSG00000087086.15	FTL	NA	NA	FALSE	canonical	FALSE	15	TRUE	TRUE	NA
MSTRG.43224.11	chr19	+	2219	5	novel_not_in_catalog	ENSG00000087086.15	FTL	NA	NA	FALSE	canonical	FALSE	15	TRUE	TRUE	NA
MSTRG.33458.25	chr16	+	1933	7	novel_not_in_catalog	ENSG00000178773.15	CPNE7	NA	NA	FALSE	canonical	TRUE	5	FALSE	FALSE	AATAAA
MSTRG.12349.5	chr10	+	1301	3	novel_not_in_catalog	ENSG00000171813.14	PWWP2B	NA	NA	FALSE	canonical	FALSE	10	FALSE	FALSE	AATAAA
MSTRG.18965.33	chr12	-	1265	12	novel_not_in_catalog	ENSG00000205323.9	SARNP	NA	NA	FALSE	canonical	FALSE	20	FALSE	FALSE	AATAAA
MSTRG.18965.46	chr12	-	1571	11	novel_not_in_catalog	ENSG00000205323.9	SARNP	NA	NA	FALSE	canonical	FALSE	20	FALSE	TRUE	AATAAA
MSTRG.19662.10	chr12	-	3448	4	novel_not_in_catalog	ENSG00000257191.1	AC090709.1	NA	NA	FALSE	canonical	FALSE	50	FALSE	FALSE	AATAAA
MSTRG.19662.8	chr12	-	3567	5	novel_not_in_catalog	ENSG00000257191.1	AC090709.1	NA	NA	FALSE	canonical	FALSE	25	FALSE	FALSE	AATAAA
MSTRG.21509.138	chr12	-	1355	4	novel_not_in_catalog	ENSG00000196458.11	ZNF605	NA	NA	FALSE	canonical	FALSE	30	TRUE	FALSE	GATAAA
MSTRG.21509.140	chr12	-	1561	3	novel_not_in_catalog	ENSG00000196458.11	ZNF605	NA	NA	FALSE	canonical	FALSE	10	FALSE	FALSE	NA
MSTRG.22509.53	chr13	-	2747	6	novel_not_in_catalog	ENSG00000133112.17	TPT1	NA	NA	FALSE	canonical	TRUE	25	FALSE	FALSE	AATAAA
MSTRG.22509.60	chr13	-	2745	6	novel_not_in_catalog	ENSG00000133112.17	TPT1	NA	NA	FALSE	canonical	TRUE	25	FALSE	FALSE	AATAAA
MSTRG.23902.6	chr14	-	3788	4	novel_not_in_catalog	ENSG00000258471.2	AL161668.3	NA	NA	FALSE	canonical	FALSE	25	TRUE	FALSE	AAAAAG
MSTRG.24359.62	chr14	+	1197	2	novel_not_in_catalog	ENSG00000258474.1	LINC02313	NA	NA	FALSE	canonical	FALSE	30	TRUE	FALSE	NA
MSTRG.25433.39	chr14	+	527	2	novel_not_in_catalog	ENSG00000182185.18	RAD51B	NA	NA	FALSE	canonical	FALSE	20	TRUE	FALSE	AATAAA
MSTRG.27792.2	chr15	-	2988	3	novel_not_in_catalog	ENSG00000259479.6	SORD2P	NA	NA	FALSE	canonical	FALSE	10	FALSE	FALSE	AATAAA
MSTRG.33697.6	chr16	-	3502	7	novel_not_in_catalog	ENSG00000131165.15	CHMP1A	NA	NA	FALSE	canonical	FALSE	10	TRUE	FALSE	AATAAA
MSTRG.35439.15	chr17	+	1088	6	novel_not_in_catalog	ENSG00000108298.11	RPL19	NA	NA	FALSE	canonical	FALSE	35	TRUE	FALSE	NA
MSTRG.36493.1	chr17	+	1903	5	novel_not_in_catalog	ENSG00000265148.6	TSPOAP1-AS1	NA	NA	FALSE	canonical	TRUE	15	FALSE	FALSE	AATAAA
MSTRG.41318.61	chr19	-	1632	6	novel_not_in_catalog	ENSG00000214046.8	SMIM7	NA	NA	FALSE	canonical	FALSE	5	FALSE	FALSE	AATAAA
MSTRG.41362.11	chr19	+	1496	3	novel_not_in_catalog	ENSG00000130312.6	MRPL34	NA	NA	FALSE	canonical	FALSE	25	FALSE	FALSE	NA
MSTRG.42233.2	chr19	-	1416	5	novel_not_in_catalog	ENSG00000267041.6	ZNF850	NA	NA	FALSE	canonical	FALSE	10	FALSE	FALSE	TATAAA
MSTRG.42333.64	chr19	+	2999	4	novel_not_in_catalog	ENSG00000167644.12	C19orf33	NA	NA	FALSE	canonical	FALSE	10	TRUE	FALSE	NA
MSTRG.42902.14	chr19	-	695	3	novel_not_in_catalog	ENSG00000125743.10	SNRPD2	NA	NA	FALSE	canonical	FALSE	20	FALSE	FALSE	AATAAA
MSTRG.42902.18	chr19	-	593	3	novel_not_in_catalog	ENSG00000125743.10	SNRPD2	NA	NA	FALSE	canonical	FALSE	15	FALSE	TRUE	AATAAA
MSTRG.46453.22	chr2	+	682	5	novel_not_in_catalog	ENSG00000115386.6	REG1A	NA	NA	FALSE	canonical	FALSE	5	TRUE	FALSE	AATAAA
MSTRG.47652.6	chr2	+	2125	5	novel_not_in_catalog	ENSG00000144120.13	TMEM177	NA	NA	FALSE	canonical	TRUE	15	TRUE	FALSE	NA
MSTRG.47652.8	chr2	+	3251	5	novel_not_in_catalog	ENSG00000144120.13	TMEM177	NA	NA	FALSE	canonical	TRUE	15	TRUE	FALSE	TATAAA
MSTRG.50518.27	chr2	+	1194	5	novel_not_in_catalog	ENSG00000187514.16	PTMA	NA	NA	FALSE	canonical	FALSE	10	TRUE	FALSE	AATAAA
MSTRG.51142.2	chr20	-	3774	9	novel_not_in_catalog	ENSG00000198171.13	DDRGK1	NA	NA	FALSE	canonical	FALSE	65	FALSE	FALSE	AATAAA
MSTRG.51142.29	chr20	-	1770	9	novel_not_in_catalog	ENSG00000198171.13	DDRGK1	NA	NA	FALSE	canonical	FALSE	0	FALSE	FALSE	ATTAAA
MSTRG.51142.8	chr20	-	2042	9	novel_not_in_catalog	ENSG00000198171.13	DDRGK1	NA	NA	FALSE	canonical	FALSE	0	FALSE	FALSE	AAGAAA
MSTRG.51372.6	chr20	+	760	3	novel_not_in_catalog	ENSG00000224961.3	LINC01752	NA	NA	FALSE	canonical	FALSE	15	FALSE	FALSE	TATAAA
MSTRG.53691.10	chr21	-	786	5	novel_not_in_catalog	ENSG00000154723.12	ATP5PF	NA	NA	FALSE	canonical	FALSE	10	FALSE	TRUE	AATAAA
MSTRG.54114.24	chr21	-	966	6	novel_not_in_catalog	ENSG00000185808.13	PIGP	NA	NA	FALSE	canonical	FALSE	65	FALSE	FALSE	AATAAA
MSTRG.54280.15	chr21	-	6244	3	novel_not_in_catalog	ENSG00000160180.15	TFF3	NA	NA	FALSE	canonical	TRUE	15	FALSE	FALSE	AATAAA
MSTRG.56157.2	chr22	+	1739	6	novel_not_in_catalog	ENSG00000230107.1	AL022316.1	NA	NA	FALSE	canonical	TRUE	35	FALSE	FALSE	AATAAA
MSTRG.57363.25	chr3	+	6016	4	novel_not_in_catalog	ENSG00000187118.14	CMC1	NA	NA	FALSE	canonical	FALSE	60	TRUE	FALSE	AGTAAA
MSTRG.61278.13	chr3	+	2758	3	novel_not_in_catalog	ENSG00000176597.12	B3GNT5	NA	NA	FALSE	canonical	FALSE	40	TRUE	FALSE	AATAAA
MSTRG.62661.189	chr4	-	4135	3	novel_not_in_catalog	ENSG00000071127.17	WDR1	NA	NA	FALSE	canonical	FALSE	50	FALSE	FALSE	TTTAAA
MSTRG.63941.2	chr4	+	1156	4	novel_not_in_catalog	ENSG00000156234.7	CXCL13	NA	NA	FALSE	canonical	FALSE	20	TRUE	FALSE	AATAAA
MSTRG.64266.1	chr4	-	774	3	novel_not_in_catalog	ENSG00000145337.5	PYURF	NA	NA	FALSE	canonical	FALSE	15	TRUE	FALSE	AATAAA
MSTRG.72216.13	chr6	-	1408	7	novel_not_in_catalog	ENSG00000213722.9	DDAH2	NA	NA	FALSE	canonical	FALSE	10	FALSE	TRUE	AATAAA
MSTRG.75411.12	chr6	+	5059	3	novel_not_in_catalog	ENSG00000078269.15	SYNJ2	NA	NA	FALSE	canonical	FALSE	20	FALSE	FALSE	GGGGCT
MSTRG.77949.2	chr7	+	1030	3	novel_not_in_catalog	ENSG00000187258.14	NPSR1	NA	NA	FALSE	canonical	FALSE	25	TRUE	FALSE	NA
MSTRG.78281.9	chr7	-	600	4	novel_not_in_catalog	ENSG00000105968.19	H2AZ2	NA	NA	FALSE	canonical	FALSE	20	FALSE	TRUE	GATAAA
MSTRG.79957.8	chr7	-	1044	5	novel_not_in_catalog	ENSG00000128581.17	IFT22	NA	NA	FALSE	canonical	FALSE	20	TRUE	TRUE	NA
MSTRG.85305.4	chr8	-	793	3	novel_not_in_catalog	ENSG00000167656.5	LY6D	NA	NA	FALSE	canonical	TRUE	5	FALSE	FALSE	GATAAA
MSTRG.87787.41	chr9	-	5648	3	novel_not_in_catalog	ENSG00000158169.13	FANCC	NA	NA	FALSE	canonical	TRUE	50	FALSE	FALSE	AATAAA
MSTRG.91026.3	chrX	+	7782	3	novel_not_in_catalog	ENSG00000227486.2	AL050309.1	NA	NA	FALSE	canonical	TRUE	55	FALSE	FALSE	NA
MSTRG.66400.7	chr5	+	711	4	novel_not_in_catalog	ENSG00000145494.12	NDUFS6	NA	NA	FALSE	canonical	TRUE	20	TRUE	FALSE	AATAAA
MSTRG.6865.11	chr1	+	2691	6	novel_not_in_catalog	ENSG00000134375.11	TIMM17A	NA	NA	FALSE	canonical	TRUE	20	TRUE	FALSE	TATAAA
MSTRG.72131.104	chr6	+	1799	5	novel_not_in_catalog	ENSG00000230795.3	HLA-K	NA	NA	FALSE	canonical	FALSE	25	FALSE	FALSE	NA
MSTRG.52219.22	chr20	+	4041	5	novel_not_in_catalog	ENSG00000101342.10	TLDC2	NA	NA	FALSE	canonical	TRUE	30	TRUE	FALSE	ATTAAA
MSTRG.30413.3	chr16	-	605	5	novel_not_in_catalog	ENSG00000103363.15	ELOB	NA	NA	FALSE	canonical	TRUE	10	TRUE	TRUE	AATAAA
MSTRG.75160.2	chr6	+	1944	4	novel_not_in_catalog	ENSG00000198729.5	PPP1R14C	NA	NA	FALSE	canonical	FALSE	10	FALSE	FALSE	NA
MSTRG.90712.4	chrX	-	590	7	novel_not_in_catalog	ENSG00000126756.12	UXT	NA	NA	FALSE	canonical	TRUE	10	TRUE	TRUE	ATTAAA
MSTRG.90712.9	chrX	-	568	7	novel_not_in_catalog	ENSG00000126756.12	UXT	NA	NA	FALSE	canonical	TRUE	10	TRUE	TRUE	ATTAAA
MSTRG.27613.10	chr15	+	1355	4	novel_not_in_catalog	ENSG00000187446.12	CHP1	NA	NA	FALSE	canonical	FALSE	25	TRUE	FALSE	AATAAA
MSTRG.90164.32	chrX	+	1760	5	novel_not_in_catalog	ENSG00000102174.9	PHEX	NA	NA	FALSE	canonical	FALSE	20	FALSE	FALSE	TATAAA
MSTRG.89689.60	chrX	+	1402	9	novel_not_in_catalog	ENSG00000002586.20	CD99	NA	NA	FALSE	canonical	TRUE	20	FALSE	FALSE	NA
MSTRG.84683.1	chr8	+	2779	5	novel_not_in_catalog	ENSG00000147676.14	MAL2	NA	NA	FALSE	canonical	FALSE	10	FALSE	FALSE	AATAAA
MSTRG.137.9	chr1	-	961	6	novel_not_in_catalog	ENSG00000242485.6	MRPL20	NA	NA	FALSE	canonical	TRUE	15	TRUE	TRUE	AATGAA
MSTRG.2243.1	chr1	+	11960	3	novel_not_in_catalog	ENSG00000164010.15	ERMAP	NA	NA	FALSE	canonical	FALSE	40	TRUE	FALSE	NA
MSTRG.296.31	chr1	-	1286	4	novel_not_in_catalog	ENSG00000116251.11	RPL22	NA	NA	FALSE	canonical	TRUE	10	FALSE	TRUE	AATAAA
MSTRG.3349.134	chr1	+	1733	10	novel_not_in_catalog	ENSG00000137955.16	RABGGTB	NA	NA	FALSE	canonical	TRUE	25	TRUE	TRUE	AATAAA
MSTRG.412.2	chr1	-	1662	7	novel_not_in_catalog	ENSG00000049247.13	UTS2	NA	NA	FALSE	canonical	FALSE	80	TRUE	FALSE	AAAAAG
MSTRG.4599.22	chr1	-	4790	6	novel_not_in_catalog	ENSG00000134193.15	REG4	NA	NA	FALSE	canonical	TRUE	5	FALSE	FALSE	AATACA
MSTRG.4721.1	chr1	-	4289	4	novel_not_in_catalog	ENSG00000263513.5	FAM72C	NA	NA	FALSE	canonical	FALSE	15	FALSE	FALSE	AATAAA
MSTRG.4790.1	chr1	-	1606	4	novel_not_in_catalog	ENSG00000277406.2	SEC22B4P	NA	NA	FALSE	canonical	TRUE	40	TRUE	FALSE	AATAAA
MSTRG.5383.16	chr1	-	654	6	novel_not_in_catalog	ENSG00000163463.12	KRTCAP2	NA	NA	FALSE	canonical	TRUE	15	TRUE	TRUE	AATAAA
MSTRG.6181.4	chr1	+	4488	5	novel_not_in_catalog	ENSG00000117592.9	PRDX6	NA	NA	FALSE	canonical	FALSE	20	TRUE	FALSE	AATAAA
MSTRG.6181.9	chr1	+	1743	5	novel_not_in_catalog	ENSG00000117592.9	PRDX6	NA	NA	FALSE	canonical	FALSE	20	TRUE	FALSE	AATAAA
MSTRG.6868.8	chr1	+	5255	3	novel_not_in_catalog	ENSG00000223396.4	RPS10P7	NA	NA	FALSE	canonical	FALSE	25	FALSE	FALSE	AATAAA
MSTRG.7189.24	chr1	+	761	6	novel_not_in_catalog	ENSG00000123843.13	C4BPB	NA	NA	FALSE	canonical	TRUE	15	TRUE	FALSE	AATAAA
MSTRG.11458.1	chr10	-	6014	3	novel_not_in_catalog	ENSG00000236311.6	TLX1NB	NA	NA	FALSE	canonical	TRUE	15	FALSE	FALSE	ATTAAA
MSTRG.12572.31	chr11	+	448	5	novel_not_in_catalog	ENSG00000177600.9	RPLP2	NA	NA	FALSE	canonical	FALSE	20	TRUE	FALSE	AATAAA
MSTRG.14424.1	chr11	+	1526	4	novel_not_in_catalog	ENSG00000162188.6	GNG3	NA	NA	FALSE	canonical	TRUE	10	FALSE	FALSE	NA
MSTRG.14519.7	chr11	-	1094	4	novel_not_in_catalog	ENSG00000173113.7	TRMT112	NA	NA	FALSE	canonical	FALSE	15	FALSE	FALSE	ATTAAA
MSTRG.15250.4	chr11	+	8933	4	novel_not_in_catalog	ENSG00000241170.3	AP001992.1	NA	NA	FALSE	canonical	TRUE	20	FALSE	FALSE	AATAAA
MSTRG.23208.5	chr13	-	1883	12	novel_not_in_catalog	ENSG00000088451.11	TGDS	NA	NA	FALSE	canonical	TRUE	15	TRUE	FALSE	AATAAA
MSTRG.30428.1	chr16	-	1990	3	novel_not_in_catalog	ENSG00000262482.1	AC004034.1	NA	NA	FALSE	canonical	FALSE	35	FALSE	FALSE	AAAACA
MSTRG.31414.4	chr16	-	746	4	novel_not_in_catalog	ENSG00000176046.9	NUPR1	NA	NA	FALSE	canonical	TRUE	10	TRUE	TRUE	AATAAA
MSTRG.36264.13	chr17	-	623	4	novel_not_in_catalog	ENSG00000108826.16	MRPL27	NA	NA	FALSE	canonical	FALSE	20	FALSE	TRUE	AATAAA
MSTRG.42482.48	chr19	-	836	6	novel_not_in_catalog	ENSG00000197782.14	ZNF780A	NA	NA	FALSE	canonical	FALSE	10	FALSE	FALSE	AGTAAA
MSTRG.42617.11	chr19	-	902	3	novel_not_in_catalog	ENSG00000105404.11	RABAC1	NA	NA	FALSE	canonical	FALSE	15	FALSE	FALSE	AATAAA
MSTRG.43938.85	chr19	+	3473	4	novel_not_in_catalog	ENSG00000142396.10	ERVK3-1	NA	NA	FALSE	canonical	FALSE	25	TRUE	FALSE	AATAAA
MSTRG.47236.7	chr2	-	3333	9	novel_not_in_catalog	ENSG00000225328.2	LINC01594	NA	NA	FALSE	canonical	TRUE	5	TRUE	FALSE	AATAAA
MSTRG.48859.5	chr2	+	3451	3	novel_not_in_catalog	ENSG00000091436.17	MAP3K20	NA	NA	FALSE	canonical	FALSE	35	TRUE	FALSE	AGTAAA
MSTRG.49916.15	chr2	+	1296	6	novel_not_in_catalog	ENSG00000144451.19	SPAG16	NA	NA	FALSE	canonical	TRUE	15	TRUE	FALSE	AATAAA
MSTRG.50518.28	chr2	+	1197	5	novel_not_in_catalog	ENSG00000187514.16	PTMA	NA	NA	FALSE	canonical	FALSE	10	TRUE	FALSE	AATAAA
MSTRG.50732.8	chr2	+	939	4	novel_not_in_catalog	ENSG00000132329.11	RAMP1	NA	NA	FALSE	canonical	FALSE	30	TRUE	FALSE	ATTAAA
MSTRG.59506.39	chr3	-	2989	8	novel_not_in_catalog	ENSG00000121578.13	B4GALT4	NA	NA	FALSE	canonical	TRUE	5	FALSE	FALSE	AATAAA
MSTRG.68971.14	chr5	-	3078	7	novel_not_in_catalog	ENSG00000164241.13	C5orf63	NA	NA	FALSE	canonical	TRUE	30	TRUE	TRUE	AATAGA
MSTRG.69416.117	chr5	+	1447	4	novel_not_in_catalog	ENSG00000120727.13	PAIP2	NA	NA	FALSE	canonical	FALSE	10	TRUE	FALSE	AATAAA
MSTRG.71665.39	chr6	+	4915	6	novel_not_in_catalog	ENSG00000145996.11	CDKAL1	NA	NA	FALSE	canonical	FALSE	5	TRUE	FALSE	ATTAAA
MSTRG.72474.1	chr6	+	4171	8	novel_not_in_catalog	ENSG00000112081.17	SRSF3	NA	NA	FALSE	canonical	TRUE	10	FALSE	FALSE	AATACA
MSTRG.75656.23	chr6	-	1117	8	novel_not_in_catalog	ENSG00000249141.1	AL159163.1	NA	NA	FALSE	canonical	FALSE	20	FALSE	FALSE	ATTAAA
MSTRG.79478.31	chr7	-	2784	8	novel_not_in_catalog	ENSG00000075142.14	SRI	NA	NA	FALSE	canonical	FALSE	15	FALSE	FALSE	ACTAAA
MSTRG.79478.37	chr7	-	1000	8	novel_not_in_catalog	ENSG00000075142.14	SRI	NA	NA	FALSE	canonical	FALSE	25	FALSE	FALSE	AATAAA
MSTRG.79478.38	chr7	-	993	8	novel_not_in_catalog	ENSG00000075142.14	SRI	NA	NA	FALSE	canonical	FALSE	25	FALSE	FALSE	AATAAA
MSTRG.79478.39	chr7	-	2613	8	novel_not_in_catalog	ENSG00000075142.14	SRI	NA	NA	FALSE	canonical	FALSE	25	FALSE	FALSE	AATAAA
MSTRG.79478.44	chr7	-	1019	8	novel_not_in_catalog	ENSG00000075142.14	SRI	NA	NA	FALSE	canonical	FALSE	25	FALSE	FALSE	AATAAA
MSTRG.79478.46	chr7	-	2594	8	novel_not_in_catalog	ENSG00000075142.14	SRI	NA	NA	FALSE	canonical	FALSE	25	FALSE	FALSE	AATAAA
MSTRG.79478.47	chr7	-	3050	8	novel_not_in_catalog	ENSG00000075142.14	SRI	NA	NA	FALSE	canonical	FALSE	25	FALSE	FALSE	AATAAA
MSTRG.79478.48	chr7	-	2587	8	novel_not_in_catalog	ENSG00000075142.14	SRI	NA	NA	FALSE	canonical	FALSE	25	FALSE	FALSE	AATAAA
MSTRG.79478.56	chr7	-	954	7	novel_not_in_catalog	ENSG00000075142.14	SRI	NA	NA	FALSE	canonical	FALSE	25	FALSE	FALSE	AATAAA
MSTRG.79478.57	chr7	-	916	7	novel_not_in_catalog	ENSG00000075142.14	SRI	NA	NA	FALSE	canonical	FALSE	25	FALSE	FALSE	AATAAA
MSTRG.79478.58	chr7	-	909	7	novel_not_in_catalog	ENSG00000075142.14	SRI	NA	NA	FALSE	canonical	FALSE	25	FALSE	FALSE	AATAAA
MSTRG.79478.65	chr7	-	4021	7	novel_not_in_catalog	ENSG00000075142.14	SRI	NA	NA	FALSE	canonical	FALSE	25	FALSE	FALSE	AATAAA
MSTRG.81530.16	chr7	-	2671	5	novel_not_in_catalog	ENSG00000182648.13	LINC01006	NA	NA	FALSE	canonical	FALSE	45	FALSE	FALSE	ATTAAA
MSTRG.82806.10	chr8	+	5691	8	novel_not_in_catalog	ENSG00000131203.13	IDO1	NA	NA	FALSE	canonical	FALSE	50	FALSE	FALSE	AATAAA
MSTRG.83198.14	chr8	-	564	4	novel_not_in_catalog	ENSG00000008988.9	RPS20	NA	NA	FALSE	canonical	FALSE	10	FALSE	TRUE	AATAAA
MSTRG.84139.29	chr8	-	8500	5	novel_not_in_catalog	ENSG00000156469.9	MTERF3	NA	NA	FALSE	canonical	TRUE	25	TRUE	FALSE	AATAAA
MSTRG.84717.2	chr8	+	1607	2	novel_not_in_catalog	ENSG00000286362.1	AP005717.2	NA	NA	FALSE	canonical	FALSE	35	TRUE	FALSE	AATAAA
MSTRG.85496.43	chr8	-	1635	5	novel_not_in_catalog	ENSG00000196150.13	ZNF250	NA	NA	FALSE	canonical	FALSE	10	TRUE	FALSE	ATTAAA
MSTRG.85566.87	chr9	+	5599	3	novel_not_in_catalog	ENSG00000107104.19	KANK1	NA	NA	FALSE	canonical	TRUE	0	FALSE	FALSE	AATAAA
MSTRG.86048.25	chr9	-	2468	4	novel_not_in_catalog	ENSG00000137154.13	RPS6	NA	NA	FALSE	canonical	FALSE	10	FALSE	FALSE	AATAAA
MSTRG.88761.32	chr9	-	3173	4	novel_not_in_catalog	ENSG00000136908.17	DPM2	NA	NA	FALSE	canonical	FALSE	5	FALSE	TRUE	AATAAA
MSTRG.89689.99	chrX	+	2156	10	novel_not_in_catalog	ENSG00000002586.20	CD99	NA	NA	FALSE	canonical	FALSE	20	TRUE	FALSE	NA
MSTRG.91692.16	chrX	+	8146	5	novel_not_in_catalog	ENSG00000241343.10	RPL36A	NA	NA	FALSE	canonical	FALSE	15	FALSE	FALSE	NA
MSTRG.92523.10	chrX	+	850	2	novel_not_in_catalog	ENSG00000234062.8	AL390879.1	NA	NA	FALSE	canonical	FALSE	15	TRUE	FALSE	NA
MSTRG.92913.79	chrX	+	1617	6	novel_not_in_catalog	ENSG00000155959.12	VBP1	NA	NA	FALSE	canonical	TRUE	10	TRUE	FALSE	ATTAAA
MSTRG.50867.1	chr2	+	1056	4	novel_not_in_catalog	ENSG00000219159.4	AC011298.1	NA	NA	FALSE	canonical	TRUE	5	TRUE	FALSE	AATAAA
MSTRG.69869.72	chr5	-	498	5	novel_not_in_catalog	ENSG00000164587.13	RPS14	NA	NA	FALSE	canonical	FALSE	15	TRUE	TRUE	AATAAA
MSTRG.20964.5	chr12	+	3328	5	novel_not_in_catalog	ENSG00000188735.13	TMEM120B	NA	NA	FALSE	canonical	TRUE	20	TRUE	FALSE	NA
MSTRG.2955.124	chr1	+	693	6	novel_not_in_catalog	ENSG00000172456.18	FGGY	NA	NA	FALSE	canonical	FALSE	35	FALSE	FALSE	AATAAA
MSTRG.2955.157	chr1	+	1014	9	novel_not_in_catalog	ENSG00000172456.18	FGGY	NA	NA	FALSE	canonical	FALSE	35	FALSE	FALSE	AATAAA
MSTRG.3851.20	chr1	-	12907	3	novel_not_in_catalog	ENSG00000224081.9	SLC44A3-AS1	NA	NA	FALSE	canonical	TRUE	15	FALSE	FALSE	AATAAA
MSTRG.43.24	chr1	-	1471	9	novel_not_in_catalog	ENSG00000227232.5	WASH7P	NA	NA	FALSE	canonical	TRUE	30	FALSE	FALSE	AATAAA
MSTRG.5263.34	chr1	-	740	3	novel_not_in_catalog	ENSG00000197956.10	S100A6	NA	NA	FALSE	canonical	TRUE	0	FALSE	TRUE	AATAAA
MSTRG.5263.39	chr1	-	1342	2	novel_not_in_catalog	ENSG00000197956.10	S100A6	NA	NA	FALSE	canonical	TRUE	0	FALSE	TRUE	AATAAA
MSTRG.5893.14	chr1	+	1199	6	novel_not_in_catalog	ENSG00000143198.13	MGST3	NA	NA	FALSE	canonical	FALSE	20	TRUE	FALSE	AATAAA
MSTRG.5893.18	chr1	+	1613	6	novel_not_in_catalog	ENSG00000143198.13	MGST3	NA	NA	FALSE	canonical	FALSE	20	TRUE	FALSE	AATAAA
MSTRG.7214.16	chr1	+	10610	7	novel_not_in_catalog	ENSG00000196352.16	CD55	NA	NA	FALSE	canonical	TRUE	35	TRUE	FALSE	AATAAA
MSTRG.10551.16	chr10	+	3308	4	novel_not_in_catalog	ENSG00000166295.9	ANAPC16	NA	NA	FALSE	canonical	FALSE	20	TRUE	FALSE	ATTAAA
MSTRG.10835.30	chr10	+	2284	4	novel_not_in_catalog	ENSG00000133678.14	TMEM254	NA	NA	FALSE	canonical	FALSE	20	TRUE	FALSE	GATAAA
MSTRG.11460.2	chr10	+	1547	3	novel_not_in_catalog	ENSG00000107807.13	TLX1	NA	NA	FALSE	canonical	FALSE	5	FALSE	FALSE	AATAAA
MSTRG.12572.30	chr11	+	451	5	novel_not_in_catalog	ENSG00000177600.9	RPLP2	NA	NA	FALSE	canonical	FALSE	20	TRUE	FALSE	AATAAA
MSTRG.18961.13	chr12	+	1222	4	novel_not_in_catalog	ENSG00000135441.7	BLOC1S1	NA	NA	FALSE	canonical	FALSE	30	TRUE	TRUE	NA
MSTRG.20430.11	chr12	+	3807	3	novel_not_in_catalog	ENSG00000257221.4	AC007569.1	NA	NA	FALSE	canonical	FALSE	10	TRUE	FALSE	AATACA
MSTRG.21910.7	chr13	-	1795	3	novel_not_in_catalog	ENSG00000165556.10	CDX2	NA	NA	FALSE	canonical	TRUE	20	FALSE	FALSE	GATAAA
MSTRG.26559.23	chr14	+	1222	3	novel_not_in_catalog	ENSG00000140153.17	WDR20	NA	NA	FALSE	canonical	TRUE	5	TRUE	FALSE	ATTAAA
MSTRG.28714.6	chr15	+	1161	4	novel_not_in_catalog	ENSG00000137818.12	RPLP1	NA	NA	FALSE	canonical	FALSE	35	TRUE	FALSE	AATAAA
MSTRG.28881.18	chr15	+	3467	4	novel_not_in_catalog	ENSG00000247240.8	UBL7-AS1	NA	NA	FALSE	canonical	TRUE	25	TRUE	FALSE	AATAAA
MSTRG.31511.16	chr16	-	1497	5	novel_not_in_catalog	ENSG00000261740.6	BOLA2-SMG1P6	NA	NA	FALSE	canonical	TRUE	5	FALSE	FALSE	AATAAA
MSTRG.37237.16	chr17	-	1683	4	novel_not_in_catalog	ENSG00000167861.16	HID1	NA	NA	FALSE	canonical	FALSE	15	FALSE	FALSE	AATAAA
MSTRG.38432.1	chr18	+	2506	3	novel_not_in_catalog	ENSG00000265554.2	AP005271.1	NA	NA	FALSE	canonical	FALSE	20	FALSE	FALSE	AGTAAA
MSTRG.38432.2	chr18	+	2148	2	novel_not_in_catalog	ENSG00000265554.2	AP005271.1	NA	NA	FALSE	canonical	FALSE	20	FALSE	FALSE	AGTAAA
MSTRG.38432.5	chr18	+	2117	2	novel_not_in_catalog	ENSG00000265554.2	AP005271.1	NA	NA	FALSE	canonical	FALSE	20	FALSE	FALSE	AGTAAA
MSTRG.40482.34	chr19	+	2693	6	novel_not_in_catalog	ENSG00000130255.13	RPL36	NA	NA	FALSE	canonical	FALSE	20	TRUE	FALSE	NA
MSTRG.40668.1	chr19	+	847	4	novel_not_in_catalog	ENSG00000267939.1	AC008946.1	NA	NA	FALSE	canonical	FALSE	20	TRUE	FALSE	AATAAA
MSTRG.42110.123	chr19	+	684	8	novel_not_in_catalog	ENSG00000266964.5	FXYD1	NA	NA	FALSE	canonical	TRUE	15	TRUE	FALSE	NA
MSTRG.42110.144	chr19	+	784	8	novel_not_in_catalog	ENSG00000266964.5	FXYD1	NA	NA	FALSE	canonical	TRUE	15	FALSE	FALSE	NA
MSTRG.42428.19	chr19	-	480	4	novel_not_in_catalog	ENSG00000105193.9	RPS16	NA	NA	FALSE	canonical	FALSE	5	FALSE	TRUE	AATAAA
MSTRG.46992.2	chr2	-	11883	3	novel_not_in_catalog	ENSG00000183513.9	COA5	NA	NA	FALSE	canonical	TRUE	20	FALSE	FALSE	AATACA
MSTRG.47323.4	chr2	-	3774	4	novel_not_in_catalog	ENSG00000144063.4	MALL	NA	NA	FALSE	canonical	FALSE	15	FALSE	FALSE	AATAAA
MSTRG.48900.37	chr2	-	981	5	novel_not_in_catalog	ENSG00000138430.16	OLA1	NA	NA	FALSE	canonical	FALSE	10	TRUE	FALSE	AATAAA
MSTRG.54501.12	chr21	-	1120	5	novel_not_in_catalog	ENSG00000184787.19	UBE2G2	NA	NA	FALSE	canonical	FALSE	25	FALSE	FALSE	AATAAA
MSTRG.56799.56	chr3	-	1328	5	novel_not_in_catalog	ENSG00000206573.9	THUMPD3-AS1	NA	NA	FALSE	canonical	TRUE	30	FALSE	FALSE	AATAAA
MSTRG.57041.30	chr3	-	882	4	novel_not_in_catalog	ENSG00000131368.8	MRPS25	NA	NA	FALSE	canonical	TRUE	5	TRUE	FALSE	AATAAA
MSTRG.57109.6	chr3	-	3225	2	novel_not_in_catalog	ENSG00000229271.1	AC091493.1	NA	NA	FALSE	canonical	FALSE	35	FALSE	FALSE	AATAAA
MSTRG.57760.54	chr3	-	1211	4	novel_not_in_catalog	ENSG00000230084.6	AC006059.1	NA	NA	FALSE	canonical	TRUE	25	TRUE	FALSE	AATAAA
MSTRG.57760.55	chr3	-	1277	5	novel_not_in_catalog	ENSG00000230084.6	AC006059.1	NA	NA	FALSE	canonical	TRUE	25	TRUE	FALSE	AATAAA
MSTRG.63795.7	chr4	-	1212	3	novel_not_in_catalog	ENSG00000163737.4	PF4	NA	NA	FALSE	canonical	FALSE	40	FALSE	FALSE	AATAAA
MSTRG.64918.3	chr4	+	4576	14	novel_not_in_catalog	ENSG00000245958.6	AC093752.1	NA	NA	FALSE	canonical	TRUE	60	FALSE	FALSE	AATAAA
MSTRG.65252.11	chr4	-	1440	6	novel_not_in_catalog	ENSG00000248810.2	LINC02432	NA	NA	FALSE	canonical	FALSE	20	FALSE	FALSE	AATACA
MSTRG.66459.4	chr5	-	1216	4	novel_not_in_catalog	ENSG00000133398.4	MED10	NA	NA	FALSE	canonical	FALSE	20	FALSE	FALSE	AATATA
MSTRG.70119.11	chr5	+	728	6	novel_not_in_catalog	ENSG00000164611.13	PTTG1	NA	NA	FALSE	canonical	FALSE	10	TRUE	FALSE	AATAAA
MSTRG.70119.15	chr5	+	768	6	novel_not_in_catalog	ENSG00000164611.13	PTTG1	NA	NA	FALSE	canonical	FALSE	10	TRUE	FALSE	AATAAA
MSTRG.72366.34	chr6	-	1063	6	novel_not_in_catalog	ENSG00000124614.16	RPS10	NA	NA	FALSE	canonical	FALSE	5	FALSE	FALSE	AATAAA
MSTRG.72366.38	chr6	-	910	5	novel_not_in_catalog	ENSG00000124614.16	RPS10	NA	NA	FALSE	canonical	FALSE	5	FALSE	FALSE	AATAAA
MSTRG.72366.40	chr6	-	1299	6	novel_not_in_catalog	ENSG00000124614.16	RPS10	NA	NA	FALSE	canonical	FALSE	5	FALSE	FALSE	AATAAA
MSTRG.72469.25	chr6	-	930	3	novel_not_in_catalog	ENSG00000112079.9	STK38	NA	NA	FALSE	canonical	TRUE	25	FALSE	FALSE	AGTAAA
MSTRG.80460.3	chr7	+	4132	7	novel_not_in_catalog	ENSG00000230316.7	FEZF1-AS1	NA	NA	FALSE	canonical	TRUE	10	FALSE	FALSE	NA
MSTRG.80460.8	chr7	+	3363	6	novel_not_in_catalog	ENSG00000230316.7	FEZF1-AS1	NA	NA	FALSE	canonical	TRUE	10	FALSE	FALSE	NA
MSTRG.83693.21	chr8	-	1534	5	novel_not_in_catalog	ENSG00000154582.16	ELOC	NA	NA	FALSE	canonical	FALSE	5	TRUE	TRUE	GATAAA
MSTRG.83693.30	chr8	-	1093	4	novel_not_in_catalog	ENSG00000154582.16	ELOC	NA	NA	FALSE	canonical	FALSE	5	TRUE	TRUE	AATAAA
MSTRG.85483.15	chr9	-	4531	4	novel_not_in_catalog	ENSG00000181404.17	WASHC1	NA	NA	FALSE	canonical	TRUE	20	FALSE	FALSE	AATAAA
MSTRG.85888.3	chr9	+	715	5	novel_not_in_catalog	ENSG00000215237.6	AL592293.1	NA	NA	FALSE	canonical	FALSE	0	TRUE	FALSE	AATAAA
MSTRG.89689.137	chrX	+	1350	10	novel_not_in_catalog	ENSG00000002586.20	CD99	NA	NA	FALSE	canonical	FALSE	20	FALSE	FALSE	NA
MSTRG.90191.11	chrX	+	1109	6	novel_not_in_catalog	ENSG00000130066.16	SAT1	NA	NA	FALSE	canonical	TRUE	15	TRUE	FALSE	AATAAA
MSTRG.90747.47	chrX	+	936	5	novel_not_in_catalog	ENSG00000147155.11	EBP	NA	NA	FALSE	canonical	FALSE	35	TRUE	FALSE	AATAAA
MSTRG.90747.49	chrX	+	841	5	novel_not_in_catalog	ENSG00000147155.11	EBP	NA	NA	FALSE	canonical	FALSE	35	TRUE	FALSE	AATAAA
MSTRG.92808.13	chrX	+	1636	8	novel_not_in_catalog	ENSG00000180879.14	SSR4	NA	NA	FALSE	canonical	FALSE	10	TRUE	FALSE	AATAGA
MSTRG.92808.16	chrX	+	1392	6	novel_not_in_catalog	ENSG00000180879.14	SSR4	NA	NA	FALSE	canonical	FALSE	10	TRUE	FALSE	AATAGA
MSTRG.92808.24	chrX	+	1456	8	novel_not_in_catalog	ENSG00000180879.14	SSR4	NA	NA	FALSE	canonical	FALSE	10	FALSE	FALSE	AATAGA
MSTRG.92808.28	chrX	+	1597	8	novel_not_in_catalog	ENSG00000180879.14	SSR4	NA	NA	FALSE	canonical	FALSE	10	TRUE	FALSE	AATAGA
MSTRG.92808.35	chrX	+	1347	7	novel_not_in_catalog	ENSG00000180879.14	SSR4	NA	NA	FALSE	canonical	FALSE	10	TRUE	FALSE	AATAGA
MSTRG.92808.5	chrX	+	2517	7	novel_not_in_catalog	ENSG00000180879.14	SSR4	NA	NA	FALSE	canonical	FALSE	10	FALSE	FALSE	AATAGA
MSTRG.92808.7	chrX	+	2300	8	novel_not_in_catalog	ENSG00000180879.14	SSR4	NA	NA	FALSE	canonical	FALSE	10	TRUE	FALSE	AATAGA
MSTRG.92913.77	chrX	+	1620	6	novel_not_in_catalog	ENSG00000155959.12	VBP1	NA	NA	FALSE	canonical	TRUE	10	TRUE	FALSE	ATTAAA
MSTRG.21959.12	chr13	-	1032	3	novel_not_in_catalog	ENSG00000139514.13	SLC7A1	NA	NA	FALSE	canonical	TRUE	40	TRUE	FALSE	AATAAA
MSTRG.47839.3	chr2	-	3163	4	novel_not_in_catalog	ENSG00000144231.11	POLR2D	NA	NA	FALSE	canonical	TRUE	30	TRUE	FALSE	AATAAA
MSTRG.1374.24	chr1	+	802	3	novel_not_in_catalog	ENSG00000142669.15	SH3BGRL3	NA	NA	FALSE	canonical	FALSE	0	TRUE	FALSE	ATTAAA
MSTRG.59759.1	chr3	+	740	2	novel_not_in_catalog	ENSG00000284624.1	AC092902.4	NA	NA	FALSE	canonical	FALSE	45	FALSE	FALSE	NA
MSTRG.51601.8	chr20	+	1509	6	novel_not_in_catalog	ENSG00000173418.12	NAA20	NA	NA	FALSE	canonical	TRUE	25	TRUE	FALSE	AGTAAA
MSTRG.69220.14	chr5	+	2486	7	novel_not_in_catalog	ENSG00000119048.8	UBE2B	NA	NA	FALSE	canonical	TRUE	25	TRUE	FALSE	ATTAAA
MSTRG.54651.9	chr22	+	1104	4	novel_not_in_catalog	ENSG00000286406.1	AC138776.1	NA	NA	FALSE	canonical	TRUE	25	FALSE	FALSE	AATAAA
MSTRG.867.50	chr1	-	3981	14	novel_not_in_catalog	ENSG00000215908.10	CROCCP2	NA	NA	FALSE	canonical	TRUE	10	TRUE	FALSE	AATAAA
MSTRG.867.63	chr1	-	5203	12	novel_not_in_catalog	ENSG00000215908.10	CROCCP2	NA	NA	FALSE	canonical	TRUE	10	TRUE	FALSE	AATAAA
MSTRG.11930.13	chr10	-	2571	10	novel_not_in_catalog	ENSG00000165669.14	FAM204A	NA	NA	FALSE	canonical	TRUE	5	TRUE	FALSE	AATAAA
MSTRG.13553.23	chr11	-	1189	8	novel_not_in_catalog	ENSG00000148950.11	IMMP1L	NA	NA	FALSE	canonical	TRUE	15	FALSE	FALSE	AATAAA
MSTRG.13553.6	chr11	-	1131	7	novel_not_in_catalog	ENSG00000148950.11	IMMP1L	NA	NA	FALSE	canonical	TRUE	15	FALSE	FALSE	AATAAA
MSTRG.16293.94	chr11	+	1009	4	novel_not_in_catalog	ENSG00000149591.17	TAGLN	NA	NA	FALSE	canonical	FALSE	40	TRUE	FALSE	NA
MSTRG.16293.95	chr11	+	1006	4	novel_not_in_catalog	ENSG00000149591.17	TAGLN	NA	NA	FALSE	canonical	FALSE	40	TRUE	FALSE	NA
MSTRG.20897.2	chr12	-	1221	4	novel_not_in_catalog	ENSG00000241388.5	HNF1A-AS1	NA	NA	FALSE	canonical	TRUE	5	TRUE	FALSE	AATAAA
MSTRG.22509.35	chr13	-	2786	4	novel_not_in_catalog	ENSG00000133112.17	TPT1	NA	NA	FALSE	canonical	TRUE	25	FALSE	FALSE	AATAAA
MSTRG.22509.45	chr13	-	2977	5	novel_not_in_catalog	ENSG00000133112.17	TPT1	NA	NA	FALSE	canonical	TRUE	25	FALSE	FALSE	AATAAA
MSTRG.22509.54	chr13	-	2556	5	novel_not_in_catalog	ENSG00000133112.17	TPT1	NA	NA	FALSE	canonical	TRUE	25	FALSE	FALSE	AATAAA
MSTRG.22509.67	chr13	-	2621	4	novel_not_in_catalog	ENSG00000133112.17	TPT1	NA	NA	FALSE	canonical	TRUE	25	FALSE	FALSE	AATAAA
MSTRG.22509.68	chr13	-	2594	5	novel_not_in_catalog	ENSG00000133112.17	TPT1	NA	NA	FALSE	canonical	TRUE	25	FALSE	FALSE	AATAAA
MSTRG.22509.72	chr13	-	2721	5	novel_not_in_catalog	ENSG00000133112.17	TPT1	NA	NA	FALSE	canonical	TRUE	25	FALSE	FALSE	AATAAA
MSTRG.22509.73	chr13	-	2718	5	novel_not_in_catalog	ENSG00000133112.17	TPT1	NA	NA	FALSE	canonical	TRUE	25	FALSE	FALSE	AATAAA
MSTRG.22634.6	chr13	-	1001	5	novel_not_in_catalog	ENSG00000123179.14	EBPL	NA	NA	FALSE	canonical	TRUE	20	TRUE	FALSE	AATAAA
MSTRG.23475.16	chr13	+	3447	5	novel_not_in_catalog	ENSG00000233532.6	LINC00460	NA	NA	FALSE	canonical	TRUE	40	TRUE	FALSE	NA
MSTRG.24359.61	chr14	+	755	2	novel_not_in_catalog	ENSG00000258474.1	LINC02313	NA	NA	FALSE	canonical	FALSE	15	TRUE	FALSE	AATAAA
MSTRG.24852.106	chr14	-	1664	4	novel_not_in_catalog	ENSG00000214900.11	LINC01588	NA	NA	FALSE	canonical	TRUE	10	FALSE	TRUE	AATAAA
MSTRG.24852.110	chr14	-	1794	5	novel_not_in_catalog	ENSG00000214900.11	LINC01588	NA	NA	FALSE	canonical	TRUE	20	FALSE	TRUE	AATAAA
MSTRG.30416.8	chr16	+	1654	3	novel_not_in_catalog	ENSG00000263325.1	AC003965.2	NA	NA	FALSE	canonical	TRUE	45	TRUE	FALSE	AATAAA
MSTRG.30991.1	chr16	+	1063	5	novel_not_in_catalog	ENSG00000261448.1	AC109446.3	NA	NA	FALSE	canonical	FALSE	20	FALSE	FALSE	AATAAA
MSTRG.31049.43	chr16	-	2096	6	novel_not_in_catalog	ENSG00000134419.15	RPS15A	NA	NA	FALSE	canonical	TRUE	5	FALSE	TRUE	AATAAA
MSTRG.31547.1	chr16	+	6829	3	novel_not_in_catalog	ENSG00000247735.2	AC120114.1	NA	NA	FALSE	canonical	TRUE	45	FALSE	FALSE	AGTAAA
MSTRG.32886.31	chr16	-	3561	5	novel_not_in_catalog	ENSG00000135702.14	CHST5	NA	NA	FALSE	canonical	TRUE	80	FALSE	TRUE	TTTAAA
MSTRG.33249.37	chr16	-	3404	3	novel_not_in_catalog	ENSG00000268388.6	FENDRR	NA	NA	FALSE	canonical	FALSE	35	FALSE	FALSE	AATAAA
MSTRG.33919.7	chr17	+	566	5	novel_not_in_catalog	ENSG00000142484.7	TM4SF5	NA	NA	FALSE	canonical	FALSE	10	FALSE	FALSE	AATAAA
MSTRG.40766.51	chr19	-	708	2	novel_not_in_catalog	ENSG00000196605.7	ZNF846	NA	NA	FALSE	canonical	FALSE	40	FALSE	FALSE	AATAAA
MSTRG.42676.12	chr19	+	2051	3	novel_not_in_catalog	ENSG00000213904.9	LIPE-AS1	NA	NA	FALSE	canonical	FALSE	45	TRUE	FALSE	AATACA
MSTRG.42676.16	chr19	+	1358	3	novel_not_in_catalog	ENSG00000213904.9	LIPE-AS1	NA	NA	FALSE	canonical	FALSE	45	TRUE	FALSE	AATACA
MSTRG.43452.6	chr19	+	3633	3	novel_not_in_catalog	ENSG00000213822.6	CEACAM18	NA	NA	FALSE	canonical	FALSE	65	FALSE	FALSE	AAAACA
MSTRG.43600.50	chr19	+	4972	2	novel_not_in_catalog	ENSG00000241015.2	TPM3P9	NA	NA	FALSE	canonical	TRUE	10	TRUE	FALSE	NA
MSTRG.44245.33	chr2	-	525	2	novel_not_in_catalog	ENSG00000143797.12	MBOAT2	NA	NA	FALSE	canonical	FALSE	35	TRUE	FALSE	AATAAA
MSTRG.47539.26	chr2	-	2362	3	novel_not_in_catalog	ENSG00000227359.1	AC017074.1	NA	NA	FALSE	canonical	FALSE	10	FALSE	TRUE	ATTAAA
MSTRG.49238.1	chr2	-	2265	3	novel_not_in_catalog	ENSG00000233996.1	AC013439.1	NA	NA	FALSE	canonical	FALSE	45	FALSE	FALSE	AATAAA
MSTRG.49491.4	chr2	+	901	4	novel_not_in_catalog	ENSG00000225953.3	SATB2-AS1	NA	NA	FALSE	canonical	FALSE	15	TRUE	FALSE	NA
MSTRG.52522.33	chr20	-	2964	6	novel_not_in_catalog	ENSG00000124116.19	WFDC3	NA	NA	FALSE	canonical	TRUE	5	FALSE	FALSE	GATAAA
MSTRG.52768.21	chr20	+	3566	6	novel_not_in_catalog	ENSG00000124226.11	RNF114	NA	NA	FALSE	canonical	FALSE	15	TRUE	FALSE	AATAAA
MSTRG.54246.9	chr21	-	3920	6	novel_not_in_catalog	ENSG00000157617.17	C2CD2	NA	NA	FALSE	canonical	FALSE	55	FALSE	FALSE	NA
MSTRG.59995.4	chr3	-	4305	5	novel_not_in_catalog	ENSG00000248243.1	LINC02014	NA	NA	FALSE	canonical	FALSE	5	FALSE	FALSE	AATAAA
MSTRG.62279.4	chr4	+	5755	2	novel_not_in_catalog	ENSG00000251271.3	ALG1L7P	NA	NA	FALSE	canonical	FALSE	10	FALSE	FALSE	ATTAAA
MSTRG.72469.24	chr6	-	2251	3	novel_not_in_catalog	ENSG00000112079.9	STK38	NA	NA	FALSE	canonical	TRUE	70	FALSE	FALSE	AAAAAG
MSTRG.72819.4	chr6	-	767	2	novel_not_in_catalog	ENSG00000180992.7	MRPL14	NA	NA	FALSE	canonical	FALSE	25	TRUE	FALSE	AATAAA
MSTRG.73366.12	chr6	-	522	4	novel_not_in_catalog	ENSG00000112695.11	COX7A2	NA	NA	FALSE	canonical	FALSE	15	FALSE	FALSE	AATAAA
MSTRG.75730.1	chr6	-	12359	4	novel_not_in_catalog	ENSG00000235994.4	HGC6.3	NA	NA	FALSE	canonical	TRUE	30	FALSE	FALSE	AATAAA
MSTRG.79915.12	chr7	+	1301	4	novel_not_in_catalog	ENSG00000106367.15	AP1S1	NA	NA	FALSE	canonical	FALSE	20	FALSE	FALSE	NA
MSTRG.85872.11	chr9	-	4811	10	novel_not_in_catalog	ENSG00000175893.11	ZDHHC21	NA	NA	FALSE	canonical	FALSE	35	FALSE	FALSE	AATAAA
MSTRG.86219.23	chr9	+	1677	5	novel_not_in_catalog	ENSG00000086065.14	CHMP5	NA	NA	FALSE	canonical	FALSE	20	TRUE	FALSE	AATAAA
MSTRG.86816.1	chr9	-	1067	5	novel_not_in_catalog	ENSG00000237238.3	BMS1P10	NA	NA	FALSE	canonical	TRUE	15	FALSE	FALSE	ATTAAA
MSTRG.86816.22	chr9	-	2903	5	novel_not_in_catalog	ENSG00000186466.5	AQP7P1	NA	NA	FALSE	canonical	TRUE	20	FALSE	FALSE	ATTAAA
MSTRG.86816.3	chr9	-	937	4	novel_not_in_catalog	ENSG00000237238.3	BMS1P10	NA	NA	FALSE	canonical	TRUE	15	FALSE	FALSE	ATTAAA
MSTRG.86816.4	chr9	-	850	4	novel_not_in_catalog	ENSG00000237238.3	BMS1P10	NA	NA	FALSE	canonical	TRUE	20	FALSE	FALSE	ATTAAA
MSTRG.89164.16	chr9	+	4448	7	novel_not_in_catalog	ENSG00000130635.16	COL5A1	NA	NA	FALSE	canonical	TRUE	15	FALSE	FALSE	NA
MSTRG.89661.5	chrX	+	3363	3	novel_not_in_catalog	ENSG00000236017.8	ASMTL-AS1	NA	NA	FALSE	canonical	TRUE	25	FALSE	FALSE	AGTAAA
MSTRG.90609.20	chrX	-	1062	3	novel_not_in_catalog	ENSG00000236751.2	LINC01186	NA	NA	FALSE	canonical	FALSE	35	FALSE	FALSE	ATTAAA
MSTRG.14435.33	chr11	+	1340	3	novel_not_in_catalog	ENSG00000185475.11	TMEM179B	NA	NA	FALSE	canonical	FALSE	10	TRUE	TRUE	AATGAA
MSTRG.35500.20	chr17	-	780	4	novel_not_in_catalog	ENSG00000141741.12	MIEN1	NA	NA	FALSE	canonical	FALSE	15	TRUE	FALSE	AGTAAA
MSTRG.9758.51	chr10	+	13877	9	novel_not_in_catalog	ENSG00000099251.14	HSD17B7P2	NA	NA	FALSE	canonical	TRUE	50	FALSE	FALSE	AAAACA
MSTRG.68706.37	chr5	+	3046	5	novel_not_in_catalog	ENSG00000153037.15	SRP19	NA	NA	FALSE	canonical	FALSE	20	TRUE	FALSE	AATAAA
MSTRG.46742.8	chr2	-	1053	4	novel_not_in_catalog	ENSG00000283196.2	AC006453.3	NA	NA	FALSE	canonical	FALSE	20	FALSE	FALSE	GGGGCT
MSTRG.88634.14	chr9	-	653	5	novel_not_in_catalog	ENSG00000136942.15	RPL35	NA	NA	FALSE	canonical	FALSE	5	FALSE	FALSE	AATAAA
MSTRG.36789.13	chr17	-	1351	5	novel_not_in_catalog	ENSG00000136490.9	LIMD2	NA	NA	FALSE	canonical	FALSE	10	TRUE	FALSE	AATAGA
MSTRG.23684.1	chr13	-	1062	2	novel_not_in_catalog	ENSG00000235280.2	MCF2L-AS1	NA	NA	FALSE	canonical	FALSE	0	FALSE	FALSE	AATAAA
MSTRG.10702.2	chr10	+	4248	3	novel_not_in_catalog	ENSG00000226051.8	ZNF503-AS1	NA	NA	FALSE	canonical	FALSE	50	FALSE	FALSE	NA
MSTRG.10702.24	chr10	+	4460	4	novel_not_in_catalog	ENSG00000226051.8	ZNF503-AS1	NA	NA	FALSE	canonical	FALSE	50	FALSE	FALSE	NA
MSTRG.10702.3	chr10	+	4359	4	novel_not_in_catalog	ENSG00000226051.8	ZNF503-AS1	NA	NA	FALSE	canonical	FALSE	50	FALSE	FALSE	NA
MSTRG.9758.49	chr10	+	13903	9	novel_not_in_catalog	ENSG00000099251.14	HSD17B7P2	NA	NA	FALSE	canonical	TRUE	50	FALSE	FALSE	AAAACA
MSTRG.12980.15	chr11	+	3784	5	novel_not_in_catalog	ENSG00000166441.13	RPL27A	NA	NA	FALSE	canonical	FALSE	20	TRUE	FALSE	NA
MSTRG.13571.2	chr11	+	5485	6	novel_not_in_catalog	ENSG00000135378.4	PRRG4	NA	NA	FALSE	canonical	FALSE	15	TRUE	FALSE	AATAAA
MSTRG.14627.19	chr11	-	1086	5	novel_not_in_catalog	ENSG00000172757.13	CFL1	NA	NA	FALSE	canonical	FALSE	80	FALSE	FALSE	ATTAAA
MSTRG.16841.6	chr11	-	5690	4	novel_not_in_catalog	ENSG00000080854.15	IGSF9B	NA	NA	FALSE	canonical	FALSE	0	FALSE	FALSE	NA
MSTRG.28714.85	chr15	+	3094	3	novel_not_in_catalog	ENSG00000245750.10	DRAIC	NA	NA	FALSE	canonical	FALSE	25	TRUE	FALSE	NA
MSTRG.30310.31	chr16	-	1100	3	novel_not_in_catalog	ENSG00000074071.15	MRPS34	NA	NA	FALSE	canonical	TRUE	10	TRUE	FALSE	AATAAA
MSTRG.33192.6	chr16	-	1148	5	novel_not_in_catalog	ENSG00000131153.9	GINS2	NA	NA	FALSE	canonical	FALSE	10	TRUE	FALSE	AATAAA
MSTRG.33708.20	chr16	+	3263	5	novel_not_in_catalog	ENSG00000204991.11	SPIRE2	NA	NA	FALSE	canonical	FALSE	5	FALSE	FALSE	AATAAA
MSTRG.35366.30	chr17	-	950	4	novel_not_in_catalog	ENSG00000278540.5	ACACA	NA	NA	FALSE	canonical	FALSE	10	TRUE	FALSE	AATAAA
MSTRG.38674.12	chr18	+	1453	4	novel_not_in_catalog	ENSG00000167088.11	SNRPD1	NA	NA	FALSE	canonical	FALSE	30	TRUE	FALSE	NA
MSTRG.40081.22	chr19	+	483	4	novel_not_in_catalog	ENSG00000115268.9	RPS15	NA	NA	FALSE	canonical	FALSE	5	TRUE	FALSE	AATAAA
MSTRG.44080.2	chr2	-	3626	6	novel_not_in_catalog	ENSG00000151353.15	TMEM18	NA	NA	FALSE	canonical	TRUE	15	FALSE	FALSE	AATAAA
MSTRG.49800.3	chr2	+	1095	8	novel_not_in_catalog	ENSG00000114942.14	EEF1B2	NA	NA	FALSE	canonical	TRUE	10	TRUE	FALSE	AATAAA
MSTRG.50518.37	chr2	+	1206	5	novel_not_in_catalog	ENSG00000187514.16	PTMA	NA	NA	FALSE	canonical	FALSE	10	TRUE	FALSE	AATAAA
MSTRG.51795.8	chr20	+	5568	8	novel_not_in_catalog	ENSG00000101003.10	GINS1	NA	NA	FALSE	canonical	TRUE	20	TRUE	FALSE	ATTAAA
MSTRG.52350.50	chr20	-	1624	10	novel_not_in_catalog	ENSG00000196756.13	SNHG17	NA	NA	FALSE	canonical	TRUE	25	FALSE	FALSE	AATAAA
MSTRG.52818.9	chr20	+	1503	5	novel_not_in_catalog	ENSG00000124243.17	BCAS4	NA	NA	FALSE	canonical	TRUE	15	TRUE	FALSE	NA
MSTRG.56288.74	chr22	+	2607	9	novel_not_in_catalog	ENSG00000241484.9	ARHGAP8	NA	NA	FALSE	canonical	FALSE	10	FALSE	FALSE	NA
MSTRG.57041.15	chr3	-	3780	4	novel_not_in_catalog	ENSG00000131368.8	MRPS25	NA	NA	FALSE	canonical	TRUE	45	TRUE	FALSE	AATACA
MSTRG.59109.10	chr3	-	838	5	novel_not_in_catalog	ENSG00000114391.13	RPL24	NA	NA	FALSE	canonical	FALSE	20	FALSE	TRUE	TATAAA
MSTRG.61340.5	chr3	-	3121	3	novel_not_in_catalog	ENSG00000272721.5	AC131235.3	NA	NA	FALSE	canonical	TRUE	40	FALSE	TRUE	ATTAAA
MSTRG.62421.2	chr4	+	2053	2	novel_not_in_catalog	ENSG00000272620.2	AFAP1-AS1	NA	NA	FALSE	canonical	FALSE	15	TRUE	FALSE	NA
MSTRG.69779.4	chr5	-	3794	3	novel_not_in_catalog	ENSG00000127743.6	IL17B	NA	NA	FALSE	canonical	FALSE	5	FALSE	FALSE	AGTAAA
MSTRG.70099.5	chr5	-	1064	4	novel_not_in_catalog	ENSG00000145861.9	C1QTNF2	NA	NA	FALSE	canonical	FALSE	20	TRUE	FALSE	ATTAAA
MSTRG.71110.3	chr6	-	4711	2	novel_not_in_catalog	ENSG00000224846.3	NQO2-AS1	NA	NA	FALSE	canonical	TRUE	30	FALSE	FALSE	ATTAAA
MSTRG.71434.25	chr6	+	957	6	novel_not_in_catalog	ENSG00000111843.14	TMEM14C	NA	NA	FALSE	canonical	FALSE	10	TRUE	FALSE	AATAAA
MSTRG.73018.10	chr6	+	1111	6	novel_not_in_catalog	ENSG00000096092.6	TMEM14A	NA	NA	FALSE	canonical	FALSE	10	TRUE	FALSE	AATAAA
MSTRG.79214.52	chr7	-	1665	8	novel_not_in_catalog	ENSG00000127952.17	STYXL1	NA	NA	FALSE	canonical	TRUE	15	FALSE	FALSE	NA
MSTRG.79214.73	chr7	-	1068	8	novel_not_in_catalog	ENSG00000127952.17	STYXL1	NA	NA	FALSE	canonical	TRUE	15	TRUE	FALSE	NA
MSTRG.83693.23	chr8	-	1104	5	novel_not_in_catalog	ENSG00000154582.16	ELOC	NA	NA	FALSE	canonical	FALSE	15	TRUE	TRUE	GATAAA
MSTRG.83693.36	chr8	-	972	5	novel_not_in_catalog	ENSG00000154582.16	ELOC	NA	NA	FALSE	canonical	FALSE	5	TRUE	TRUE	AATAAA
MSTRG.83693.48	chr8	-	1157	5	novel_not_in_catalog	ENSG00000154582.16	ELOC	NA	NA	FALSE	canonical	FALSE	5	FALSE	FALSE	AATAAA
MSTRG.83693.51	chr8	-	699	5	novel_not_in_catalog	ENSG00000154582.16	ELOC	NA	NA	FALSE	canonical	FALSE	40	FALSE	FALSE	NA
MSTRG.86341.15	chr9	-	828	7	novel_not_in_catalog	ENSG00000137100.16	DCTN3	NA	NA	FALSE	canonical	TRUE	10	FALSE	FALSE	AATAAA
MSTRG.86343.1	chr9	-	5222	4	novel_not_in_catalog	ENSG00000147955.17	SIGMAR1	NA	NA	FALSE	canonical	FALSE	30	FALSE	FALSE	NA
MSTRG.87385.12	chr9	-	1121	5	novel_not_in_catalog	ENSG00000135070.15	ISCA1	NA	NA	FALSE	canonical	FALSE	30	FALSE	FALSE	NA
MSTRG.88720.19	chr9	-	719	6	novel_not_in_catalog	ENSG00000197958.13	RPL12	NA	NA	FALSE	canonical	FALSE	0	TRUE	TRUE	AATAAA
MSTRG.88720.2	chr9	-	793	7	novel_not_in_catalog	ENSG00000197958.13	RPL12	NA	NA	FALSE	canonical	FALSE	0	TRUE	TRUE	AATAAA
MSTRG.88720.21	chr9	-	950	6	novel_not_in_catalog	ENSG00000197958.13	RPL12	NA	NA	FALSE	canonical	FALSE	0	TRUE	TRUE	AATAAA
MSTRG.88720.35	chr9	-	617	5	novel_not_in_catalog	ENSG00000197958.13	RPL12	NA	NA	FALSE	canonical	FALSE	5	TRUE	TRUE	AATAAA
MSTRG.88720.4	chr9	-	1024	7	novel_not_in_catalog	ENSG00000197958.13	RPL12	NA	NA	FALSE	canonical	FALSE	0	TRUE	TRUE	AATAAA
MSTRG.91552.27	chrX	-	1441	3	novel_not_in_catalog	ENSG00000124429.18	POF1B	NA	NA	FALSE	canonical	FALSE	35	FALSE	TRUE	AATAAA
MSTRG.91650.22	chrX	-	2279	8	novel_not_in_catalog	ENSG00000000003.15	TSPAN6	NA	NA	FALSE	canonical	TRUE	35	FALSE	FALSE	ATTAAA
MSTRG.92491.1	chrX	-	5160	3	novel_not_in_catalog	ENSG00000169446.5	MMGT1	NA	NA	FALSE	canonical	FALSE	20	TRUE	FALSE	AATAAA
MSTRG.78219.4	chr7	+	849	3	novel_not_in_catalog	ENSG00000106591.4	MRPL32	NA	NA	FALSE	canonical	FALSE	0	TRUE	FALSE	AATAAA
MSTRG.88593.4	chr9	+	3618	2	novel_not_in_catalog	ENSG00000148204.12	CRB2	NA	NA	FALSE	canonical	FALSE	15	FALSE	FALSE	AATAAA
MSTRG.14435.30	chr11	+	963	5	novel_not_in_catalog	ENSG00000185475.11	TMEM179B	NA	NA	FALSE	canonical	TRUE	10	TRUE	TRUE	AATGAA
MSTRG.965.58	chr1	-	711	5	novel_not_in_catalog	ENSG00000077549.19	CAPZB	NA	NA	FALSE	canonical	FALSE	0	TRUE	TRUE	AATAAA
MSTRG.264.1	chr1	-	2964	5	novel_not_in_catalog	ENSG00000198912.11	C1orf174	NA	NA	FALSE	canonical	TRUE	35	TRUE	FALSE	NA
MSTRG.40081.21	chr19	+	487	4	novel_not_in_catalog	ENSG00000115268.9	RPS15	NA	NA	FALSE	canonical	FALSE	5	TRUE	FALSE	AATAAA
MSTRG.31599.1	chr16	-	5489	3	novel_not_in_catalog	ENSG00000179958.9	DCTPP1	NA	NA	FALSE	canonical	FALSE	20	TRUE	TRUE	NA
MSTRG.49800.4	chr2	+	1141	8	novel_not_in_catalog	ENSG00000114942.14	EEF1B2	NA	NA	FALSE	canonical	TRUE	10	TRUE	FALSE	AATAAA
MSTRG.2276.40	chr1	-	2490	3	novel_not_in_catalog	ENSG00000253313.6	C1orf210	NA	NA	FALSE	canonical	FALSE	15	FALSE	FALSE	AATAAA
MSTRG.4144.11	chr1	-	1230	7	novel_not_in_catalog	ENSG00000143106.13	PSMA5	NA	NA	FALSE	canonical	FALSE	20	FALSE	FALSE	AATAAA
MSTRG.550.32	chr1	-	1688	8	novel_not_in_catalog	ENSG00000162441.12	LZIC	NA	NA	FALSE	canonical	TRUE	25	FALSE	FALSE	AATAAA
MSTRG.550.37	chr1	-	1260	6	novel_not_in_catalog	ENSG00000162441.12	LZIC	NA	NA	FALSE	canonical	TRUE	10	FALSE	FALSE	CATAAA
MSTRG.550.8	chr1	-	5215	8	novel_not_in_catalog	ENSG00000162441.12	LZIC	NA	NA	FALSE	canonical	TRUE	5	FALSE	FALSE	AATAAA
MSTRG.12291.8	chr10	-	966	5	novel_not_in_catalog	ENSG00000237489.5	C10orf143	NA	NA	FALSE	canonical	TRUE	25	TRUE	FALSE	ATTAAA
MSTRG.14330.10	chr11	-	3258	5	novel_not_in_catalog	ENSG00000167996.16	FTH1	NA	NA	FALSE	canonical	FALSE	15	FALSE	FALSE	AATAAA
MSTRG.14330.14	chr11	-	2915	5	novel_not_in_catalog	ENSG00000167996.16	FTH1	NA	NA	FALSE	canonical	FALSE	10	FALSE	FALSE	AATAAA
MSTRG.14330.37	chr11	-	1762	4	novel_not_in_catalog	ENSG00000167996.16	FTH1	NA	NA	FALSE	canonical	FALSE	10	FALSE	FALSE	AATAAA
MSTRG.14648.23	chr11	-	1318	6	novel_not_in_catalog	ENSG00000175376.9	EIF1AD	NA	NA	FALSE	canonical	FALSE	10	TRUE	FALSE	ATTAAA
MSTRG.16119.55	chr11	+	1317	4	novel_not_in_catalog	ENSG00000204370.12	SDHD	NA	NA	FALSE	canonical	FALSE	30	FALSE	FALSE	AATAAA
MSTRG.17526.44	chr12	-	4694	8	novel_not_in_catalog	ENSG00000060138.13	YBX3	NA	NA	FALSE	canonical	TRUE	30	FALSE	FALSE	AATAAA
MSTRG.20897.1	chr12	-	2872	3	novel_not_in_catalog	ENSG00000241388.5	HNF1A-AS1	NA	NA	FALSE	canonical	TRUE	15	TRUE	FALSE	AATAAA
MSTRG.21330.1	chr12	+	1115	2	novel_not_in_catalog	ENSG00000256298.1	AC135388.1	NA	NA	FALSE	canonical	FALSE	10	FALSE	FALSE	AATAAA
MSTRG.21873.10	chr13	+	1509	6	novel_not_in_catalog	ENSG00000122026.10	RPL21	NA	NA	FALSE	canonical	TRUE	10	TRUE	FALSE	NA
MSTRG.24351.31	chr14	-	503	3	novel_not_in_catalog	ENSG00000129493.15	HEATR5A	NA	NA	FALSE	canonical	FALSE	10	FALSE	FALSE	ATTAAA
MSTRG.28714.5	chr15	+	1170	4	novel_not_in_catalog	ENSG00000137818.12	RPLP1	NA	NA	FALSE	canonical	FALSE	35	TRUE	FALSE	AATAAA
MSTRG.29198.2	chr15	+	6082	5	novel_not_in_catalog	ENSG00000103888.17	CEMIP	NA	NA	FALSE	canonical	FALSE	15	TRUE	FALSE	AATAAA
MSTRG.33898.19	chr17	+	1269	4	novel_not_in_catalog	ENSG00000182557.8	SPNS3	NA	NA	FALSE	canonical	FALSE	15	FALSE	FALSE	AATAAA
MSTRG.33898.20	chr17	+	1170	5	novel_not_in_catalog	ENSG00000182557.8	SPNS3	NA	NA	FALSE	canonical	FALSE	15	FALSE	FALSE	AATAAA
MSTRG.33898.21	chr17	+	746	4	novel_not_in_catalog	ENSG00000182557.8	SPNS3	NA	NA	FALSE	canonical	FALSE	15	FALSE	FALSE	AATAAA
MSTRG.34126.26	chr17	+	1770	7	novel_not_in_catalog	ENSG00000161955.16	TNFSF13	NA	NA	FALSE	canonical	TRUE	30	FALSE	FALSE	NA
MSTRG.38258.16	chr18	+	1651	2	novel_not_in_catalog	ENSG00000262001.1	DLGAP1-AS2	NA	NA	FALSE	canonical	TRUE	30	FALSE	TRUE	ACTAAA
MSTRG.42826.43	chr19	+	712	4	novel_not_in_catalog	ENSG00000234906.11	APOC2	NA	NA	FALSE	canonical	FALSE	30	TRUE	FALSE	AATAAA
MSTRG.43947.3	chr19	-	2419	2	novel_not_in_catalog	ENSG00000232098.3	AC012313.1	NA	NA	FALSE	canonical	TRUE	15	FALSE	FALSE	NA
MSTRG.45536.50	chr2	-	1403	5	novel_not_in_catalog	ENSG00000143933.18	CALM2	NA	NA	FALSE	canonical	FALSE	10	FALSE	FALSE	AATAAA
MSTRG.46123.2	chr2	+	2886	3	novel_not_in_catalog	ENSG00000196975.16	ANXA4	NA	NA	FALSE	canonical	FALSE	40	TRUE	FALSE	NA
MSTRG.50518.38	chr2	+	1209	5	novel_not_in_catalog	ENSG00000187514.16	PTMA	NA	NA	FALSE	canonical	FALSE	10	TRUE	FALSE	AATAAA
MSTRG.67534.4	chr5	-	4987	4	novel_not_in_catalog	ENSG00000188725.8	SMIM15	NA	NA	FALSE	canonical	TRUE	10	FALSE	FALSE	AATAAA
MSTRG.67535.1	chr5	+	5317	4	novel_not_in_catalog	ENSG00000251279.1	SMIM15-AS1	NA	NA	FALSE	canonical	TRUE	10	FALSE	FALSE	ATTAAA
MSTRG.71749.19	chr6	-	3586	3	novel_not_in_catalog	ENSG00000111802.14	TDP2	NA	NA	FALSE	canonical	FALSE	20	FALSE	FALSE	AATAAA
MSTRG.72646.5	chr6	+	2320	4	novel_not_in_catalog	ENSG00000112559.14	MDFI	NA	NA	FALSE	canonical	TRUE	10	TRUE	FALSE	AATAAA
MSTRG.74505.27	chr6	-	684	5	novel_not_in_catalog	ENSG00000111906.18	HDDC2	NA	NA	FALSE	canonical	FALSE	35	FALSE	TRUE	AATAAA
MSTRG.77389.58	chr7	-	1021	7	novel_not_in_catalog	ENSG00000106541.12	AGR2	NA	NA	FALSE	canonical	TRUE	10	FALSE	FALSE	AATAAA
MSTRG.81307.12	chr7	-	3499	6	novel_not_in_catalog	ENSG00000106538.10	RARRES2	NA	NA	FALSE	canonical	TRUE	5	FALSE	FALSE	AATAAA
MSTRG.84232.20	chr8	-	661	5	novel_not_in_catalog	ENSG00000156482.11	RPL30	NA	NA	FALSE	canonical	FALSE	25	FALSE	FALSE	AATAAA
MSTRG.84688.5	chr8	-	3350	5	novel_not_in_catalog	ENSG00000177570.14	SAMD12	NA	NA	FALSE	canonical	TRUE	25	FALSE	FALSE	NA
MSTRG.86581.70	chr9	-	4121	4	novel_not_in_catalog	ENSG00000122696.14	SLC25A51	NA	NA	FALSE	canonical	TRUE	10	FALSE	FALSE	ATTAAA
MSTRG.86581.74	chr9	-	4916	3	novel_not_in_catalog	ENSG00000122696.14	SLC25A51	NA	NA	FALSE	canonical	TRUE	20	FALSE	FALSE	NA
MSTRG.87424.5	chr9	-	1951	2	novel_not_in_catalog	ENSG00000269994.3	AL513318.2	NA	NA	FALSE	canonical	FALSE	20	FALSE	FALSE	NA
MSTRG.89059.4	chr9	+	6425	4	novel_not_in_catalog	ENSG00000125484.12	GTF3C4	NA	NA	FALSE	canonical	FALSE	10	FALSE	FALSE	AATAAA
MSTRG.89284.31	chr9	-	666	5	novel_not_in_catalog	ENSG00000107223.13	EDF1	NA	NA	FALSE	canonical	FALSE	0	TRUE	FALSE	NA
MSTRG.89376.27	chr9	-	1013	8	novel_not_in_catalog	ENSG00000187609.16	EXD3	NA	NA	FALSE	canonical	TRUE	5	FALSE	TRUE	AATAAA
MSTRG.91867.66	chrX	-	1784	6	novel_not_in_catalog	ENSG00000198088.10	NUP62CL	NA	NA	FALSE	canonical	TRUE	45	FALSE	FALSE	AATAAA
MSTRG.25131.6	chr14	-	1085	4	novel_not_in_catalog	ENSG00000139971.15	ARMH4	NA	NA	FALSE	canonical	FALSE	35	FALSE	FALSE	NA
MSTRG.5259.4	chr1	+	570	3	novel_not_in_catalog	ENSG00000163220.11	S100A9	NA	NA	FALSE	canonical	FALSE	5	TRUE	FALSE	AATAAA
MSTRG.53191.5	chr20	+	2733	5	novel_not_in_catalog	ENSG00000101189.7	MRGBP	NA	NA	FALSE	canonical	TRUE	20	TRUE	FALSE	AATAAA
MSTRG.17680.6	chr12	-	609	4	novel_not_in_catalog	ENSG00000111341.10	MGP	NA	NA	FALSE	canonical	FALSE	15	TRUE	FALSE	AATAAA
MSTRG.88784.2	chr9	+	573	6	novel_not_in_catalog	ENSG00000148346.12	LCN2	NA	NA	FALSE	canonical	TRUE	15	TRUE	FALSE	AATAAA
MSTRG.9758.46	chr10	+	13834	8	novel_not_in_catalog	ENSG00000099251.14	HSD17B7P2	NA	NA	FALSE	canonical	TRUE	50	FALSE	FALSE	AAAACA
MSTRG.36359.52	chr17	+	681	4	novel_not_in_catalog	ENSG00000243678.11	NME2	NA	NA	FALSE	canonical	FALSE	40	TRUE	FALSE	AATAAA
MSTRG.78238.9	chr7	+	2312	6	novel_not_in_catalog	ENSG00000078967.13	UBE2D4	NA	NA	FALSE	canonical	FALSE	5	TRUE	FALSE	NA
MSTRG.14853.23	chr11	-	562	3	novel_not_in_catalog	ENSG00000171067.11	C11orf24	NA	NA	FALSE	canonical	FALSE	10	TRUE	FALSE	AATAAA
MSTRG.50201.31	chr2	+	1327	5	novel_not_in_catalog	ENSG00000072195.15	SPEG	NA	NA	FALSE	canonical	FALSE	0	FALSE	FALSE	AATAAA
MSTRG.49505.12	chr2	+	2294	5	novel_not_in_catalog	ENSG00000162972.10	MAIP1	NA	NA	FALSE	canonical	TRUE	45	TRUE	FALSE	AATAAA
MSTRG.14853.25	chr11	-	773	3	novel_not_in_catalog	ENSG00000171067.11	C11orf24	NA	NA	FALSE	canonical	FALSE	10	TRUE	FALSE	AATAAA
MSTRG.1788.13	chr1	-	8151	6	novel_not_in_catalog	ENSG00000287703.1	AC099565.1	NA	NA	FALSE	canonical	FALSE	10	FALSE	FALSE	AATAAA
MSTRG.1819.42	chr1	-	2061	4	novel_not_in_catalog	ENSG00000163867.17	ZMYM6	NA	NA	FALSE	canonical	FALSE	55	TRUE	FALSE	AATAAA
MSTRG.4267.1	chr1	-	8780	6	novel_not_in_catalog	ENSG00000231346.5	LINC01160	NA	NA	FALSE	canonical	FALSE	40	FALSE	FALSE	TTTAAA
MSTRG.5383.13	chr1	-	769	6	novel_not_in_catalog	ENSG00000163463.12	KRTCAP2	NA	NA	FALSE	canonical	FALSE	15	TRUE	FALSE	AATAAA
MSTRG.6008.1	chr1	+	2866	7	novel_not_in_catalog	ENSG00000143184.5	XCL1	NA	NA	FALSE	canonical	FALSE	50	FALSE	FALSE	TTTAAA
MSTRG.6008.3	chr1	+	2623	6	novel_not_in_catalog	ENSG00000143184.5	XCL1	NA	NA	FALSE	canonical	FALSE	50	FALSE	FALSE	TTTAAA
MSTRG.6008.4	chr1	+	2530	5	novel_not_in_catalog	ENSG00000143184.5	XCL1	NA	NA	FALSE	canonical	FALSE	50	FALSE	FALSE	TTTAAA
MSTRG.6008.5	chr1	+	2516	5	novel_not_in_catalog	ENSG00000143184.5	XCL1	NA	NA	FALSE	canonical	FALSE	50	FALSE	FALSE	TTTAAA
MSTRG.8063.7	chr1	+	2206	5	novel_not_in_catalog	ENSG00000135778.12	NTPCR	NA	NA	FALSE	canonical	TRUE	20	TRUE	FALSE	NA
MSTRG.12038.28	chr10	-	3106	4	novel_not_in_catalog	ENSG00000107669.17	ATE1	NA	NA	FALSE	canonical	FALSE	20	FALSE	FALSE	NA
MSTRG.12572.1	chr11	+	1078	5	novel_not_in_catalog	ENSG00000177600.9	RPLP2	NA	NA	FALSE	canonical	FALSE	20	FALSE	FALSE	AATAAA
MSTRG.12572.25	chr11	+	472	5	novel_not_in_catalog	ENSG00000177600.9	RPLP2	NA	NA	FALSE	canonical	FALSE	20	TRUE	FALSE	AATAAA
MSTRG.16129.2	chr11	+	1746	6	novel_not_in_catalog	ENSG00000150787.8	PTS	NA	NA	FALSE	canonical	FALSE	40	TRUE	FALSE	AATAAA
MSTRG.17051.1	chr12	+	1797	4	novel_not_in_catalog	ENSG00000287712.1	AC005865.2	NA	NA	FALSE	canonical	FALSE	15	TRUE	FALSE	GGGGCT
MSTRG.19075.15	chr12	-	1128	4	novel_not_in_catalog	ENSG00000185633.10	NDUFA4L2	NA	NA	FALSE	canonical	FALSE	20	FALSE	FALSE	AATACA
MSTRG.20192.18	chr12	-	1583	6	novel_not_in_catalog	ENSG00000120805.14	ARL1	NA	NA	FALSE	canonical	TRUE	25	FALSE	FALSE	ATTAAA
MSTRG.22756.1	chr13	+	2240	4	novel_not_in_catalog	ENSG00000250299.6	MRPS31P4	NA	NA	FALSE	canonical	TRUE	45	TRUE	FALSE	ATTAAA
MSTRG.30506.2	chr16	-	1365	4	novel_not_in_catalog	ENSG00000262370.6	AC108134.3	NA	NA	FALSE	canonical	TRUE	5	FALSE	FALSE	NA
MSTRG.30506.4	chr16	-	1388	4	novel_not_in_catalog	ENSG00000262370.6	AC108134.3	NA	NA	FALSE	canonical	TRUE	5	FALSE	FALSE	NA
MSTRG.32023.12	chr16	+	1058	2	novel_not_in_catalog	ENSG00000177200.17	CHD9	NA	NA	FALSE	canonical	FALSE	20	TRUE	FALSE	AATAAA
MSTRG.32397.30	chr16	-	1263	4	novel_not_in_catalog	ENSG00000159714.11	ZDHHC1	NA	NA	FALSE	canonical	TRUE	20	TRUE	FALSE	NA
MSTRG.33960.4	chr17	-	2028	4	novel_not_in_catalog	ENSG00000108518.8	PFN1	NA	NA	FALSE	canonical	TRUE	10	FALSE	FALSE	AATAAA
MSTRG.35984.3	chr17	-	911	6	novel_not_in_catalog	ENSG00000233483.3	AC008105.2	NA	NA	FALSE	canonical	TRUE	0	FALSE	FALSE	TATAAA
MSTRG.36317.14	chr17	-	1432	4	novel_not_in_catalog	ENSG00000167117.9	ANKRD40CL	NA	NA	FALSE	canonical	FALSE	50	FALSE	FALSE	AATAAA
MSTRG.36409.2	chr17	-	1609	6	novel_not_in_catalog	ENSG00000214226.9	C17orf67	NA	NA	FALSE	canonical	TRUE	5	TRUE	FALSE	AATAAA
MSTRG.42388.4	chr19	+	6580	3	novel_not_in_catalog	ENSG00000268756.1	AC104534.1	NA	NA	FALSE	canonical	FALSE	25	FALSE	FALSE	NA
MSTRG.43940.2	chr19	-	5385	3	novel_not_in_catalog	ENSG00000268516.2	AC020915.3	NA	NA	FALSE	canonical	TRUE	20	FALSE	FALSE	AATAAA
MSTRG.43940.3	chr19	-	5200	2	novel_not_in_catalog	ENSG00000268516.2	AC020915.3	NA	NA	FALSE	canonical	TRUE	20	FALSE	FALSE	AATATA
MSTRG.47976.16	chr2	-	842	3	novel_not_in_catalog	ENSG00000173272.16	MZT2A	NA	NA	FALSE	canonical	FALSE	10	FALSE	FALSE	AATAAA
MSTRG.48680.4	chr2	+	6688	3	novel_not_in_catalog	ENSG00000172292.14	CERS6	NA	NA	FALSE	canonical	FALSE	30	FALSE	FALSE	AATAAA
MSTRG.49130.5	chr2	-	3558	8	novel_not_in_catalog	ENSG00000061676.15	NCKAP1	NA	NA	FALSE	canonical	FALSE	20	FALSE	FALSE	AATAAA
MSTRG.49549.16	chr2	+	5216	5	novel_not_in_catalog	ENSG00000003400.15	CASP10	NA	NA	FALSE	canonical	TRUE	20	TRUE	FALSE	AATAAA
MSTRG.52110.156	chr20	-	2019	7	novel_not_in_catalog	ENSG00000242372.8	EIF6	NA	NA	FALSE	canonical	FALSE	15	FALSE	TRUE	ATTAAA
MSTRG.52110.158	chr20	-	1843	6	novel_not_in_catalog	ENSG00000242372.8	EIF6	NA	NA	FALSE	canonical	FALSE	15	FALSE	TRUE	ATTAAA
MSTRG.52110.164	chr20	-	2020	7	novel_not_in_catalog	ENSG00000242372.8	EIF6	NA	NA	FALSE	canonical	FALSE	15	FALSE	TRUE	ATTAAA
MSTRG.52110.167	chr20	-	1880	6	novel_not_in_catalog	ENSG00000242372.8	EIF6	NA	NA	FALSE	canonical	FALSE	15	FALSE	TRUE	ATTAAA
MSTRG.55191.20	chr22	-	10040	3	novel_not_in_catalog	ENSG00000275772.1	AC244157.2	NA	NA	FALSE	canonical	FALSE	40	FALSE	TRUE	TTTAAA
MSTRG.57212.5	chr3	+	1207	5	novel_not_in_catalog	ENSG00000274840.4	AC132807.2	NA	NA	FALSE	canonical	TRUE	10	FALSE	FALSE	AATAAA
MSTRG.57437.43	chr3	+	1405	2	novel_not_in_catalog	ENSG00000182973.18	CNOT10	NA	NA	FALSE	canonical	FALSE	15	TRUE	FALSE	NA
MSTRG.58346.1	chr3	+	9083	6	novel_not_in_catalog	ENSG00000288029.1	AC115282.2	NA	NA	FALSE	canonical	TRUE	15	FALSE	FALSE	NA
MSTRG.61407.5	chr3	-	13198	6	novel_not_in_catalog	ENSG00000163900.11	TMEM41A	NA	NA	FALSE	canonical	TRUE	30	FALSE	TRUE	AATAAA
MSTRG.62165.2	chr4	+	403	4	novel_not_in_catalog	ENSG00000243449.6	C4orf48	NA	NA	FALSE	canonical	FALSE	0	TRUE	FALSE	AATAAA
MSTRG.67216.23	chr5	+	2914	3	novel_not_in_catalog	ENSG00000172262.11	ZNF131	NA	NA	FALSE	canonical	TRUE	35	FALSE	FALSE	NA
MSTRG.67216.24	chr5	+	2962	4	novel_not_in_catalog	ENSG00000172262.11	ZNF131	NA	NA	FALSE	canonical	TRUE	35	FALSE	FALSE	NA
MSTRG.69220.5	chr5	+	2437	6	novel_not_in_catalog	ENSG00000119048.8	UBE2B	NA	NA	FALSE	canonical	FALSE	25	TRUE	FALSE	ATTAAA
MSTRG.70528.14	chr5	-	3552	10	novel_not_in_catalog	ENSG00000146083.12	RNF44	NA	NA	FALSE	canonical	TRUE	20	FALSE	FALSE	ATTAAA
MSTRG.71434.147	chr6	+	955	6	novel_not_in_catalog	ENSG00000137210.14	TMEM14B	NA	NA	FALSE	canonical	FALSE	10	FALSE	FALSE	AATAAA
MSTRG.71434.174	chr6	+	921	6	novel_not_in_catalog	ENSG00000137210.14	TMEM14B	NA	NA	FALSE	canonical	FALSE	10	TRUE	FALSE	AATAAA
MSTRG.71434.38	chr6	+	1929	7	novel_not_in_catalog	ENSG00000137210.14	TMEM14B	NA	NA	FALSE	canonical	FALSE	10	FALSE	FALSE	AATAAA
MSTRG.71794.44	chr6	+	7017	8	novel_not_in_catalog	ENSG00000146039.11	SLC17A4	NA	NA	FALSE	canonical	TRUE	10	TRUE	FALSE	AATAAA
MSTRG.72339.8	chr6	-	2465	4	novel_not_in_catalog	ENSG00000137288.10	UQCC2	NA	NA	FALSE	canonical	FALSE	15	FALSE	FALSE	AATAAA
MSTRG.73366.7	chr6	-	531	4	novel_not_in_catalog	ENSG00000112695.11	COX7A2	NA	NA	FALSE	canonical	FALSE	15	FALSE	FALSE	AATAAA
MSTRG.73453.20	chr6	-	1225	7	novel_not_in_catalog	ENSG00000118418.14	HMGN3	NA	NA	FALSE	canonical	FALSE	20	FALSE	FALSE	AATAAA
MSTRG.81686.1	chr8	-	4466	4	novel_not_in_catalog	ENSG00000223508.5	RPL23AP53	NA	NA	FALSE	canonical	TRUE	30	FALSE	FALSE	ATTAAA
MSTRG.81686.9	chr8	-	1539	5	novel_not_in_catalog	ENSG00000223508.5	RPL23AP53	NA	NA	FALSE	canonical	TRUE	10	FALSE	FALSE	AATACA
MSTRG.83052.33	chr8	-	4578	3	novel_not_in_catalog	ENSG00000168300.14	PCMTD1	NA	NA	FALSE	canonical	FALSE	10	FALSE	FALSE	AATAAA
MSTRG.85725.11	chr9	-	1091	5	novel_not_in_catalog	ENSG00000107020.10	PLGRKT	NA	NA	FALSE	canonical	FALSE	20	TRUE	FALSE	AATAAA
MSTRG.85853.1	chr9	+	2863	3	novel_not_in_catalog	ENSG00000153714.6	LURAP1L	NA	NA	FALSE	canonical	FALSE	15	TRUE	FALSE	ATTAAA
MSTRG.85853.2	chr9	+	2832	3	novel_not_in_catalog	ENSG00000153714.6	LURAP1L	NA	NA	FALSE	canonical	FALSE	15	TRUE	FALSE	ATTAAA
MSTRG.89291.11	chr9	-	911	4	novel_not_in_catalog	ENSG00000233016.7	SNHG7	NA	NA	FALSE	canonical	FALSE	35	TRUE	FALSE	ATTAAA
MSTRG.92456.2	chrX	+	1099	2	novel_not_in_catalog	ENSG00000134590.14	RTL8C	NA	NA	FALSE	canonical	FALSE	45	TRUE	FALSE	AATGAA
MSTRG.78219.3	chr7	+	953	4	novel_not_in_catalog	ENSG00000106591.4	MRPL32	NA	NA	FALSE	canonical	TRUE	0	TRUE	FALSE	AATAAA
MSTRG.52219.4	chr20	+	24287	6	novel_not_in_catalog	ENSG00000101342.10	TLDC2	NA	NA	FALSE	canonical	TRUE	30	TRUE	FALSE	NA
MSTRG.17680.8	chr12	-	612	4	novel_not_in_catalog	ENSG00000111341.10	MGP	NA	NA	FALSE	canonical	FALSE	15	TRUE	FALSE	AATAAA
MSTRG.35857.26	chr17	+	3361	6	novel_not_in_catalog	ENSG00000141349.8	G6PC3	NA	NA	FALSE	canonical	TRUE	15	TRUE	FALSE	NA
MSTRG.88784.25	chr9	+	627	6	novel_not_in_catalog	ENSG00000148346.12	LCN2	NA	NA	FALSE	canonical	TRUE	15	TRUE	FALSE	AATAAA
MSTRG.54114.1	chr21	-	1898	5	novel_not_in_catalog	ENSG00000185808.13	PIGP	NA	NA	FALSE	canonical	FALSE	35	TRUE	TRUE	ACTAAA
MSTRG.12476.19	chr11	+	4011	2	novel_not_in_catalog	ENSG00000185885.16	IFITM1	NA	NA	FALSE	canonical	TRUE	15	TRUE	FALSE	AATAAA
MSTRG.69869.46	chr5	-	796	5	novel_not_in_catalog	ENSG00000019582.15	CD74	NA	NA	FALSE	canonical	FALSE	0	TRUE	TRUE	AATAAA
MSTRG.91902.7	chrX	+	2539	4	novel_not_in_catalog	ENSG00000101888.11	NXT2	NA	NA	FALSE	canonical	FALSE	25	FALSE	FALSE	AATAAA
MSTRG.46534.8	chr2	+	1500	3	novel_not_in_catalog	ENSG00000152284.5	TCF7L1	NA	NA	FALSE	canonical	FALSE	10	FALSE	FALSE	AATAAA
MSTRG.4599.16	chr1	-	1299	6	novel_not_in_catalog	ENSG00000134193.15	REG4	NA	NA	FALSE	canonical	TRUE	5	FALSE	FALSE	AATACA
MSTRG.5263.2	chr1	-	1469	4	novel_not_in_catalog	ENSG00000143556.9	S100A7	NA	NA	FALSE	canonical	FALSE	10	FALSE	FALSE	AATAAA
MSTRG.6909.45	chr1	+	13018	7	novel_not_in_catalog	ENSG00000077157.22	PPP1R12B	NA	NA	FALSE	canonical	FALSE	20	TRUE	FALSE	AATAAA
MSTRG.6909.48	chr1	+	12996	6	novel_not_in_catalog	ENSG00000077157.22	PPP1R12B	NA	NA	FALSE	canonical	FALSE	20	TRUE	FALSE	AATAAA
MSTRG.6909.62	chr1	+	15241	7	novel_not_in_catalog	ENSG00000077157.22	PPP1R12B	NA	NA	FALSE	canonical	FALSE	20	FALSE	FALSE	AATAAA
MSTRG.8157.43	chr1	-	4374	5	novel_not_in_catalog	ENSG00000173726.11	TOMM20	NA	NA	FALSE	canonical	TRUE	5	FALSE	FALSE	ATTAAA
MSTRG.8157.45	chr1	-	4442	6	novel_not_in_catalog	ENSG00000173726.11	TOMM20	NA	NA	FALSE	canonical	TRUE	5	FALSE	FALSE	ATTAAA
MSTRG.19956.13	chr12	+	3467	2	novel_not_in_catalog	ENSG00000169372.13	CRADD	NA	NA	FALSE	canonical	FALSE	10	TRUE	FALSE	NA
MSTRG.23406.14	chr13	-	3114	4	novel_not_in_catalog	ENSG00000224356.5	AL356966.1	NA	NA	FALSE	canonical	TRUE	25	TRUE	FALSE	NA
MSTRG.24351.37	chr14	-	2592	3	novel_not_in_catalog	ENSG00000129480.13	DTD2	NA	NA	FALSE	canonical	FALSE	20	TRUE	FALSE	AATAAA
MSTRG.25531.10	chr14	-	783	4	novel_not_in_catalog	ENSG00000133983.16	COX16	NA	NA	FALSE	canonical	FALSE	25	FALSE	FALSE	AATAAA
MSTRG.26051.41	chr14	-	715	6	novel_not_in_catalog	ENSG00000140025.16	EFCAB11	NA	NA	FALSE	canonical	FALSE	25	FALSE	FALSE	ATTAAA
MSTRG.27502.9	chr15	-	6067	4	novel_not_in_catalog	ENSG00000150667.8	FSIP1	NA	NA	FALSE	canonical	FALSE	5	FALSE	FALSE	ATTAAA
MSTRG.36141.31	chr17	+	1927	4	novel_not_in_catalog	ENSG00000244649.5	LINC02086	NA	NA	FALSE	canonical	TRUE	15	FALSE	FALSE	AATAAA
MSTRG.41541.6	chr19	+	1002	4	novel_not_in_catalog	ENSG00000105676.14	ARMC6	NA	NA	FALSE	canonical	FALSE	5	FALSE	FALSE	AATAAA
MSTRG.42606.22	chr19	+	1911	5	novel_not_in_catalog	ENSG00000105372.8	RPS19	NA	NA	FALSE	canonical	FALSE	25	TRUE	FALSE	AATAAA
MSTRG.43726.3	chr19	+	1956	5	novel_not_in_catalog	ENSG00000108107.15	RPL28	NA	NA	FALSE	canonical	FALSE	20	FALSE	FALSE	NA
MSTRG.43726.33	chr19	+	848	5	novel_not_in_catalog	ENSG00000108107.15	RPL28	NA	NA	FALSE	canonical	FALSE	20	TRUE	FALSE	NA
MSTRG.44122.3	chr2	+	4769	3	novel_not_in_catalog	ENSG00000284600.1	AC093390.2	NA	NA	FALSE	canonical	FALSE	25	FALSE	FALSE	AATAAA
MSTRG.45529.1	chr2	-	620	4	novel_not_in_catalog	ENSG00000180398.13	MCFD2	NA	NA	FALSE	canonical	FALSE	40	FALSE	TRUE	AATAAA
MSTRG.45529.3	chr2	-	808	4	novel_not_in_catalog	ENSG00000180398.13	MCFD2	NA	NA	FALSE	canonical	FALSE	40	FALSE	FALSE	AATAAA
MSTRG.49255.1	chr2	-	2101	4	novel_not_in_catalog	ENSG00000128699.14	ORMDL1	NA	NA	FALSE	canonical	FALSE	10	TRUE	TRUE	ATTAAA
MSTRG.51892.1	chr20	+	4664	2	novel_not_in_catalog	ENSG00000236559.1	BCL2L1-AS1	NA	NA	FALSE	canonical	TRUE	15	FALSE	FALSE	AAAAAG
MSTRG.55844.38	chr22	+	505	4	novel_not_in_catalog	ENSG00000100097.12	LGALS1	NA	NA	FALSE	canonical	FALSE	5	TRUE	FALSE	AATAAA
MSTRG.57800.15	chr3	+	3647	6	novel_not_in_catalog	ENSG00000179152.20	TCAIM	NA	NA	FALSE	canonical	TRUE	10	FALSE	FALSE	AATACA
MSTRG.61867.1	chr3	-	770	2	novel_not_in_catalog	ENSG00000232065.1	LINC01063	NA	NA	FALSE	canonical	TRUE	20	FALSE	FALSE	AATAAA
MSTRG.62165.6	chr4	+	517	5	novel_not_in_catalog	ENSG00000243449.6	C4orf48	NA	NA	FALSE	canonical	FALSE	0	FALSE	FALSE	AATAAA
MSTRG.68168.4	chr5	-	3008	6	novel_not_in_catalog	ENSG00000186468.13	RPS23	NA	NA	FALSE	canonical	TRUE	10	FALSE	TRUE	AATAAA
MSTRG.70760.14	chr5	+	1757	4	novel_not_in_catalog	ENSG00000161011.20	SQSTM1	NA	NA	FALSE	canonical	FALSE	25	FALSE	FALSE	NA
MSTRG.70760.15	chr5	+	3254	3	novel_not_in_catalog	ENSG00000161011.20	SQSTM1	NA	NA	FALSE	canonical	FALSE	15	FALSE	FALSE	ATTAAA
MSTRG.70770.7	chr5	-	1338	3	novel_not_in_catalog	ENSG00000196670.13	ZFP62	NA	NA	FALSE	canonical	FALSE	45	FALSE	FALSE	AATAAA
MSTRG.74029.3	chr6	-	5436	4	novel_not_in_catalog	ENSG00000146285.14	SCML4	NA	NA	FALSE	canonical	FALSE	25	FALSE	FALSE	AATAAA
MSTRG.78355.38	chr7	-	2367	11	novel_not_in_catalog	ENSG00000214765.8	SEPTIN7P2	NA	NA	FALSE	canonical	FALSE	5	FALSE	FALSE	NA
MSTRG.79128.14	chr7	-	2210	6	novel_not_in_catalog	ENSG00000106178.6	CCL24	NA	NA	FALSE	canonical	FALSE	0	FALSE	FALSE	AATAAA
MSTRG.79128.5	chr7	-	1876	5	novel_not_in_catalog	ENSG00000106178.6	CCL24	NA	NA	FALSE	canonical	FALSE	0	FALSE	FALSE	AATAAA
MSTRG.79128.7	chr7	-	1866	5	novel_not_in_catalog	ENSG00000106178.6	CCL24	NA	NA	FALSE	canonical	FALSE	0	FALSE	FALSE	AATAAA
MSTRG.80049.101	chr7	-	2032	9	novel_not_in_catalog	ENSG00000168255.20	POLR2J3	NA	NA	FALSE	canonical	TRUE	15	FALSE	FALSE	AATAAA
MSTRG.80049.161	chr7	-	1769	5	novel_not_in_catalog	ENSG00000285437.1	POLR2J3	NA	NA	FALSE	canonical	TRUE	15	FALSE	FALSE	AATAAA
MSTRG.80049.220	chr7	-	1955	10	novel_not_in_catalog	ENSG00000267645.5	AC105052.3	NA	NA	FALSE	canonical	TRUE	15	FALSE	FALSE	AATAAA
MSTRG.80049.238	chr7	-	1853	5	novel_not_in_catalog	ENSG00000228049.7	POLR2J2	NA	NA	FALSE	canonical	TRUE	25	FALSE	FALSE	AATAAA
MSTRG.82134.1	chr8	-	10271	2	novel_not_in_catalog	ENSG00000255046.1	AC069185.1	NA	NA	FALSE	canonical	FALSE	30	FALSE	FALSE	CATAAA
MSTRG.83733.24	chr8	+	1850	4	novel_not_in_catalog	ENSG00000164749.13	HNF4G	NA	NA	FALSE	canonical	TRUE	20	TRUE	FALSE	NA
MSTRG.85505.65	chr8	-	1491	10	novel_not_in_catalog	ENSG00000160948.14	VPS28	NA	NA	FALSE	canonical	FALSE	10	FALSE	TRUE	AATAAA
MSTRG.85505.74	chr8	-	1163	10	novel_not_in_catalog	ENSG00000160948.14	VPS28	NA	NA	FALSE	canonical	FALSE	5	FALSE	TRUE	AATAAA
MSTRG.85505.78	chr8	-	1196	10	novel_not_in_catalog	ENSG00000160948.14	VPS28	NA	NA	FALSE	canonical	FALSE	5	FALSE	TRUE	AATAAA
MSTRG.85505.79	chr8	-	1145	10	novel_not_in_catalog	ENSG00000160948.14	VPS28	NA	NA	FALSE	canonical	FALSE	5	FALSE	TRUE	AATAAA
MSTRG.85505.80	chr8	-	1185	10	novel_not_in_catalog	ENSG00000160948.14	VPS28	NA	NA	FALSE	canonical	FALSE	5	FALSE	TRUE	AATAAA
MSTRG.85505.86	chr8	-	1508	10	novel_not_in_catalog	ENSG00000160948.14	VPS28	NA	NA	FALSE	canonical	FALSE	5	FALSE	TRUE	AATAAA
MSTRG.90214.66	chrX	+	2869	2	novel_not_in_catalog	ENSG00000130741.11	EIF2S3	NA	NA	FALSE	canonical	FALSE	25	FALSE	FALSE	AATAAA
MSTRG.90214.67	chrX	+	3863	2	novel_not_in_catalog	ENSG00000130741.11	EIF2S3	NA	NA	FALSE	canonical	FALSE	25	FALSE	FALSE	AATAAA
MSTRG.55013.4	chr22	+	359	2	novel_not_in_catalog	ENSG00000211642.3	IGLV10-54	NA	NA	FALSE	canonical	FALSE	25	FALSE	FALSE	NA
MSTRG.53552.6	chr21	-	1352	4	novel_not_in_catalog	ENSG00000232884.9	AF127936.1	NA	NA	FALSE	canonical	TRUE	25	TRUE	FALSE	AATAAA
MSTRG.35500.13	chr17	-	2002	5	novel_not_in_catalog	ENSG00000141741.12	MIEN1	NA	NA	FALSE	canonical	TRUE	20	TRUE	FALSE	AATAAA
MSTRG.42682.4	chr19	-	813	4	novel_not_in_catalog	ENSG00000189377.9	CXCL17	NA	NA	FALSE	canonical	FALSE	15	TRUE	FALSE	AATAAA
MSTRG.61891.23	chr3	-	675	4	novel_not_in_catalog	ENSG00000163975.12	MELTF	NA	NA	FALSE	canonical	FALSE	25	TRUE	FALSE	AATAAA
MSTRG.41541.42	chr19	+	748	4	novel_not_in_catalog	ENSG00000105676.14	ARMC6	NA	NA	FALSE	canonical	FALSE	5	TRUE	FALSE	AATAAA
MSTRG.49505.13	chr2	+	2252	5	novel_not_in_catalog	ENSG00000162972.10	MAIP1	NA	NA	FALSE	canonical	TRUE	45	TRUE	FALSE	AATAAA
MSTRG.781.7	chr1	+	7415	15	novel_not_in_catalog	ENSG00000116786.13	PLEKHM2	NA	NA	FALSE	canonical	TRUE	5	FALSE	FALSE	AATAAA
MSTRG.2293.8	chr1	-	2181	7	novel_not_in_catalog	ENSG00000178922.16	HYI	NA	NA	FALSE	canonical	TRUE	20	TRUE	FALSE	ATTAAA
MSTRG.5074.26	chr1	-	1824	4	novel_not_in_catalog	ENSG00000143420.19	ENSA	NA	NA	FALSE	canonical	TRUE	20	FALSE	FALSE	AATAAA
MSTRG.5262.10	chr1	-	422	3	novel_not_in_catalog	ENSG00000143546.10	S100A8	NA	NA	FALSE	canonical	FALSE	5	TRUE	FALSE	AATAAA
MSTRG.7306.13	chr1	+	673	3	novel_not_in_catalog	ENSG00000117625.13	RCOR3	NA	NA	FALSE	canonical	FALSE	35	TRUE	FALSE	ATTAAA
MSTRG.12479.3	chr11	-	7666	3	novel_not_in_catalog	ENSG00000142089.16	IFITM3	NA	NA	FALSE	canonical	TRUE	10	FALSE	FALSE	AATAAA
MSTRG.19013.111	chr12	+	1032	5	novel_not_in_catalog	ENSG00000092841.19	MYL6	NA	NA	FALSE	canonical	FALSE	35	TRUE	FALSE	NA
MSTRG.19013.68	chr12	+	1121	7	novel_not_in_catalog	ENSG00000092841.19	MYL6	NA	NA	FALSE	canonical	TRUE	35	TRUE	FALSE	NA
MSTRG.19379.74	chr12	-	806	4	novel_not_in_catalog	ENSG00000251301.7	LINC02384	NA	NA	FALSE	canonical	FALSE	30	FALSE	FALSE	ATTAAA
MSTRG.21742.2	chr13	+	1026	4	novel_not_in_catalog	ENSG00000205861.12	PCOTH	NA	NA	FALSE	canonical	FALSE	30	FALSE	FALSE	AATAAA
MSTRG.24477.112	chr14	+	2896	7	novel_not_in_catalog	ENSG00000100902.11	PSMA6	NA	NA	FALSE	canonical	FALSE	40	TRUE	FALSE	NA
MSTRG.25781.11	chr14	-	2133	5	novel_not_in_catalog	ENSG00000170348.9	TMED10	NA	NA	FALSE	canonical	FALSE	10	FALSE	FALSE	ATTAAA
MSTRG.28434.13	chr15	-	889	5	novel_not_in_catalog	ENSG00000166794.5	PPIB	NA	NA	FALSE	canonical	FALSE	15	TRUE	TRUE	AATAAA
MSTRG.28434.14	chr15	-	775	4	novel_not_in_catalog	ENSG00000166794.5	PPIB	NA	NA	FALSE	canonical	FALSE	15	TRUE	TRUE	AATAAA
MSTRG.28434.7	chr15	-	1252	5	novel_not_in_catalog	ENSG00000166794.5	PPIB	NA	NA	FALSE	canonical	FALSE	15	TRUE	TRUE	AATAAA
MSTRG.30310.27	chr16	-	1097	3	novel_not_in_catalog	ENSG00000074071.15	MRPS34	NA	NA	FALSE	canonical	TRUE	5	TRUE	FALSE	AATAAA
MSTRG.30310.28	chr16	-	1118	3	novel_not_in_catalog	ENSG00000074071.15	MRPS34	NA	NA	FALSE	canonical	TRUE	5	TRUE	FALSE	AATAAA
MSTRG.31633.5	chr16	-	2400	3	novel_not_in_catalog	ENSG00000262721.1	AC135048.2	NA	NA	FALSE	canonical	FALSE	35	FALSE	TRUE	AATAAA
MSTRG.37071.1	chr17	-	2767	2	novel_not_in_catalog	ENSG00000267653.1	AC002546.1	NA	NA	FALSE	canonical	FALSE	15	TRUE	FALSE	AATACA
MSTRG.38226.11	chr18	+	969	4	novel_not_in_catalog	ENSG00000101608.12	MYL12A	NA	NA	FALSE	canonical	TRUE	20	TRUE	FALSE	ATTAAA
MSTRG.41443.34	chr19	-	2224	5	novel_not_in_catalog	ENSG00000284797.1	AC008397.1	NA	NA	FALSE	canonical	TRUE	30	FALSE	FALSE	AATAAA
MSTRG.42110.116	chr19	+	1312	9	novel_not_in_catalog	ENSG00000089356.18	FXYD3	NA	NA	FALSE	canonical	FALSE	15	FALSE	FALSE	AATAAA
MSTRG.42110.23	chr19	+	1525	10	novel_not_in_catalog	ENSG00000089356.18	FXYD3	NA	NA	FALSE	canonical	FALSE	15	FALSE	FALSE	AATAAA
MSTRG.42110.30	chr19	+	1335	9	novel_not_in_catalog	ENSG00000089356.18	FXYD3	NA	NA	FALSE	canonical	FALSE	15	TRUE	FALSE	AATAAA
MSTRG.42110.67	chr19	+	1631	10	novel_not_in_catalog	ENSG00000089356.18	FXYD3	NA	NA	FALSE	canonical	FALSE	15	TRUE	FALSE	AATAAA
MSTRG.42110.74	chr19	+	1511	9	novel_not_in_catalog	ENSG00000089356.18	FXYD3	NA	NA	FALSE	canonical	FALSE	15	TRUE	FALSE	AATAAA
MSTRG.42617.12	chr19	-	858	3	novel_not_in_catalog	ENSG00000105404.11	RABAC1	NA	NA	FALSE	canonical	FALSE	15	FALSE	FALSE	AATAAA
MSTRG.45375.12	chr2	+	1404	2	novel_not_in_catalog	ENSG00000138036.18	DYNC2LI1	NA	NA	FALSE	canonical	FALSE	15	TRUE	FALSE	NA
MSTRG.51213.22	chr20	-	1490	5	novel_not_in_catalog	ENSG00000089063.15	TMEM230	NA	NA	FALSE	canonical	FALSE	30	FALSE	FALSE	AATAAA
MSTRG.52406.13	chr20	+	1855	4	novel_not_in_catalog	ENSG00000101057.16	MYBL2	NA	NA	FALSE	canonical	FALSE	10	FALSE	FALSE	AATAAA
MSTRG.61234.16	chr3	-	648	7	novel_not_in_catalog	ENSG00000205981.8	DNAJC19	NA	NA	FALSE	canonical	TRUE	35	FALSE	TRUE	GATAAA
MSTRG.68885.35	chr5	-	2800	6	novel_not_in_catalog	ENSG00000250328.6	AC022101.1	NA	NA	FALSE	canonical	TRUE	35	TRUE	FALSE	ATTAAA
MSTRG.69416.116	chr5	+	700	5	novel_not_in_catalog	ENSG00000120727.13	PAIP2	NA	NA	FALSE	canonical	TRUE	20	TRUE	FALSE	AATAAA
MSTRG.69917.20	chr5	-	2604	6	novel_not_in_catalog	ENSG00000113140.11	SPARC	NA	NA	FALSE	canonical	FALSE	5	FALSE	FALSE	AATAAA
MSTRG.74635.3	chr6	-	2733	3	novel_not_in_catalog	ENSG00000112299.8	VNN1	NA	NA	FALSE	canonical	FALSE	10	FALSE	FALSE	ATTAAA
MSTRG.78319.8	chr7	+	1295	3	novel_not_in_catalog	ENSG00000122679.8	RAMP3	NA	NA	FALSE	canonical	FALSE	5	FALSE	FALSE	AGTAAA
MSTRG.80049.227	chr7	-	1945	8	novel_not_in_catalog	ENSG00000267645.5	AC105052.3	NA	NA	FALSE	canonical	TRUE	15	FALSE	FALSE	AATAAA
MSTRG.80680.14	chr7	-	1392	6	novel_not_in_catalog	ENSG00000213265.8	TSGA13	NA	NA	FALSE	canonical	FALSE	30	FALSE	TRUE	AATAAA
MSTRG.83733.18	chr8	+	1762	3	novel_not_in_catalog	ENSG00000164749.13	HNF4G	NA	NA	FALSE	canonical	TRUE	20	TRUE	FALSE	NA
MSTRG.84560.14	chr8	+	2562	7	novel_not_in_catalog	ENSG00000147654.15	EBAG9	NA	NA	FALSE	canonical	FALSE	40	TRUE	FALSE	AATAAA
MSTRG.86434.34	chr9	+	919	3	novel_not_in_catalog	ENSG00000122705.17	CLTA	NA	NA	FALSE	canonical	FALSE	25	TRUE	FALSE	AATAAA
MSTRG.87787.43	chr9	-	505	2	novel_not_in_catalog	ENSG00000158169.13	FANCC	NA	NA	FALSE	canonical	FALSE	40	FALSE	FALSE	AATAAA
MSTRG.90444.6	chrX	-	1016	6	novel_not_in_catalog	ENSG00000165169.11	DYNLT3	NA	NA	FALSE	canonical	TRUE	20	TRUE	TRUE	AATAAA
MSTRG.34895.112	chr17	-	1095	3	novel_not_in_catalog	ENSG00000132581.10	SDF2	NA	NA	FALSE	canonical	FALSE	15	FALSE	TRUE	GATAAA
MSTRG.19013.98	chr12	+	856	6	novel_not_in_catalog	ENSG00000092841.19	MYL6	NA	NA	FALSE	canonical	FALSE	35	TRUE	FALSE	NA
MSTRG.74846.5	chr6	+	7825	5	novel_not_in_catalog	ENSG00000051620.11	HEBP2	NA	NA	FALSE	canonical	TRUE	20	TRUE	FALSE	ATTAAA
MSTRG.28434.16	chr15	-	817	5	novel_not_in_catalog	ENSG00000166794.5	PPIB	NA	NA	FALSE	canonical	FALSE	15	TRUE	TRUE	AATAAA
MSTRG.57363.26	chr3	+	6141	6	novel_not_in_catalog	ENSG00000187118.14	CMC1	NA	NA	FALSE	canonical	FALSE	60	TRUE	FALSE	AGTAAA
MSTRG.1006.26	chr1	-	1031	5	novel_not_in_catalog	ENSG00000188257.11	PLA2G2A	NA	NA	FALSE	canonical	FALSE	20	FALSE	FALSE	AATAAA
MSTRG.1380.2	chr1	+	1035	3	novel_not_in_catalog	ENSG00000169442.9	CD52	NA	NA	FALSE	canonical	TRUE	0	TRUE	TRUE	AATAAA
MSTRG.360.8	chr1	-	1780	4	novel_not_in_catalog	ENSG00000215788.10	TNFRSF25	NA	NA	FALSE	canonical	TRUE	0	FALSE	TRUE	ATTAAA
MSTRG.5262.2	chr1	-	425	3	novel_not_in_catalog	ENSG00000143546.10	S100A8	NA	NA	FALSE	canonical	FALSE	5	TRUE	FALSE	AATAAA
MSTRG.5352.14	chr1	-	1280	5	novel_not_in_catalog	ENSG00000163344.6	PMVK	NA	NA	FALSE	canonical	FALSE	10	FALSE	FALSE	AATAAA
MSTRG.5917.18	chr1	-	1365	7	novel_not_in_catalog	ENSG00000143183.16	TMCO1	NA	NA	FALSE	canonical	TRUE	75	TRUE	TRUE	TTTAAA
MSTRG.8211.6	chr1	-	2158	12	novel_not_in_catalog	ENSG00000188739.15	RBM34	NA	NA	FALSE	canonical	FALSE	10	FALSE	FALSE	ATTAAA
MSTRG.867.30	chr1	-	7198	3	novel_not_in_catalog	ENSG00000219481.10	NBPF1	NA	NA	FALSE	canonical	TRUE	35	FALSE	FALSE	AATAAA
MSTRG.12479.5	chr11	-	1074	2	novel_not_in_catalog	ENSG00000142089.16	IFITM3	NA	NA	FALSE	canonical	FALSE	10	FALSE	FALSE	AATAAA
MSTRG.14505.258	chr11	+	1004	5	novel_not_in_catalog	ENSG00000126432.14	PRDX5	NA	NA	FALSE	canonical	TRUE	10	TRUE	FALSE	NA
MSTRG.17240.16	chr12	+	878	5	novel_not_in_catalog	ENSG00000159335.17	PTMS	NA	NA	FALSE	canonical	FALSE	0	FALSE	FALSE	AATAAA
MSTRG.17240.17	chr12	+	1287	5	novel_not_in_catalog	ENSG00000159335.17	PTMS	NA	NA	FALSE	canonical	FALSE	0	TRUE	FALSE	AATAAA
MSTRG.17240.18	chr12	+	1096	5	novel_not_in_catalog	ENSG00000159335.17	PTMS	NA	NA	FALSE	canonical	FALSE	0	FALSE	FALSE	AATAAA
MSTRG.18831.25	chr12	+	746	4	novel_not_in_catalog	ENSG00000123349.14	PFDN5	NA	NA	FALSE	canonical	FALSE	0	FALSE	TRUE	GGGGCT
MSTRG.24510.113	chr14	-	1348	6	novel_not_in_catalog	ENSG00000254505.11	CHMP4A	NA	NA	FALSE	canonical	FALSE	15	FALSE	TRUE	AATAAA
MSTRG.25023.25	chr14	+	991	5	novel_not_in_catalog	ENSG00000131981.16	LGALS3	NA	NA	FALSE	canonical	TRUE	25	TRUE	FALSE	AATAAA
MSTRG.26751.21	chr14	-	2354	2	novel_not_in_catalog	ENSG00000183828.15	NUDT14	NA	NA	FALSE	canonical	TRUE	0	FALSE	FALSE	AATAAA
MSTRG.29898.7	chr15	-	1045	4	novel_not_in_catalog	ENSG00000183060.15	LYSMD4	NA	NA	FALSE	canonical	TRUE	35	FALSE	FALSE	AATAAA
MSTRG.30564.4	chr16	-	1507	3	novel_not_in_catalog	ENSG00000153443.13	UBALD1	NA	NA	FALSE	canonical	FALSE	10	FALSE	FALSE	NA
MSTRG.32705.3	chr16	-	894	4	novel_not_in_catalog	ENSG00000140830.9	TXNL4B	NA	NA	FALSE	canonical	FALSE	10	TRUE	FALSE	AATAAA
MSTRG.35788.53	chr17	-	1887	10	novel_not_in_catalog	ENSG00000266967.7	AARSD1	NA	NA	FALSE	canonical	TRUE	15	FALSE	FALSE	AATAAA
MSTRG.36141.58	chr17	+	4467	4	novel_not_in_catalog	ENSG00000244649.5	LINC02086	NA	NA	FALSE	canonical	FALSE	50	FALSE	FALSE	NA
MSTRG.36825.1	chr17	-	3160	11	novel_not_in_catalog	ENSG00000215769.8	ARHGAP27P1-BPTFP1-KPNA2P3	NA	NA	FALSE	canonical	TRUE	15	FALSE	FALSE	AATAAA
MSTRG.36825.4	chr17	-	3223	10	novel_not_in_catalog	ENSG00000215769.8	ARHGAP27P1-BPTFP1-KPNA2P3	NA	NA	FALSE	canonical	TRUE	10	FALSE	FALSE	AATAAA
MSTRG.40502.19	chr19	-	1031	4	novel_not_in_catalog	ENSG00000174886.14	NDUFA11	NA	NA	FALSE	canonical	FALSE	10	FALSE	FALSE	AATAAA
MSTRG.41291.6	chr19	+	1582	5	novel_not_in_catalog	ENSG00000105058.12	FAM32A	NA	NA	FALSE	canonical	TRUE	5	TRUE	FALSE	AATAAA
MSTRG.41362.4	chr19	+	3216	2	novel_not_in_catalog	ENSG00000130312.6	MRPL34	NA	NA	FALSE	canonical	FALSE	20	TRUE	FALSE	AATAAA
MSTRG.43387.21	chr19	-	1542	4	novel_not_in_catalog	ENSG00000167747.14	C19orf48	NA	NA	FALSE	canonical	FALSE	20	TRUE	FALSE	CATAAA
MSTRG.44277.10	chr2	-	1918	6	novel_not_in_catalog	ENSG00000119185.12	ITGB1BP1	NA	NA	FALSE	canonical	TRUE	35	FALSE	FALSE	AATAAA
MSTRG.44277.24	chr2	-	2789	8	novel_not_in_catalog	ENSG00000119185.12	ITGB1BP1	NA	NA	FALSE	canonical	TRUE	35	FALSE	FALSE	AATAAA
MSTRG.44277.50	chr2	-	1086	7	novel_not_in_catalog	ENSG00000119185.12	ITGB1BP1	NA	NA	FALSE	canonical	TRUE	35	FALSE	FALSE	ATTAAA
MSTRG.45529.7	chr2	-	11366	4	novel_not_in_catalog	ENSG00000180398.13	MCFD2	NA	NA	FALSE	canonical	FALSE	15	FALSE	FALSE	AATAAA
MSTRG.47539.17	chr2	-	917	4	novel_not_in_catalog	ENSG00000240356.6	RPL23AP7	NA	NA	FALSE	canonical	FALSE	25	FALSE	FALSE	ATTAAA
MSTRG.49987.17	chr2	+	617	7	novel_not_in_catalog	ENSG00000197756.10	RPL37A	NA	NA	FALSE	canonical	TRUE	30	TRUE	FALSE	AATAAA
MSTRG.52270.19	chr20	+	4807	2	novel_not_in_catalog	ENSG00000101413.12	RPRD1B	NA	NA	FALSE	canonical	TRUE	10	FALSE	FALSE	AATAAA
MSTRG.53202.11	chr20	-	6945	3	novel_not_in_catalog	ENSG00000232803.1	SLCO4A1-AS1	NA	NA	FALSE	canonical	TRUE	30	FALSE	FALSE	ATTAAA
MSTRG.53202.2	chr20	-	7911	3	novel_not_in_catalog	ENSG00000232803.1	SLCO4A1-AS1	NA	NA	FALSE	canonical	TRUE	15	FALSE	FALSE	AATAAA
MSTRG.58252.2	chr3	-	813	6	novel_not_in_catalog	ENSG00000114854.8	TNNC1	NA	NA	FALSE	canonical	FALSE	5	FALSE	FALSE	AATAAA
MSTRG.64598.46	chr4	-	2712	3	novel_not_in_catalog	ENSG00000250522.1	AC004066.1	NA	NA	FALSE	canonical	FALSE	25	FALSE	FALSE	ATTAAA
MSTRG.64639.15	chr4	+	784	5	novel_not_in_catalog	ENSG00000109475.16	RPL34	NA	NA	FALSE	canonical	FALSE	10	TRUE	FALSE	AATAAA
MSTRG.64639.18	chr4	+	977	5	novel_not_in_catalog	ENSG00000109475.16	RPL34	NA	NA	FALSE	canonical	FALSE	15	TRUE	FALSE	AATAAA
MSTRG.72727.17	chr6	+	4598	6	novel_not_in_catalog	ENSG00000146223.16	RPL7L1	NA	NA	FALSE	canonical	TRUE	45	TRUE	FALSE	AAAAAG
MSTRG.72727.18	chr6	+	5509	6	novel_not_in_catalog	ENSG00000146223.16	RPL7L1	NA	NA	FALSE	canonical	FALSE	45	TRUE	FALSE	AAAAAG
MSTRG.78049.68	chr7	-	2463	10	novel_not_in_catalog	ENSG00000136250.12	AOAH	NA	NA	FALSE	canonical	TRUE	20	FALSE	FALSE	AATAAA
MSTRG.78959.11	chr7	-	1653	6	novel_not_in_catalog	ENSG00000106635.8	BCL7B	NA	NA	FALSE	canonical	TRUE	10	TRUE	FALSE	ATTAAA
MSTRG.79138.38	chr7	+	8067	6	novel_not_in_catalog	ENSG00000223705.9	NSUN5P1	NA	NA	FALSE	canonical	FALSE	30	FALSE	FALSE	NA
MSTRG.84013.1	chr8	-	7222	8	novel_not_in_catalog	ENSG00000253250.3	C8orf88	NA	NA	FALSE	canonical	TRUE	5	TRUE	FALSE	AATAAA
MSTRG.88567.2	chr9	+	4211	2	novel_not_in_catalog	ENSG00000261094.2	AC007066.2	NA	NA	FALSE	canonical	FALSE	15	TRUE	FALSE	AATAAA
MSTRG.91741.2	chrX	-	1172	3	novel_not_in_catalog	ENSG00000180964.17	TCEAL8	NA	NA	FALSE	canonical	FALSE	30	TRUE	FALSE	AATAAA
MSTRG.40201.3	chr19	-	731	5	novel_not_in_catalog	ENSG00000130332.15	LSM7	NA	NA	FALSE	canonical	TRUE	15	FALSE	TRUE	AATAAA
MSTRG.89095.3	chr9	-	737	7	novel_not_in_catalog	ENSG00000175164.15	ABO	NA	NA	FALSE	canonical	TRUE	25	TRUE	FALSE	AATAAA
MSTRG.13676.9	chr11	-	742	3	novel_not_in_catalog	ENSG00000149089.13	APIP	NA	NA	FALSE	canonical	FALSE	20	FALSE	FALSE	AATAAA
MSTRG.47458.54	chr2	+	726	4	novel_not_in_catalog	ENSG00000125611.15	CHCHD5	NA	NA	FALSE	canonical	FALSE	30	TRUE	FALSE	NA
MSTRG.51709.18	chr20	-	806	3	novel_not_in_catalog	ENSG00000170373.8	CST1	NA	NA	FALSE	canonical	TRUE	5	FALSE	FALSE	ATTAAA
MSTRG.67263.12	chr5	-	3224	4	novel_not_in_catalog	ENSG00000151882.11	CCL28	NA	NA	FALSE	canonical	FALSE	15	TRUE	FALSE	AATAAA
MSTRG.36359.53	chr17	+	678	5	novel_not_in_catalog	ENSG00000243678.11	NME2	NA	NA	FALSE	canonical	FALSE	5	TRUE	FALSE	AATAAA
MSTRG.5352.10	chr1	-	950	5	novel_not_in_catalog	ENSG00000163344.6	PMVK	NA	NA	FALSE	canonical	FALSE	10	TRUE	FALSE	AATAAA
MSTRG.72520.3	chr6	+	1072	4	novel_not_in_catalog	ENSG00000204110.6	LINC02520	NA	NA	FALSE	canonical	FALSE	10	TRUE	FALSE	NA
MSTRG.208.5	chr1	-	3214	5	novel_not_in_catalog	ENSG00000287828.1	AL354743.2	NA	NA	FALSE	canonical	FALSE	15	FALSE	FALSE	AATAAA
MSTRG.2276.26	chr1	-	3457	8	novel_not_in_catalog	ENSG00000117395.12	EBNA1BP2	NA	NA	FALSE	canonical	TRUE	40	FALSE	FALSE	NA
MSTRG.4266.16	chr1	+	5145	9	novel_not_in_catalog	ENSG00000116473.14	RAP1A	NA	NA	FALSE	canonical	TRUE	15	TRUE	FALSE	AATAAA
MSTRG.5263.126	chr1	-	1334	3	novel_not_in_catalog	ENSG00000188643.11	S100A16	NA	NA	FALSE	canonical	FALSE	5	FALSE	FALSE	ATTAAA
MSTRG.5310.47	chr1	-	2279	8	novel_not_in_catalog	ENSG00000143549.21	TPM3	NA	NA	FALSE	canonical	TRUE	20	FALSE	FALSE	AATAAA
MSTRG.14792.17	chr11	+	1286	5	novel_not_in_catalog	ENSG00000084207.18	GSTP1	NA	NA	FALSE	canonical	FALSE	20	FALSE	FALSE	ACTAAA
MSTRG.16463.1	chr11	+	1616	4	novel_not_in_catalog	ENSG00000110395.7	CBL	NA	NA	FALSE	canonical	TRUE	10	FALSE	FALSE	ATTAAA
MSTRG.17526.17	chr12	-	1919	9	novel_not_in_catalog	ENSG00000060138.13	YBX3	NA	NA	FALSE	canonical	FALSE	30	TRUE	FALSE	AATAAA
MSTRG.17526.20	chr12	-	2126	10	novel_not_in_catalog	ENSG00000060138.13	YBX3	NA	NA	FALSE	canonical	FALSE	30	TRUE	FALSE	AATAAA
MSTRG.20799.4	chr12	+	1438	4	novel_not_in_catalog	ENSG00000089220.5	PEBP1	NA	NA	FALSE	canonical	FALSE	20	TRUE	FALSE	AATAAA
MSTRG.22654.18	chr13	-	875	2	novel_not_in_catalog	ENSG00000123178.15	SPRYD7	NA	NA	FALSE	canonical	FALSE	15	TRUE	FALSE	AATAAA
MSTRG.30643.78	chr16	-	4245	12	novel_not_in_catalog	ENSG00000140632.17	GLYR1	NA	NA	FALSE	canonical	FALSE	10	TRUE	FALSE	AATAAA
MSTRG.31492.2	chr16	-	755	2	novel_not_in_catalog	ENSG00000260908.1	AC009093.3	NA	NA	FALSE	canonical	FALSE	30	FALSE	FALSE	AATAAA
MSTRG.32378.18	chr16	+	1372	5	novel_not_in_catalog	ENSG00000140939.14	NOL3	NA	NA	FALSE	canonical	FALSE	20	TRUE	FALSE	AATATA
MSTRG.34087.37	chr17	-	866	2	novel_not_in_catalog	ENSG00000141510.17	TP53	NA	NA	FALSE	canonical	FALSE	15	FALSE	FALSE	AATAAA
MSTRG.34351.14	chr17	-	1878	6	novel_not_in_catalog	ENSG00000109099.15	PMP22	NA	NA	FALSE	canonical	TRUE	5	FALSE	FALSE	AATAAA
MSTRG.35439.18	chr17	+	965	5	novel_not_in_catalog	ENSG00000108298.11	RPL19	NA	NA	FALSE	canonical	FALSE	35	TRUE	FALSE	NA
MSTRG.38534.22	chr18	+	5818	7	novel_not_in_catalog	ENSG00000128789.21	PSMG2	NA	NA	FALSE	canonical	TRUE	20	TRUE	FALSE	AATAAA
MSTRG.44763.10	chr2	+	3553	6	novel_not_in_catalog	ENSG00000084733.11	RAB10	NA	NA	FALSE	canonical	FALSE	5	TRUE	FALSE	TATAAA
MSTRG.45344.13	chr2	-	2277	4	novel_not_in_catalog	ENSG00000224739.2	AC016735.1	NA	NA	FALSE	canonical	TRUE	25	FALSE	FALSE	GATAAA
MSTRG.46203.2	chr2	-	806	4	novel_not_in_catalog	ENSG00000124374.9	PAIP2B	NA	NA	FALSE	canonical	FALSE	15	TRUE	FALSE	TTTAAA
MSTRG.46203.3	chr2	-	681	4	novel_not_in_catalog	ENSG00000124374.9	PAIP2B	NA	NA	FALSE	canonical	FALSE	15	TRUE	FALSE	NA
MSTRG.47539.16	chr2	-	920	4	novel_not_in_catalog	ENSG00000240356.6	RPL23AP7	NA	NA	FALSE	canonical	FALSE	25	FALSE	FALSE	ATTAAA
MSTRG.51871.10	chr20	+	3983	8	novel_not_in_catalog	ENSG00000149531.15	FRG1BP	NA	NA	FALSE	canonical	FALSE	20	TRUE	FALSE	AATAAA
MSTRG.51871.12	chr20	+	3678	8	novel_not_in_catalog	ENSG00000149531.15	FRG1BP	NA	NA	FALSE	canonical	FALSE	20	TRUE	FALSE	AATAAA
MSTRG.53657.12	chr21	-	2611	4	novel_not_in_catalog	ENSG00000154640.15	BTG3	NA	NA	FALSE	canonical	FALSE	25	FALSE	FALSE	NA
MSTRG.54762.8	chr22	-	5125	5	novel_not_in_catalog	ENSG00000093100.13	AC016026.1	NA	NA	FALSE	canonical	FALSE	40	FALSE	FALSE	NA
MSTRG.60337.5	chr3	+	7277	4	novel_not_in_catalog	ENSG00000114125.14	RNF7	NA	NA	FALSE	canonical	FALSE	15	TRUE	FALSE	AATAAA
MSTRG.60569.11	chr3	-	586	3	novel_not_in_catalog	ENSG00000070087.14	PFN2	NA	NA	FALSE	canonical	FALSE	25	FALSE	FALSE	AATGAA
MSTRG.63398.15	chr4	-	862	7	novel_not_in_catalog	ENSG00000145247.12	OCIAD2	NA	NA	FALSE	canonical	FALSE	15	FALSE	FALSE	AATAAA
MSTRG.65122.34	chr4	-	3486	3	novel_not_in_catalog	ENSG00000151466.12	SCLT1	NA	NA	FALSE	canonical	FALSE	25	TRUE	FALSE	NA
MSTRG.68901.9	chr5	-	6473	5	novel_not_in_catalog	ENSG00000168938.6	PPIC	NA	NA	FALSE	canonical	FALSE	15	FALSE	FALSE	ATTAAA
MSTRG.69400.29	chr5	-	836	4	novel_not_in_catalog	ENSG00000120725.13	SIL1	NA	NA	FALSE	canonical	FALSE	10	FALSE	FALSE	ATTAAA
MSTRG.72362.33	chr6	+	1903	6	novel_not_in_catalog	ENSG00000137309.20	HMGA1	NA	NA	FALSE	canonical	TRUE	5	TRUE	FALSE	AATAAA
MSTRG.74635.2	chr6	-	4077	3	novel_not_in_catalog	ENSG00000112299.8	VNN1	NA	NA	FALSE	canonical	FALSE	10	FALSE	FALSE	ATTAAA
MSTRG.74635.8	chr6	-	1524	4	novel_not_in_catalog	ENSG00000112299.8	VNN1	NA	NA	FALSE	canonical	FALSE	25	FALSE	FALSE	AATAAA
MSTRG.75651.3	chr6	-	3297	3	novel_not_in_catalog	ENSG00000203688.6	LINC02487	NA	NA	FALSE	canonical	FALSE	10	FALSE	FALSE	ATTAAA
MSTRG.80351.1	chr7	+	10016	3	novel_not_in_catalog	ENSG00000198898.14	CAPZA2	NA	NA	FALSE	canonical	FALSE	5	FALSE	FALSE	AATAAA
MSTRG.80713.15	chr7	-	1666	9	novel_not_in_catalog	ENSG00000106554.13	CHCHD3	NA	NA	FALSE	canonical	FALSE	15	TRUE	FALSE	AATAAA
MSTRG.87597.52	chr9	-	3058	14	novel_not_in_catalog	ENSG00000196305.17	IARS1	NA	NA	FALSE	canonical	TRUE	45	FALSE	FALSE	AATAAA
MSTRG.92722.5	chrX	-	6548	9	novel_not_in_catalog	ENSG00000102287.19	GABRE	NA	NA	FALSE	canonical	TRUE	10	TRUE	FALSE	AATAAA
MSTRG.92722.6	chrX	-	6382	9	novel_not_in_catalog	ENSG00000102287.19	GABRE	NA	NA	FALSE	canonical	TRUE	10	TRUE	FALSE	AATAAA
MSTRG.14792.30	chr11	+	1252	6	novel_not_in_catalog	ENSG00000084207.18	GSTP1	NA	NA	FALSE	canonical	FALSE	20	TRUE	FALSE	ACTAAA
MSTRG.41680.2	chr19	+	2329	5	novel_not_in_catalog	ENSG00000172687.13	ZNF738	NA	NA	FALSE	canonical	FALSE	15	FALSE	FALSE	NA
MSTRG.51757.47	chr20	-	1690	13	novel_not_in_catalog	ENSG00000100997.20	ABHD12	NA	NA	FALSE	canonical	TRUE	5	TRUE	FALSE	AATAAA
MSTRG.58279.62	chr3	-	1604	6	novel_not_in_catalog	ENSG00000163933.10	RFT1	NA	NA	FALSE	canonical	FALSE	10	TRUE	FALSE	AATAAA
MSTRG.138.1	chr1	+	2484	3	novel_not_in_catalog	ENSG00000224870.7	MRPL20-AS1	NA	NA	FALSE	canonical	FALSE	70	TRUE	FALSE	ACTAAA
MSTRG.2014.38	chr1	-	2760	10	novel_not_in_catalog	ENSG00000243970.3	PPIEL	NA	NA	FALSE	canonical	FALSE	25	TRUE	FALSE	AATAAA
MSTRG.2014.4	chr1	-	4481	9	novel_not_in_catalog	ENSG00000243970.3	PPIEL	NA	NA	FALSE	canonical	FALSE	25	TRUE	FALSE	AATAAA
MSTRG.5252.5	chr1	-	941	3	novel_not_in_catalog	ENSG00000197747.9	S100A10	NA	NA	FALSE	canonical	TRUE	25	TRUE	TRUE	AATAAA
MSTRG.6851.1	chr1	+	4780	3	novel_not_in_catalog	ENSG00000282221.1	AC119427.1	NA	NA	FALSE	canonical	TRUE	10	FALSE	FALSE	NA
MSTRG.9707.41	chr10	-	1836	8	novel_not_in_catalog	ENSG00000198105.15	ZNF248	NA	NA	FALSE	canonical	TRUE	10	FALSE	FALSE	AATAAA
MSTRG.9728.1	chr10	+	4831	6	novel_not_in_catalog	ENSG00000189180.16	ZNF33A	NA	NA	FALSE	canonical	FALSE	25	FALSE	FALSE	ATTAAA
MSTRG.9781.16	chr10	-	3963	6	novel_not_in_catalog	ENSG00000196693.15	ZNF33B	NA	NA	FALSE	canonical	FALSE	25	FALSE	FALSE	AATACA
MSTRG.14435.21	chr11	+	861	4	novel_not_in_catalog	ENSG00000185475.11	TMEM179B	NA	NA	FALSE	canonical	FALSE	10	TRUE	TRUE	AATGAA
MSTRG.19936.6	chr12	+	9304	5	novel_not_in_catalog	ENSG00000173598.14	NUDT4	NA	NA	FALSE	canonical	FALSE	5	FALSE	FALSE	AGTAAA
MSTRG.20497.2	chr12	-	2742	6	novel_not_in_catalog	ENSG00000139433.10	GLTP	NA	NA	FALSE	canonical	FALSE	15	TRUE	FALSE	AATAAA
MSTRG.23234.5	chr13	-	5140	4	novel_not_in_catalog	ENSG00000223392.1	CLDN10-AS1	NA	NA	FALSE	canonical	FALSE	15	FALSE	FALSE	NA
MSTRG.26805.28	chr14	+	1402	8	novel_not_in_catalog	ENSG00000182809.11	CRIP2	NA	NA	FALSE	canonical	FALSE	5	TRUE	FALSE	AATAAA
MSTRG.32150.7	chr16	+	2091	6	novel_not_in_catalog	ENSG00000102931.8	ARL2BP	NA	NA	FALSE	canonical	FALSE	15	TRUE	FALSE	AGTAAA
MSTRG.35008.23	chr17	-	770	4	novel_not_in_catalog	ENSG00000141298.19	SSH2	NA	NA	FALSE	canonical	TRUE	15	FALSE	FALSE	TATAAA
MSTRG.35008.27	chr17	-	2913	3	novel_not_in_catalog	ENSG00000141298.19	SSH2	NA	NA	FALSE	canonical	TRUE	10	FALSE	FALSE	AATAAA
MSTRG.36153.1	chr17	+	8799	3	novel_not_in_catalog	ENSG00000242407.1	AC091179.1	NA	NA	FALSE	canonical	FALSE	25	FALSE	FALSE	NA
MSTRG.36153.2	chr17	+	7823	4	novel_not_in_catalog	ENSG00000242407.1	AC091179.1	NA	NA	FALSE	canonical	FALSE	25	FALSE	FALSE	NA
MSTRG.36153.5	chr17	+	7973	3	novel_not_in_catalog	ENSG00000242407.1	AC091179.1	NA	NA	FALSE	canonical	FALSE	25	FALSE	FALSE	NA
MSTRG.36317.3	chr17	-	1558	5	novel_not_in_catalog	ENSG00000167117.9	ANKRD40CL	NA	NA	FALSE	canonical	FALSE	50	FALSE	FALSE	AATAAA
MSTRG.36317.5	chr17	-	1451	4	novel_not_in_catalog	ENSG00000167117.9	ANKRD40CL	NA	NA	FALSE	canonical	FALSE	50	FALSE	FALSE	AATAAA
MSTRG.36839.13	chr17	-	1128	6	novel_not_in_catalog	ENSG00000214174.8	AMZ2P1	NA	NA	FALSE	canonical	TRUE	15	FALSE	FALSE	AATAAA
MSTRG.36839.18	chr17	-	1978	7	novel_not_in_catalog	ENSG00000214174.8	AMZ2P1	NA	NA	FALSE	canonical	TRUE	15	FALSE	FALSE	AATAAA
MSTRG.36839.4	chr17	-	1650	5	novel_not_in_catalog	ENSG00000214174.8	AMZ2P1	NA	NA	FALSE	canonical	TRUE	15	FALSE	FALSE	AATAAA
MSTRG.36839.6	chr17	-	1737	6	novel_not_in_catalog	ENSG00000214174.8	AMZ2P1	NA	NA	FALSE	canonical	TRUE	15	FALSE	FALSE	AATAAA
MSTRG.36839.9	chr17	-	1535	5	novel_not_in_catalog	ENSG00000214174.8	AMZ2P1	NA	NA	FALSE	canonical	TRUE	15	FALSE	FALSE	AATAAA
MSTRG.40363.3	chr19	-	3692	8	novel_not_in_catalog	ENSG00000126934.14	MAP2K2	NA	NA	FALSE	canonical	TRUE	5	FALSE	FALSE	AAAAAG
MSTRG.40502.16	chr19	-	2597	4	novel_not_in_catalog	ENSG00000174886.14	NDUFA11	NA	NA	FALSE	canonical	FALSE	10	FALSE	FALSE	AATAAA
MSTRG.41443.33	chr19	-	2147	4	novel_not_in_catalog	ENSG00000284797.1	AC008397.1	NA	NA	FALSE	canonical	TRUE	30	FALSE	FALSE	AATAAA
MSTRG.41443.35	chr19	-	2136	4	novel_not_in_catalog	ENSG00000284797.1	AC008397.1	NA	NA	FALSE	canonical	TRUE	30	FALSE	FALSE	AATAAA
MSTRG.42738.21	chr19	+	8451	7	novel_not_in_catalog	ENSG00000167637.18	ZNF283	NA	NA	FALSE	canonical	FALSE	30	TRUE	FALSE	AATAAA
MSTRG.46927.7	chr2	-	934	5	novel_not_in_catalog	ENSG00000168754.15	FAM178B	NA	NA	FALSE	canonical	FALSE	25	TRUE	FALSE	ATTAAA
MSTRG.47540.35	chr2	+	1556	4	novel_not_in_catalog	ENSG00000144134.18	RABL2A	NA	NA	FALSE	canonical	FALSE	10	TRUE	FALSE	NA
MSTRG.47665.3	chr2	-	2500	6	novel_not_in_catalog	ENSG00000224789.1	AC012363.2	NA	NA	FALSE	canonical	TRUE	25	FALSE	FALSE	AGTAAA
MSTRG.47665.4	chr2	-	2373	5	novel_not_in_catalog	ENSG00000224789.1	AC012363.2	NA	NA	FALSE	canonical	TRUE	25	FALSE	FALSE	AGTAAA
MSTRG.47665.5	chr2	-	2297	5	novel_not_in_catalog	ENSG00000224789.1	AC012363.2	NA	NA	FALSE	canonical	TRUE	25	FALSE	FALSE	AGTAAA
MSTRG.47665.6	chr2	-	2581	7	novel_not_in_catalog	ENSG00000224789.1	AC012363.2	NA	NA	FALSE	canonical	TRUE	30	FALSE	FALSE	AAAAAG
MSTRG.48188.22	chr2	+	2714	6	novel_not_in_catalog	ENSG00000283994.1	AC092652.2	NA	NA	FALSE	canonical	FALSE	30	FALSE	FALSE	AATAAA
MSTRG.50099.40	chr2	+	2051	8	novel_not_in_catalog	ENSG00000163466.16	ARPC2	NA	NA	FALSE	canonical	FALSE	35	TRUE	FALSE	NA
MSTRG.50099.48	chr2	+	2101	9	novel_not_in_catalog	ENSG00000163466.16	ARPC2	NA	NA	FALSE	canonical	FALSE	35	TRUE	FALSE	NA
MSTRG.51213.24	chr20	-	1582	5	novel_not_in_catalog	ENSG00000089063.15	TMEM230	NA	NA	FALSE	canonical	FALSE	30	FALSE	FALSE	AATAAA
MSTRG.51213.55	chr20	-	1668	4	novel_not_in_catalog	ENSG00000089063.15	TMEM230	NA	NA	FALSE	canonical	FALSE	40	FALSE	FALSE	AATAAA
MSTRG.51213.60	chr20	-	1469	4	novel_not_in_catalog	ENSG00000089063.15	TMEM230	NA	NA	FALSE	canonical	FALSE	40	FALSE	FALSE	AATAAA
MSTRG.52246.10	chr20	+	1225	4	novel_not_in_catalog	ENSG00000101363.12	MANBAL	NA	NA	FALSE	canonical	FALSE	0	TRUE	FALSE	AATAAA
MSTRG.52246.7	chr20	+	1119	3	novel_not_in_catalog	ENSG00000101363.12	MANBAL	NA	NA	FALSE	canonical	FALSE	0	TRUE	FALSE	AATAAA
MSTRG.52541.200	chr20	+	817	4	novel_not_in_catalog	ENSG00000101443.18	WFDC2	NA	NA	FALSE	canonical	FALSE	0	FALSE	FALSE	AATAAA
MSTRG.59564.8	chr3	+	777	4	novel_not_in_catalog	ENSG00000065518.8	NDUFB4	NA	NA	FALSE	canonical	TRUE	30	TRUE	TRUE	ATTAAA
MSTRG.61291.9	chr3	+	1476	4	novel_not_in_catalog	ENSG00000240024.5	LINC00888	NA	NA	FALSE	canonical	TRUE	10	TRUE	FALSE	AATAAA
MSTRG.65668.4	chr4	-	819	3	novel_not_in_catalog	ENSG00000286133.2	AC093817.2	NA	NA	FALSE	canonical	TRUE	20	TRUE	FALSE	AATAAA
MSTRG.68885.43	chr5	-	1973	4	novel_not_in_catalog	ENSG00000250328.6	AC022101.1	NA	NA	FALSE	canonical	FALSE	25	TRUE	FALSE	AATAAA
MSTRG.72672.34	chr6	+	2004	3	novel_not_in_catalog	ENSG00000214736.7	TOMM6	NA	NA	FALSE	canonical	FALSE	25	TRUE	FALSE	NA
MSTRG.72672.35	chr6	+	2041	3	novel_not_in_catalog	ENSG00000214736.7	TOMM6	NA	NA	FALSE	canonical	FALSE	25	TRUE	FALSE	NA
MSTRG.72672.36	chr6	+	2000	3	novel_not_in_catalog	ENSG00000214736.7	TOMM6	NA	NA	FALSE	canonical	FALSE	25	TRUE	FALSE	NA
MSTRG.72672.38	chr6	+	2167	3	novel_not_in_catalog	ENSG00000214736.7	TOMM6	NA	NA	FALSE	canonical	FALSE	25	TRUE	FALSE	NA
MSTRG.79095.3	chr7	+	11034	5	novel_not_in_catalog	ENSG00000123965.13	PMS2P5	NA	NA	FALSE	canonical	FALSE	15	FALSE	FALSE	AATAAA
MSTRG.79128.25	chr7	-	2112	4	novel_not_in_catalog	ENSG00000106178.6	CCL24	NA	NA	FALSE	canonical	FALSE	0	FALSE	FALSE	AATAAA
MSTRG.79128.6	chr7	-	1987	6	novel_not_in_catalog	ENSG00000106178.6	CCL24	NA	NA	FALSE	canonical	FALSE	0	FALSE	FALSE	AATAAA
MSTRG.79128.8	chr7	-	1732	4	novel_not_in_catalog	ENSG00000106178.6	CCL24	NA	NA	FALSE	canonical	FALSE	0	FALSE	FALSE	AATAAA
MSTRG.83851.78	chr8	-	2452	7	novel_not_in_catalog	ENSG00000076554.15	TPD52	NA	NA	FALSE	canonical	TRUE	35	TRUE	FALSE	AATAAA
MSTRG.85296.9	chr8	+	1909	2	novel_not_in_catalog	ENSG00000130193.8	THEM6	NA	NA	FALSE	canonical	FALSE	5	FALSE	FALSE	ATTAAA
MSTRG.86048.41	chr9	-	784	5	novel_not_in_catalog	ENSG00000137154.13	RPS6	NA	NA	FALSE	canonical	TRUE	10	FALSE	FALSE	AATAAA
MSTRG.91497.12	chrX	+	4800	3	novel_not_in_catalog	ENSG00000131174.7	COX7B	NA	NA	FALSE	canonical	FALSE	20	TRUE	TRUE	AATAAA
MSTRG.91497.17	chrX	+	4780	3	novel_not_in_catalog	ENSG00000131174.7	COX7B	NA	NA	FALSE	canonical	FALSE	20	TRUE	TRUE	AATAAA
MSTRG.91497.18	chrX	+	4741	3	novel_not_in_catalog	ENSG00000131174.7	COX7B	NA	NA	FALSE	canonical	FALSE	20	TRUE	TRUE	AATAAA
MSTRG.91497.4	chrX	+	4911	4	novel_not_in_catalog	ENSG00000131174.7	COX7B	NA	NA	FALSE	canonical	FALSE	20	TRUE	TRUE	AATAAA
MSTRG.91497.7	chrX	+	4904	4	novel_not_in_catalog	ENSG00000131174.7	COX7B	NA	NA	FALSE	canonical	FALSE	20	TRUE	TRUE	AATAAA
MSTRG.91497.8	chrX	+	4812	3	novel_not_in_catalog	ENSG00000131174.7	COX7B	NA	NA	FALSE	canonical	FALSE	20	TRUE	TRUE	AATAAA
MSTRG.5272.84	chr1	-	1814	3	novel_not_in_catalog	ENSG00000189171.14	S100A13	NA	NA	FALSE	canonical	TRUE	20	FALSE	FALSE	AATAAA
MSTRG.56015.14	chr22	+	2087	5	novel_not_in_catalog	ENSG00000100387.9	RBX1	NA	NA	FALSE	canonical	FALSE	10	TRUE	TRUE	AATAAA
MSTRG.37752.9	chr17	+	3305	6	novel_not_in_catalog	ENSG00000185298.13	CCDC137	NA	NA	FALSE	canonical	TRUE	45	TRUE	FALSE	ATTAAA
MSTRG.27834.34	chr15	+	1633	5	novel_not_in_catalog	ENSG00000166710.20	B2M	NA	NA	FALSE	canonical	TRUE	10	TRUE	TRUE	AGTAAA
MSTRG.46783.4	chr2	-	767	4	novel_not_in_catalog	ENSG00000143429.10	LSP1P4	NA	NA	FALSE	canonical	FALSE	15	FALSE	FALSE	AATAAA
MSTRG.52219.23	chr20	+	1271	6	novel_not_in_catalog	ENSG00000101342.10	TLDC2	NA	NA	FALSE	canonical	TRUE	10	FALSE	FALSE	NA
MSTRG.14792.15	chr11	+	1363	6	novel_not_in_catalog	ENSG00000084207.18	GSTP1	NA	NA	FALSE	canonical	FALSE	20	FALSE	FALSE	ACTAAA
MSTRG.2242.1	chr1	-	832	3	novel_not_in_catalog	ENSG00000177868.12	SVBP	NA	NA	FALSE	canonical	TRUE	25	TRUE	FALSE	AATAAA
MSTRG.2242.5	chr1	-	2196	3	novel_not_in_catalog	ENSG00000177868.12	SVBP	NA	NA	FALSE	canonical	TRUE	25	TRUE	FALSE	ATTAAA
MSTRG.5196.1	chr1	+	2198	4	novel_not_in_catalog	ENSG00000234614.1	C2CD4D-AS1	NA	NA	FALSE	canonical	TRUE	5	FALSE	FALSE	NA
MSTRG.5521.12	chr1	+	3536	6	novel_not_in_catalog	ENSG00000163382.12	NAXE	NA	NA	FALSE	canonical	FALSE	30	TRUE	FALSE	NA
MSTRG.5521.9	chr1	+	3506	6	novel_not_in_catalog	ENSG00000163382.12	NAXE	NA	NA	FALSE	canonical	FALSE	30	TRUE	FALSE	NA
MSTRG.10605.18	chr10	-	1475	5	novel_not_in_catalog	ENSG00000213551.7	DNAJC9	NA	NA	FALSE	canonical	FALSE	15	FALSE	FALSE	AATAAA
MSTRG.12410.18	chr10	-	891	6	novel_not_in_catalog	ENSG00000148803.12	FUOM	NA	NA	FALSE	canonical	FALSE	10	FALSE	FALSE	NA
MSTRG.9728.8	chr10	+	4488	6	novel_not_in_catalog	ENSG00000189180.16	ZNF33A	NA	NA	FALSE	canonical	FALSE	25	TRUE	FALSE	ATTAAA
MSTRG.9781.3	chr10	-	4534	7	novel_not_in_catalog	ENSG00000196693.15	ZNF33B	NA	NA	FALSE	canonical	TRUE	35	FALSE	FALSE	AATAAA
MSTRG.15836.2	chr11	-	3329	5	novel_not_in_catalog	ENSG00000152558.15	TMEM123	NA	NA	FALSE	canonical	FALSE	15	FALSE	FALSE	AATAAA
MSTRG.15836.5	chr11	-	3486	6	novel_not_in_catalog	ENSG00000152558.15	TMEM123	NA	NA	FALSE	canonical	FALSE	15	FALSE	FALSE	AATAAA
MSTRG.21236.52	chr12	-	942	3	novel_not_in_catalog	ENSG00000150991.15	UBC	NA	NA	FALSE	canonical	FALSE	0	FALSE	FALSE	AATAAA
MSTRG.23475.3	chr13	+	1648	4	novel_not_in_catalog	ENSG00000233532.6	LINC00460	NA	NA	FALSE	canonical	FALSE	15	FALSE	FALSE	NA
MSTRG.25023.60	chr14	+	1270	6	novel_not_in_catalog	ENSG00000131981.16	LGALS3	NA	NA	FALSE	canonical	TRUE	25	FALSE	FALSE	AATAAA
MSTRG.25317.15	chr14	-	1002	3	novel_not_in_catalog	ENSG00000176153.12	GPX2	NA	NA	FALSE	canonical	FALSE	5	FALSE	FALSE	AATAAA
MSTRG.25317.5	chr14	-	1170	3	novel_not_in_catalog	ENSG00000176153.12	GPX2	NA	NA	FALSE	canonical	FALSE	0	FALSE	FALSE	AATAAA
MSTRG.30174.10	chr16	-	1066	5	novel_not_in_catalog	ENSG00000130731.16	METTL26	NA	NA	FALSE	canonical	TRUE	5	FALSE	TRUE	AATAAA
MSTRG.30381.51	chr16	+	2964	4	novel_not_in_catalog	ENSG00000215154.6	AC141586.1	NA	NA	FALSE	canonical	TRUE	30	FALSE	FALSE	NA
MSTRG.34057.68	chr17	-	992	4	novel_not_in_catalog	ENSG00000170296.10	GABARAP	NA	NA	FALSE	canonical	FALSE	30	FALSE	FALSE	AATAAA
MSTRG.41096.1	chr19	-	3689	2	novel_not_in_catalog	ENSG00000179271.3	GADD45GIP1	NA	NA	FALSE	canonical	FALSE	15	TRUE	FALSE	NA
MSTRG.43726.18	chr19	+	578	5	novel_not_in_catalog	ENSG00000108107.15	RPL28	NA	NA	FALSE	canonical	FALSE	20	TRUE	FALSE	NA
MSTRG.45008.52	chr2	-	877	7	novel_not_in_catalog	ENSG00000162961.14	DPY30	NA	NA	FALSE	canonical	TRUE	20	TRUE	TRUE	NA
MSTRG.45979.22	chr2	-	763	4	novel_not_in_catalog	ENSG00000237638.2	LINC02245	NA	NA	FALSE	canonical	FALSE	40	TRUE	FALSE	AATAGA
MSTRG.46345.20	chr2	-	511	3	novel_not_in_catalog	ENSG00000204822.7	MRPL53	NA	NA	FALSE	canonical	FALSE	40	FALSE	TRUE	AATAAA
MSTRG.50871.5	chr2	+	2155	4	novel_not_in_catalog	ENSG00000172482.5	AGXT	NA	NA	FALSE	canonical	FALSE	25	FALSE	FALSE	AATATA
MSTRG.51709.9	chr20	-	818	4	novel_not_in_catalog	ENSG00000101439.9	CST3	NA	NA	FALSE	canonical	TRUE	5	TRUE	FALSE	AATAAA
MSTRG.55007.8	chr22	-	1708	5	novel_not_in_catalog	ENSG00000197549.9	PRAMENP	NA	NA	FALSE	canonical	TRUE	35	FALSE	FALSE	AATAAA
MSTRG.56718.1	chr3	+	13372	5	novel_not_in_catalog	ENSG00000229642.1	AC087857.1	NA	NA	FALSE	canonical	FALSE	15	FALSE	FALSE	AATAAA
MSTRG.58508.16	chr3	-	4768	3	novel_not_in_catalog	ENSG00000189283.10	FHIT	NA	NA	FALSE	canonical	FALSE	15	TRUE	FALSE	AATAAA
MSTRG.65177.40	chr4	-	683	5	novel_not_in_catalog	ENSG00000109390.12	NDUFC1	NA	NA	FALSE	canonical	TRUE	25	FALSE	TRUE	AATAAA
MSTRG.68788.3	chr5	+	1397	4	novel_not_in_catalog	ENSG00000248663.6	LINC00992	NA	NA	FALSE	canonical	TRUE	20	TRUE	FALSE	AATAAA
MSTRG.68788.4	chr5	+	8854	3	novel_not_in_catalog	ENSG00000248663.6	LINC00992	NA	NA	FALSE	canonical	TRUE	25	TRUE	FALSE	AATAAA
MSTRG.72366.3	chr6	-	2637	5	novel_not_in_catalog	ENSG00000272325.2	NUDT3	NA	NA	FALSE	canonical	FALSE	35	FALSE	FALSE	NA
MSTRG.74961.8	chr6	-	3394	5	novel_not_in_catalog	ENSG00000189007.16	ADAT2	NA	NA	FALSE	canonical	TRUE	15	FALSE	FALSE	TTTAAA
MSTRG.77237.44	chr7	+	5659	4	novel_not_in_catalog	ENSG00000219545.11	UMAD1	NA	NA	FALSE	canonical	FALSE	15	TRUE	FALSE	ATTAAA
MSTRG.79478.34	chr7	-	999	8	novel_not_in_catalog	ENSG00000075142.14	SRI	NA	NA	FALSE	canonical	TRUE	25	FALSE	FALSE	AATAAA
MSTRG.80070.8	chr7	+	2368	8	novel_not_in_catalog	ENSG00000222011.9	FAM185A	NA	NA	FALSE	canonical	FALSE	20	FALSE	FALSE	TATAAA
MSTRG.81100.23	chr7	+	3317	5	novel_not_in_catalog	ENSG00000211772.11	TRBC2	NA	NA	FALSE	canonical	TRUE	45	FALSE	FALSE	ATTAAA
MSTRG.82759.36	chr8	-	1410	5	novel_not_in_catalog	ENSG00000147535.17	PLPP5	NA	NA	FALSE	canonical	FALSE	15	FALSE	TRUE	AATAAA
MSTRG.86403.8	chr9	-	1820	9	novel_not_in_catalog	ENSG00000137101.13	CD72	NA	NA	FALSE	canonical	TRUE	15	FALSE	FALSE	TTTAAA
MSTRG.86862.1	chr9	-	4213	2	novel_not_in_catalog	ENSG00000156755.10	IGKV1OR-2	NA	NA	FALSE	canonical	FALSE	40	FALSE	FALSE	NA
MSTRG.90813.30	chrX	+	3605	5	novel_not_in_catalog	ENSG00000102007.11	PLP2	NA	NA	FALSE	canonical	TRUE	15	TRUE	FALSE	NA
MSTRG.91026.18	chrX	+	4513	3	novel_not_in_catalog	ENSG00000227486.2	AL050309.1	NA	NA	FALSE	canonical	FALSE	5	FALSE	FALSE	AATATA
MSTRG.91087.64	chrX	-	2917	4	novel_not_in_catalog	ENSG00000235437.8	LINC01278	NA	NA	FALSE	canonical	FALSE	0	FALSE	FALSE	AATAAA
MSTRG.91087.66	chrX	-	932	4	novel_not_in_catalog	ENSG00000235437.8	LINC01278	NA	NA	FALSE	canonical	FALSE	0	FALSE	FALSE	AATAAA
MSTRG.91087.67	chrX	-	907	3	novel_not_in_catalog	ENSG00000235437.8	LINC01278	NA	NA	FALSE	canonical	FALSE	0	FALSE	FALSE	AATAAA
MSTRG.27082.9	chr15	+	3235	6	novel_not_in_catalog	ENSG00000274471.2	AC242376.2	NA	NA	FALSE	canonical	TRUE	5	FALSE	FALSE	AATAAA
MSTRG.66776.6	chr5	+	1806	4	novel_not_in_catalog	ENSG00000183666.17	GUSBP1	NA	NA	FALSE	canonical	FALSE	35	TRUE	FALSE	TTTAAA
MSTRG.82706.9	chr8	+	966	5	novel_not_in_catalog	ENSG00000147471.12	PLPBP	NA	NA	FALSE	canonical	FALSE	40	TRUE	FALSE	AATAAA
MSTRG.23395.50	chr13	+	7678	6	novel_not_in_catalog	ENSG00000175198.17	PCCA	NA	NA	FALSE	canonical	FALSE	20	FALSE	FALSE	NA
MSTRG.35420.7	chr17	+	656	4	novel_not_in_catalog	ENSG00000002834.18	LASP1	NA	NA	FALSE	canonical	FALSE	20	TRUE	FALSE	AATAAA
MSTRG.2504.11	chr1	+	2734	6	novel_not_in_catalog	ENSG00000162368.13	CMPK1	NA	NA	FALSE	canonical	FALSE	10	TRUE	FALSE	AATAAA
MSTRG.2504.7	chr1	+	2953	7	novel_not_in_catalog	ENSG00000162368.13	CMPK1	NA	NA	FALSE	canonical	FALSE	10	TRUE	FALSE	AATAAA
MSTRG.3167.10	chr1	-	4428	8	novel_not_in_catalog	ENSG00000142864.14	SERBP1	NA	NA	FALSE	canonical	FALSE	60	FALSE	FALSE	AATAAA
MSTRG.3167.16	chr1	-	4255	7	novel_not_in_catalog	ENSG00000142864.14	SERBP1	NA	NA	FALSE	canonical	FALSE	60	FALSE	FALSE	AATAAA
MSTRG.3167.28	chr1	-	2893	8	novel_not_in_catalog	ENSG00000142864.14	SERBP1	NA	NA	FALSE	canonical	FALSE	25	FALSE	FALSE	NA
MSTRG.3167.30	chr1	-	2835	8	novel_not_in_catalog	ENSG00000142864.14	SERBP1	NA	NA	FALSE	canonical	FALSE	25	FALSE	FALSE	NA
MSTRG.3167.33	chr1	-	2617	8	novel_not_in_catalog	ENSG00000142864.14	SERBP1	NA	NA	FALSE	canonical	FALSE	25	FALSE	FALSE	AATATA
MSTRG.3167.39	chr1	-	2422	8	novel_not_in_catalog	ENSG00000142864.14	SERBP1	NA	NA	FALSE	canonical	FALSE	25	FALSE	FALSE	ATTAAA
MSTRG.4370.29	chr1	-	680	3	novel_not_in_catalog	ENSG00000188761.13	BCL2L15	NA	NA	FALSE	canonical	FALSE	35	TRUE	FALSE	AATAAA
MSTRG.5383.18	chr1	-	773	6	novel_not_in_catalog	ENSG00000163463.12	KRTCAP2	NA	NA	FALSE	canonical	FALSE	15	TRUE	FALSE	AATAAA
MSTRG.5638.3	chr1	+	8237	5	novel_not_in_catalog	ENSG00000224259.7	LINC01133	NA	NA	FALSE	canonical	FALSE	0	FALSE	FALSE	ATTAAA
MSTRG.8418.13	chr1	-	889	4	novel_not_in_catalog	ENSG00000185420.19	SMYD3	NA	NA	FALSE	canonical	FALSE	15	TRUE	FALSE	AATAAA
MSTRG.12408.22	chr10	+	5012	4	novel_not_in_catalog	ENSG00000165828.15	PRAP1	NA	NA	FALSE	canonical	FALSE	10	TRUE	FALSE	NA
MSTRG.12572.29	chr11	+	484	5	novel_not_in_catalog	ENSG00000177600.9	RPLP2	NA	NA	FALSE	canonical	FALSE	20	TRUE	FALSE	AATAAA
MSTRG.14505.253	chr11	+	1016	5	novel_not_in_catalog	ENSG00000126432.14	PRDX5	NA	NA	FALSE	canonical	TRUE	10	TRUE	FALSE	NA
MSTRG.14627.27	chr11	-	1315	4	novel_not_in_catalog	ENSG00000172757.13	CFL1	NA	NA	FALSE	canonical	TRUE	10	FALSE	FALSE	NA
MSTRG.17248.3	chr12	-	862	3	novel_not_in_catalog	ENSG00000111671.9	SPSB2	NA	NA	FALSE	canonical	FALSE	0	FALSE	FALSE	AGTAAA
MSTRG.17563.4	chr12	+	1283	4	novel_not_in_catalog	ENSG00000165714.11	BORCS5	NA	NA	FALSE	canonical	FALSE	25	TRUE	FALSE	AATAAA
MSTRG.19013.91	chr12	+	914	7	novel_not_in_catalog	ENSG00000092841.19	MYL6	NA	NA	FALSE	canonical	TRUE	35	TRUE	FALSE	NA
MSTRG.19013.93	chr12	+	869	6	novel_not_in_catalog	ENSG00000092841.19	MYL6	NA	NA	FALSE	canonical	TRUE	35	TRUE	FALSE	NA
MSTRG.21361.9	chr12	-	4069	5	novel_not_in_catalog	ENSG00000111450.14	STX2	NA	NA	FALSE	canonical	FALSE	5	FALSE	FALSE	AATAAA
MSTRG.22018.10	chr13	+	1446	4	novel_not_in_catalog	ENSG00000132965.9	ALOX5AP	NA	NA	FALSE	canonical	FALSE	35	FALSE	FALSE	AATAAA
MSTRG.22509.74	chr13	-	2650	5	novel_not_in_catalog	ENSG00000133112.17	TPT1	NA	NA	FALSE	canonical	FALSE	25	FALSE	FALSE	AATAAA
MSTRG.23949.3	chr14	+	1950	3	novel_not_in_catalog	ENSG00000211787.1	TRAV8-3	NA	NA	FALSE	canonical	FALSE	35	FALSE	FALSE	AATAAA
MSTRG.25023.50	chr14	+	1447	6	novel_not_in_catalog	ENSG00000131981.16	LGALS3	NA	NA	FALSE	canonical	FALSE	25	TRUE	FALSE	AATAAA
MSTRG.27777.90	chr15	+	3595	8	novel_not_in_catalog	ENSG00000140264.20	SERF2	NA	NA	FALSE	canonical	FALSE	20	TRUE	FALSE	NA
MSTRG.27777.95	chr15	+	4195	9	novel_not_in_catalog	ENSG00000140264.20	SERF2	NA	NA	FALSE	canonical	FALSE	20	TRUE	FALSE	NA
MSTRG.30338.24	chr16	-	652	3	novel_not_in_catalog	ENSG00000065057.9	NTHL1	NA	NA	FALSE	canonical	FALSE	15	FALSE	FALSE	AATAAA
MSTRG.31592.2	chr16	+	2853	2	novel_not_in_catalog	ENSG00000260219.2	CD2BP2-DT	NA	NA	FALSE	canonical	FALSE	15	FALSE	FALSE	ACTAAA
MSTRG.31592.4	chr16	+	2824	2	novel_not_in_catalog	ENSG00000260219.2	CD2BP2-DT	NA	NA	FALSE	canonical	FALSE	15	TRUE	FALSE	ACTAAA
MSTRG.42333.65	chr19	+	3048	4	novel_not_in_catalog	ENSG00000167644.12	C19orf33	NA	NA	FALSE	canonical	FALSE	10	TRUE	FALSE	NA
MSTRG.44954.3	chr2	+	2421	4	novel_not_in_catalog	ENSG00000119801.13	YPEL5	NA	NA	FALSE	canonical	FALSE	15	FALSE	FALSE	AATAAA
MSTRG.46870.17	chr2	+	1316	5	novel_not_in_catalog	ENSG00000231584.8	FAHD2CP	NA	NA	FALSE	canonical	FALSE	20	TRUE	FALSE	AGTAAA
MSTRG.51601.26	chr20	+	1500	5	novel_not_in_catalog	ENSG00000173418.12	NAA20	NA	NA	FALSE	canonical	FALSE	25	TRUE	FALSE	AGTAAA
MSTRG.51601.34	chr20	+	1479	6	novel_not_in_catalog	ENSG00000173418.12	NAA20	NA	NA	FALSE	canonical	FALSE	25	TRUE	FALSE	AGTAAA
MSTRG.52067.11	chr20	+	1007	5	novel_not_in_catalog	ENSG00000101460.13	MAP1LC3A	NA	NA	FALSE	canonical	FALSE	5	TRUE	FALSE	AATAAA
MSTRG.52186.25	chr20	+	2520	4	novel_not_in_catalog	ENSG00000101084.18	RAB5IF	NA	NA	FALSE	canonical	FALSE	45	TRUE	FALSE	AAAACA
MSTRG.52475.11	chr20	+	3331	4	novel_not_in_catalog	ENSG00000168734.14	PKIG	NA	NA	FALSE	canonical	FALSE	20	TRUE	FALSE	AATAAA
MSTRG.52475.13	chr20	+	3786	5	novel_not_in_catalog	ENSG00000168734.14	PKIG	NA	NA	FALSE	canonical	FALSE	20	FALSE	FALSE	AATAAA
MSTRG.52475.17	chr20	+	3635	6	novel_not_in_catalog	ENSG00000168734.14	PKIG	NA	NA	FALSE	canonical	FALSE	20	FALSE	FALSE	AATAAA
MSTRG.52475.19	chr20	+	3496	5	novel_not_in_catalog	ENSG00000168734.14	PKIG	NA	NA	FALSE	canonical	FALSE	20	FALSE	FALSE	AATAAA
MSTRG.52475.20	chr20	+	3349	4	novel_not_in_catalog	ENSG00000168734.14	PKIG	NA	NA	FALSE	canonical	FALSE	20	FALSE	FALSE	AATAAA
MSTRG.52475.24	chr20	+	3392	5	novel_not_in_catalog	ENSG00000168734.14	PKIG	NA	NA	FALSE	canonical	FALSE	20	FALSE	FALSE	AATAAA
MSTRG.52475.4	chr20	+	3602	5	novel_not_in_catalog	ENSG00000168734.14	PKIG	NA	NA	FALSE	canonical	FALSE	20	FALSE	FALSE	AATAAA
MSTRG.52475.9	chr20	+	3756	4	novel_not_in_catalog	ENSG00000168734.14	PKIG	NA	NA	FALSE	canonical	FALSE	20	TRUE	FALSE	AATAAA
MSTRG.55024.1	chr22	+	411	2	novel_not_in_catalog	ENSG00000211638.2	IGLV8-61	NA	NA	FALSE	canonical	FALSE	35	FALSE	FALSE	NA
MSTRG.55926.25	chr22	+	1885	4	novel_not_in_catalog	ENSG00000244509.4	APOBEC3C	NA	NA	FALSE	canonical	FALSE	0	TRUE	FALSE	NA
MSTRG.56639.26	chr22	+	7230	3	novel_not_in_catalog	ENSG00000184319.16	RPL23AP82	NA	NA	FALSE	canonical	FALSE	20	TRUE	FALSE	TATAAA
MSTRG.57660.40	chr3	+	1172	7	novel_not_in_catalog	ENSG00000168028.14	RPSA	NA	NA	FALSE	canonical	FALSE	25	TRUE	FALSE	AATAAA
MSTRG.58192.7	chr3	+	1360	4	novel_not_in_catalog	ENSG00000114738.11	MAPKAPK3	NA	NA	FALSE	canonical	TRUE	35	TRUE	FALSE	AATAAA
MSTRG.58820.1	chr3	-	7827	5	novel_not_in_catalog	ENSG00000244026.6	FAM86DP	NA	NA	FALSE	canonical	FALSE	10	FALSE	FALSE	NA
MSTRG.59075.35	chr3	+	11855	11	novel_not_in_catalog	ENSG00000114021.12	NIT2	NA	NA	FALSE	canonical	TRUE	40	TRUE	FALSE	ACTAAA
MSTRG.59109.25	chr3	-	576	6	novel_not_in_catalog	ENSG00000114391.13	RPL24	NA	NA	FALSE	canonical	FALSE	5	FALSE	TRUE	AATAAA
MSTRG.62105.58	chr4	-	1094	4	novel_not_in_catalog	ENSG00000178222.13	RNF212	NA	NA	FALSE	canonical	TRUE	25	FALSE	FALSE	ATTAAA
MSTRG.71754.12	chr6	+	1109	7	novel_not_in_catalog	ENSG00000112312.10	GMNN	NA	NA	FALSE	canonical	FALSE	5	TRUE	FALSE	AATATA
MSTRG.71754.7	chr6	+	1253	7	novel_not_in_catalog	ENSG00000112312.10	GMNN	NA	NA	FALSE	canonical	FALSE	5	TRUE	FALSE	AATATA
MSTRG.80473.7	chr7	-	1564	5	novel_not_in_catalog	ENSG00000128609.15	NDUFA5	NA	NA	FALSE	canonical	FALSE	25	FALSE	FALSE	AATAAA
MSTRG.80745.30	chr7	-	4479	3	novel_not_in_catalog	ENSG00000231721.7	LINC-PINT	NA	NA	FALSE	canonical	FALSE	40	FALSE	FALSE	ATTAAA
MSTRG.83276.19	chr8	-	1146	3	novel_not_in_catalog	ENSG00000251396.7	LINC01301	NA	NA	FALSE	canonical	TRUE	20	FALSE	FALSE	AATAAA
MSTRG.85566.48	chr9	+	3836	3	novel_not_in_catalog	ENSG00000107104.19	KANK1	NA	NA	FALSE	canonical	TRUE	0	TRUE	FALSE	AATAAA
MSTRG.92541.3	chrX	-	1955	5	novel_not_in_catalog	ENSG00000129682.16	FGF13	NA	NA	FALSE	canonical	FALSE	35	FALSE	FALSE	AATAAA
MSTRG.92915.12	chrX	-	8420	3	novel_not_in_catalog	ENSG00000182712.16	CMC4	NA	NA	FALSE	canonical	TRUE	20	FALSE	FALSE	AATAAA
MSTRG.92915.6	chrX	-	8405	3	novel_not_in_catalog	ENSG00000182712.16	CMC4	NA	NA	FALSE	canonical	TRUE	20	FALSE	FALSE	AATAAA
MSTRG.10949.1	chr10	+	1275	6	novel_not_in_catalog	ENSG00000173267.14	SNCG	NA	NA	FALSE	canonical	TRUE	5	TRUE	FALSE	AATAAA
MSTRG.46385.6	chr2	+	1512	4	novel_not_in_catalog	ENSG00000115350.12	POLE4	NA	NA	FALSE	canonical	FALSE	45	TRUE	FALSE	CATAAA
MSTRG.78317.40	chr7	+	2243	5	novel_not_in_catalog	ENSG00000196262.14	PPIA	NA	NA	FALSE	canonical	TRUE	15	TRUE	FALSE	AATAAA
MSTRG.52472.2	chr20	+	474	2	novel_not_in_catalog	ENSG00000124249.7	KCNK15	NA	NA	FALSE	canonical	FALSE	15	TRUE	FALSE	NA
MSTRG.19823.2	chr12	+	1925	4	novel_not_in_catalog	ENSG00000270344.3	POC1B-AS1	NA	NA	FALSE	canonical	TRUE	35	FALSE	FALSE	NA
MSTRG.90712.3	chrX	-	573	7	novel_not_in_catalog	ENSG00000126756.12	UXT	NA	NA	FALSE	canonical	TRUE	10	TRUE	TRUE	ATTAAA
[truncated: 88,705 more rows]

## Sheet: Table S4
Supplementary Table 4 List of oncogenes and number of transcripts
GeneID	GeneSymbol	Chromosome	Description	ENSG_id	ONT	Gencode	FC
6405	SEMA3F	3	sema domain, immunoglobulin domain (Ig), short basic domain, secreted, (semaphorin) 3F	ENSG00000001617	4	9	0.444444
1080	CFTR	7	cystic fibrosis transmembrane conductance regulator (ATP-binding cassette sub-family C, member 7)	ENSG00000001626	48	20	2.4
889	KRIT1	7	KRIT1, ankyrin repeat containing	ENSG00000001631	54	24	2.25
8379	MAD1L1	7	MAD1 mitotic arrest deficient-like 1 (yeast)	ENSG00000002822	26	23	1.13043
10180	RBM6	3	RNA binding motif protein 6	ENSG00000004534	126	20	6.3
51364	ZMYND10	3	zinc finger, MYND-type containing 10	ENSG00000004838	4	9	0.444444
7982	ST7	7	suppression of tumorigenicity 7	ENSG00000004866	43	30	1.43333
1387	CREBBP	16	CREB binding protein	ENSG00000005339	14	20	0.7
51330	TNFRSF12A	16	tumor necrosis factor receptor superfamily, member 12A	ENSG00000006327	7	7	1
5048	PAFAH1B1	17	platelet-activating factor acetylhydrolase 1b, regulatory subunit 1 (45kDa)	ENSG00000007168	22	13	1.69231
5080	PAX6	11	paired box 6	ENSG00000007372	9	82	0.109756
55735	DNAJC11	1	DnaJ (Hsp40) homolog, subfamily C, member 11	ENSG00000007923	22	11	2
1870	E2F2	1	E2F transcription factor 2	ENSG00000007968	2	2	1
9940	DLEC1	3	deleted in lung and esophageal cancer 1	ENSG00000008226	5	7	0.714286
5310	PKD1	16	polycystic kidney disease 1 (autosomal dominant)	ENSG00000008710	5	40	0.125
23221	RHOBTB2	8	Rho-related BTB domain containing 2	ENSG00000008853	3	8	0.375
10048	RANBP9	6	RAN binding protein 9	ENSG00000010017	12	2	6
920	CD4	12	CD4 molecule	ENSG00000010610	6	12	0.5
695	BTK	X	Bruton agammaglobulinemia tyrosine kinase	ENSG00000010671	6	10	0.6
6924	TCEB3	1	transcription elongation factor B (SIII), polypeptide 3 (110kDa, elongin A)	ENSG00000011007	10	4	2.5
1634	DCN	12	decorin	ENSG00000011465	50	20	2.5
672	BRCA1	17	breast cancer 1, early onset	ENSG00000012048	60	34	1.76471
7869	SEMA3B	3	sema domain, immunoglobulin domain (Ig), short basic domain, secreted, (semaphorin) 3B	ENSG00000012171	17	15	1.13333
4057	LTF	3	lactotransferrin	ENSG00000012223	6	9	0.666667
2137	EXTL3	8	exostosin-like glycosyltransferase 3	ENSG00000012232	11	14	0.785714
9052	GPRC5A	12	G protein-coupled receptor, class C, group 5, member A	ENSG00000013588	9	6	1.5
23376	UFL1	6	UFM1-specific ligase 1	ENSG00000014123	8	2	4
10771	ZMYND11	10	zinc finger, MYND-type containing 11	ENSG00000015171	24	17	1.41176
3479	IGF1	12	insulin-like growth factor 1 (somatomedin C)	ENSG00000017427	8	7	1.14286
56981	PRDM11	11	PR domain containing 11	ENSG00000019485	6	6	1
57586	SYT13	11	synaptotagmin XIII	ENSG00000019505	1	3	0.333333
2273	FHL1	X	four and a half LIM domains 1	ENSG00000022267	41	36	1.13889
9821	RB1CC1	8	RB1-inducible coiled-coil 1	ENSG00000023287	13	10	1.3
51177	PLEKHO1	1	pleckstrin homology domain containing, family O member 1	ENSG00000023902	10	9	1.11111
355	FAS	10	Fas cell surface death receptor	ENSG00000026103	14	21	0.666667
8635	RNASET2	6	ribonuclease T2	ENSG00000026297	46	14	3.28571
960	CD44	11	CD44 molecule (Indian blood group)	ENSG00000026508	143	39	3.66667
55591	VEZT	12	vezatin, adherens junctions transmembrane protein	ENSG00000028203	136	41	3.31707
22807	IKZF2	2	IKAROS family zinc finger 2 (Helios)	ENSG00000030419	3	14	0.214286
8100	IFT88	13	intraflagellar transport 88	ENSG00000032742	79	7	11.2857
8554	PIAS1	15	protein inhibitor of activated STAT, 1	ENSG00000033800	19	8	2.375
23604	DAPK2	15	death-associated protein kinase 2	ENSG00000035664	6	13	0.461538
23035	PHLPP2	16	PH domain and leucine rich repeat protein phosphatase 2	ENSG00000040199	13	7	1.85714
54802	TRIT1	1	tRNA isopentenyltransferase 1	ENSG00000043514	21	16	1.3125
2042	EPHA3	3	EPH receptor A3	ENSG00000044524	1	3	0.333333
23327	NEDD4L	18	neural precursor cell expressed, developmentally down-regulated 4-like, E3 ubiquitin protein ligase	ENSG00000049759	39	38	1.02632
50943	FOXP3	X	forkhead box P3	ENSG00000049768	1	9	0.111111
27122	DKK3	11	dickkopf WNT signaling pathway inhibitor 3	ENSG00000050165	15	16	0.9375
51474	LIMA1	12	LIM domain and actin binding 1	ENSG00000050405	43	16	2.6875
5601	MAPK9	5	mitogen-activated protein kinase 9	ENSG00000050748	10	13	0.769231
23095	KIF1B	1	kinesin family member 1B	ENSG00000054523	5	13	0.384615
8454	CUL1	7	cullin 1	ENSG00000055130	11	18	0.611111
58508	KMT2C	7	lysine (K)-specific methyltransferase 2C	ENSG00000055609	18	13	1.38462
639	PRDM1	6	PR domain containing 1, with ZNF domain	ENSG00000057657	5	10	0.5
55749	CCAR1	10	cell division cycle and apoptosis regulator 1	ENSG00000060339	53	18	2.94444
11178	LZTS1	8	leucine zipper, putative tumor suppressor 1	ENSG00000061337	1	4	0.25
29998	GLTSCR1	19	glioma tumor suppressor candidate region gene 1	ENSG00000063169	1	4	0.25
57491	AHRR	5	aryl-hydrocarbon receptor repressor	ENSG00000063438	4	9	0.444444
841	CASP8	2	caspase 8, apoptosis-related cysteine peptidase	ENSG00000064012	75	21	3.57143
10077	TSPAN32	11	tetraspanin 32	ENSG00000064201	17	17	1
28996	HIPK2	7	homeodomain interacting protein kinase 2	ENSG00000064393	1	3	0.333333
6416	MAP2K4	17	mitogen-activated protein kinase kinase 4	ENSG00000065559	2	15	0.133333
1496	CTNNA2	2	catenin (cadherin-associated protein), alpha 2	ENSG00000066032	21	19	1.10526
6672	SP100	2	SP100 nuclear antigen	ENSG00000067066	88	19	4.63158
7158	TP53BP1	15	tumor protein p53 binding protein 1	ENSG00000067369	17	17	1
22933	SIRT2	19	sirtuin 2	ENSG00000068903	44	19	2.31579
7049	TGFBR3	1	transforming growth factor, beta receptor III	ENSG00000069702	9	11	0.818182
2984	GUCY2C	12	guanylate cyclase 2C	ENSG00000070019	31	2	15.5
4335	MNT	17	MAX network transcriptional repressor	ENSG00000070444	5	9	0.555556
6196	RPS6KA2	6	ribosomal protein S6 kinase, 90kDa, polypeptide 2	ENSG00000071242	6	13	0.461538
54556	ING3	7	inhibitor of growth family, member 3	ENSG00000071243	6	6	1
6596	HLTF	3	helicase-like transcription factor	ENSG00000071794	11	9	1.22222
27330	RPS6KA6	X	ribosomal protein S6 kinase, 90kDa, polypeptide 6	ENSG00000072133	2	4	0.5
55743	CHFR	12	checkpoint with forkhead and ring finger domains, E3 ubiquitin protein ligase	ENSG00000072609	33	24	1.375
6793	STK10	5	serine/threonine kinase 10	ENSG00000072786	10	16	0.625
10335	MRVI1	11	murine retrovirus integration site 1 homolog	ENSG00000072952	27	17	1.58824
6389	SDHA	5	succinate dehydrogenase complex, subunit A, flavoprotein (Fp)	ENSG00000073578	24	20	1.2
5927	KDM5A	12	lysine (K)-specific demethylase 5A	ENSG00000073614	13	11	1.18182
4854	NOTCH3	19	notch 3	ENSG00000074181	1	6	0.166667
8726	EED	11	embryonic ectoderm development	ENSG00000074266	25	13	1.92308
7251	TSG101	11	tumor susceptibility 101	ENSG00000074319	31	12	2.58333
9891	NUAK1	12	NUAK family, SNF1-like kinase, 1	ENSG00000074590	1	4	0.25
9462	RASAL2	1	RAS protein activator like 2	ENSG00000075391	6	5	1.2
5337	PLD1	3	phospholipase D1, phosphatidylcholine-specific	ENSG00000075651	16	17	0.941176
1739	DLG1	3	discs, large homolog 1 (Drosophila)	ENSG00000075711	48	71	0.676056
7879	RAB7A	3	RAB7A, member RAS oncogene family	ENSG00000075785	11	8	1.375
25930	PTPN23	3	protein tyrosine phosphatase, non-receptor type 23	ENSG00000076201	5	6	0.833333
4292	MLH1	3	mutL homolog 1	ENSG00000076242	58	38	1.52632
5909	RAP1GAP	1	RAP1 GTPase activating protein	ENSG00000076864	20	13	1.53846
5915	RARB	3	retinoic acid receptor, beta	ENSG00000077092	2	8	0.25
23032	USP33	1	ubiquitin specific peptidase 33	ENSG00000077254	32	18	1.77778
2192	FBLN1	22	fibulin 1	ENSG00000077942	15	18	0.833333
5527	PPP2R5C	14	protein phosphatase 2, regulatory subunit B', gamma	ENSG00000078304	59	33	1.78788
1620	BRINP1	9	bone morphogenetic protein/retinoic acid inducible neural-specific 1	ENSG00000078725	1	3	0.333333
7520	XRCC5	2	X-ray repair complementing defective repair in Chinese hamster cells 5 (double-strand-break rejoining)	ENSG00000079246	40	10	4
56925	LXN	3	latexin	ENSG00000079257	5	2	2.5
634	CEACAM1	19	carcinoembryonic antigen-related cell adhesion molecule 1 (biliary glycoprotein)	ENSG00000079385	54	14	3.85714
23152	CIC	19	capicua transcriptional repressor	ENSG00000079432	10	9	1.11111
6595	SMARCA2	9	SWI/SNF related, matrix associated, actin dependent regulator of chromatin, subfamily a, member 2	ENSG00000080503	38	66	0.575758
5933	RBL1	20	retinoblastoma-like 1	ENSG00000080839	17	4	4.25
5788	PTPRC	1	protein tyrosine phosphatase, receptor type, C	ENSG00000081237	53	17	3.11765
23239	PHLPP1	18	PH domain and leucine rich repeat protein phosphatase 1	ENSG00000081913	1	7	0.142857
23136	EPB41L3	18	erythrocyte membrane protein band 4.1-like 3	ENSG00000082397	18	36	0.5
2932	GSK3B	3	glycogen synthase kinase 3 beta	ENSG00000082701	7	5	1.4
79728	PALB2	16	partner and localizer of BRCA2	ENSG00000083093	12	6	2
23047	PDS5B	13	PDS5 cohesin associated factor B	ENSG00000083642	14	9	1.55556
1540	CYLD	16	cylindromatosis (turban tumor syndrome)	ENSG00000083799	29	16	1.8125
2195	FAT1	4	FAT atypical cadherin 1	ENSG00000083857	13	12	1.08333
2950	GSTP1	11	glutathione S-transferase pi 1	ENSG00000084207	29	8	3.625
3732	CD82	11	CD82 molecule	ENSG00000085117	25	14	1.78571
63035	BCORL1	X	BCL6 corepressor-like 1	ENSG00000085185	4	6	0.666667
57531	HACE1	6	HECT domain and ankyrin repeat containing E3 ubiquitin protein ligase 1	ENSG00000085382	8	12	0.666667
4216	MAP3K4	6	mitogen-activated protein kinase kinase kinase 4	ENSG00000085511	12	16	0.75
231	AKR1B1	7	aldo-keto reductase family 1, member B1 (aldose reductase)	ENSG00000085662	6	14	0.428571
7481	WNT11	11	wingless-type MMTV integration site family, member 11	ENSG00000085741	11	4	2.75
7462	LAT2	7	linker for activation of T cells family, member 2	ENSG00000086730	8	11	0.727273
43	ACHE	7	acetylcholinesterase (Yt blood group)	ENSG00000087085	22	14	1.57143
51720	UIMC1	5	ubiquitin interaction motif containing 1	ENSG00000087206	32	14	2.28571
4849	CNOT3	19	CCR4-NOT transcription complex, subunit 3	ENSG00000088038	24	15	1.6
1789	DNMT3B	20	DNA (cytosine-5-)-methyltransferase 3 beta	ENSG00000088305	3	6	0.5
80307	FER1L4	20	fer-1-like family member 4, pseudogene (functional)	ENSG00000088340	46	18	2.55556
23409	SIRT4	12	sirtuin 4	ENSG00000089163	2	3	0.666667
5037	PEBP1	12	phosphatidylethanolamine binding protein 1	ENSG00000089220	4	2	2
23193	GANAB	11	glucosidase, alpha; neutral AB	ENSG00000089597	51	17	3
83719	YPEL3	16	yippee-like 3 (Drosophila)	ENSG00000090238	7	12	0.583333
4897	NRCAM	7	neuronal cell adhesion molecule	ENSG00000091129	5	16	0.3125
2271	FH	1	fumarate hydratase	ENSG00000091483	13	3	4.33333
23468	CBX5	12	chromobox homolog 5	ENSG00000094916	12	6	2
4436	MSH2	2	mutS homolog 2	ENSG00000095002	12	9	1.33333
29760	BLNK	10	B-cell linker	ENSG00000095585	24	9	2.66667
1390	CREM	10	cAMP responsive element modulator	ENSG00000095794	49	48	1.02083
3096	HIVEP1	6	human immunodeficiency virus type I enhancer binding protein 1	ENSG00000095951	8	9	0.888889
1832	DSP	6	desmoplakin	ENSG00000096696	1	3	0.333333
51100	SH3GLB1	1	SH3-domain GRB2-like endophilin B1	ENSG00000097033	11	5	2.2
4507	MTAP	9	methylthioadenosine phosphorylase	ENSG00000099810	16	13	1.23077
4616	GADD45B	19	growth arrest and DNA-damage-inducible, beta	ENSG00000099860	3	7	0.428571
23541	SEC14L2	22	SEC14-like 2 (S. cerevisiae)	ENSG00000100003	16	17	0.941176
5625	PRODH	22	proline dehydrogenase (oxidase) 1	ENSG00000100033	3	15	0.2
7290	HIRA	22	histone cell cycle regulator	ENSG00000100084	6	4	1.5
7078	TIMP3	22	TIMP metallopeptidase inhibitor 3	ENSG00000100234	2	1	2
10633	RASL10A	22	RAS-like, family 10, member A	ENSG00000100276	2	4	0.5
638	BIK	22	BCL2-interacting killer (apoptosis-inducing)	ENSG00000100290	9	1	9
4627	MYH9	22	myosin, heavy chain 9, non-muscle	ENSG00000100345	30	11	2.72727
6767	ST13	22	suppression of tumorigenicity 13 (colon carcinoma) (Hsp70 interacting protein)	ENSG00000100380	60	7	8.57143
5494	PPM1A	14	protein phosphatase, Mg2+/Mn2+ dependent, 1A	ENSG00000100614	7	8	0.875
3091	HIF1A	14	hypoxia inducible factor 1, alpha subunit (basic helix-loop-helix transcription factor)	ENSG00000100644	18	12	1.5
23405	DICER1	14	dicer 1, ribonuclease type III	ENSG00000100697	9	15	0.6
5411	PNN	14	pinin, desmosome associated protein	ENSG00000100941	15	6	2.5
3172	HNF4A	20	hepatocyte nuclear factor 4, alpha	ENSG00000101076	23	9	2.55556
4773	NFATC2	20	nuclear factor of activated T-cells, cytoplasmic, calcineurin-dependent 2	ENSG00000101096	1	7	0.142857
11083	DIDO1	20	death inducer-obliterator 1	ENSG00000101191	16	7	2.28571
9770	RASSF2	20	Ras association (RalGDS/AF-6) domain family member 2	ENSG00000101265	5	3	1.66667
23347	SMCHD1	18	structural maintenance of chromosomes flexible hinge domain containing 1	ENSG00000101596	8	15	0.533333
5932	RBBP8	18	retinoblastoma binding protein 8	ENSG00000101773	50	16	3.125
8406	SRPX	X	sushi-repeat containing protein, X-linked	ENSG00000101955	7	6	1.16667
5931	RBBP7	X	retinoblastoma binding protein 7	ENSG00000102054	16	12	1.33333
26512	INTS6	13	integrator complex subunit 6	ENSG00000102786	13	20	0.65
8848	TSC22D1	13	TSC22 domain family, member 1	ENSG00000102804	14	13	1.07692
10562	OLFM4	13	olfactomedin 4	ENSG00000102837	11	1	11
10664	CTCF	16	CCCTC-binding factor (zinc finger protein)	ENSG00000102974	5	17	0.294118
65009	NDRG4	16	NDRG family member 4	ENSG00000103034	9	55	0.163636
8312	AXIN1	16	axin 1	ENSG00000103126	10	5	2
58189	WFDC1	16	WAP four-disulfide core domain 1	ENSG00000103175	7	5	1.4
7249	TSC2	16	tuberous sclerosis 2	ENSG00000103197	24	69	0.347826
79791	FBXO31	16	F-box protein 31	ENSG00000103264	4	8	0.5
10273	STUB1	16	STIP1 homology and U-box containing protein 1, E3 ubiquitin protein ligase	ENSG00000103266	9	11	0.818182
5934	RBL2	16	retinoblastoma-like 2	ENSG00000103479	20	8	2.5
29108	PYCARD	16	PYD and CARD domain containing	ENSG00000103490	1	4	0.25
9455	HOMER2	15	homer homolog 2 (Drosophila)	ENSG00000103942	2	10	0.2
90427	BMF	15	Bcl2 modifying factor	ENSG00000104081	8	10	0.8
5157	PDGFRL	8	platelet-derived growth factor receptor-like	ENSG00000104213	2	4	0.5
51201	ZDHHC2	8	zinc finger, DHHC-type containing 2	ENSG00000104219	7	4	1.75
23087	TRIM35	8	tripartite motif containing 35	ENSG00000104228	5	4	1.25
4683	NBN	8	nibrin	ENSG00000104320	25	11	2.27273
54845	ESRP1	8	epithelial splicing regulatory protein 1	ENSG00000104413	27	12	2.25
10397	NDRG1	8	N-myc downstream regulated 1	ENSG00000104419	43	29	1.48276
8797	TNFRSF10A	8	tumor necrosis factor receptor superfamily, member 10a	ENSG00000104689	4	4	1
5516	PPP2CB	8	protein phosphatase 2, catalytic subunit, beta isozyme	ENSG00000104695	9	10	0.9
665	BNIP3L	8	BCL2/adenovirus E1B 19kDa interacting protein 3-like	ENSG00000104765	5	7	0.714286
11184	MAP4K1	19	mitogen-activated protein kinase kinase kinase kinase 1	ENSG00000104814	41	15	2.73333
9141	PDCD5	19	programmed cell death 5	ENSG00000105185	26	8	3.25
51343	FZR1	19	fizzy/cell division cycle 20 related 1 (Drosophila)	ENSG00000105325	5	9	0.555556
27113	BBC3	19	BCL2 binding component 3	ENSG00000105327	4	6	0.666667
29997	GLTSCR2	19	glioma tumor suppressor candidate region gene 2	ENSG00000105373	54	12	4.5
2077	ERF	19	Ets2 repressor factor	ENSG00000105722	2	7	0.285714
199731	CADM4	19	cell adhesion molecule 4	ENSG00000105767	1	2	0.5
7980	TFPI2	7	tissue factor pathway inhibitor 2	ENSG00000105825	3	6	0.5
26959	HBP1	7	HMG-box transcription factor 1	ENSG00000105856	14	15	0.933333
1687	DFNA5	7	deafness, autosomal dominant 5	ENSG00000105928	6	14	0.428571
2051	EPHB6	7	EPH receptor B6	ENSG00000106123	3	12	0.25
835	CASP2	7	caspase 2, apoptosis-related cysteine peptidase	ENSG00000106144	4	7	0.571429
4899	NRF1	7	nuclear respiratory factor 1	ENSG00000106459	12	7	1.71429
6424	SFRP4	7	secreted frizzled-related protein 4	ENSG00000106483	12	3	4
11281	POU6F2	7	POU class 6 homeobox 2	ENSG00000106536	8	12	0.666667
27075	TSPAN13	7	tetraspanin 13	ENSG00000106537	9	2	4.5
196	AHR	7	aryl hydrocarbon receptor	ENSG00000106546	3	7	0.428571
26608	TBL2	7	transducin (beta)-like 2	ENSG00000106638	17	22	0.772727
26468	LHX6	9	LIM homeobox 6	ENSG00000106852	1	12	0.0833333
23189	KANK1	9	KN motif and ankyrin repeat domains 1	ENSG00000107104	98	11	8.90909
23586	DDX58	9	DEAD (Asp-Glu-Ala-Asp) box polypeptide 58	ENSG00000107201	11	2	5.5
83937	RASSF4	10	Ras association (RalGDS/AF-6) domain family member 4	ENSG00000107551	18	12	1.5
6387	CXCL12	10	chemokine (C-X-C motif) ligand 12	ENSG00000107562	3	8	0.375
219699	UNC5B	10	unc-5 homolog B (C. elegans)	ENSG00000107731	1	2	0.5
657	BMPR1A	10	bone morphogenetic protein receptor, type IA	ENSG00000107779	6	5	1.2
51684	SUFU	10	suppressor of fused homolog (Drosophila)	ENSG00000107882	7	4	1.75
23560	GTPBP4	10	GTP binding protein 4	ENSG00000107937	30	5	6
9148	NEURL1	10	neuralized E3 ubiquitin protein ligase 1	ENSG00000107954	6	4	1.5
22943	DKK1	10	dickkopf WNT signaling pathway inhibitor 1	ENSG00000107984	1	4	0.25
8453	CUL2	10	cullin 2	ENSG00000108094	22	11	2
5889	RAD51C	17	RAD51 paralog C	ENSG00000108384	94	18	5.22222
5414	44443	17	septin 4	ENSG00000108387	24	33	0.727273
5216	PFN1	17	profilin 1	ENSG00000108518	14	3	4.66667
2145	EZH1	17	enhancer of zeste 1 polycomb repressive complex 2 subunit	ENSG00000108799	37	24	1.54167
5573	PRKAR1A	17	protein kinase, cAMP-dependent, regulatory, type I, alpha	ENSG00000108946	13	21	0.619048
1801	DPH1	17	diphthamide biosynthesis 1	ENSG00000108963	14	18	0.777778
9368	SLC9A3R1	17	solute carrier family 9, subfamily A (NHE3, cation proton antiporter 3), member 3 regulator 1	ENSG00000109062	11	5	2.2
4790	NFKB1	4	nuclear factor of kappa light polypeptide gene enhancer in B-cells 1	ENSG00000109320	9	14	0.642857
5602	MAPK10	4	mitogen-activated protein kinase 10	ENSG00000109339	22	192	0.114583
8821	INPP4B	4	inositol polyphosphate-4-phosphatase, type II, 105kDa	ENSG00000109452	22	23	0.956522
55294	FBXW7	4	F-box and WD repeat domain containing 7, E3 ubiquitin protein ligase	ENSG00000109670	4	16	0.25
10553	HTATIP2	11	HIV-1 Tat interactive protein 2, 30kDa	ENSG00000109854	10	9	1.11111
4013	VWA5A	11	von Willebrand factor A domain containing 5A	ENSG00000110002	12	6	2
10612	TRIM3	11	tripartite motif containing 3	ENSG00000110171	9	15	0.6
8567	MADD	11	MAP-kinase activating death domain	ENSG00000110514	67	23	2.91304
9049	AIP	11	aryl hydrocarbon receptor interacting protein	ENSG00000110711	11	4	2.75
11108	PRDM4	12	PR domain containing 4	ENSG00000110851	16	6	2.66667
10019	SH2B3	12	SH2B adaptor protein 3	ENSG00000111252	3	3	1
8099	CDK2AP1	12	cyclin-dependent kinase 2 associated protein 1	ENSG00000111328	6	12	0.5
8437	RASAL1	12	RAS protein activator like 1 (GAP1 like)	ENSG00000111344	20	10	2
7421	VDR	12	vitamin D (1,25- dihydroxyvitamin D3) receptor	ENSG00000111424	16	8	2
51147	ING4	12	inhibitor of growth family, member 4	ENSG00000111653	16	18	0.888889
5777	PTPN6	12	protein tyrosine phosphatase, non-receptor type 6	ENSG00000111679	24	23	1.04348
2444	FRK	6	fyn-related Src family tyrosine kinase	ENSG00000111816	3	1	3
254394	MCM9	6	minichromosome maintenance complex component 9	ENSG00000111877	15	9	1.66667
23328	SASH1	6	SAM and SH3 domain containing 1	ENSG00000111961	3	11	0.272727
6648	SOD2	6	superoxide dismutase 2, mitochondrial	ENSG00000112096	14	14	1
9025	RNF8	6	ring finger protein 8, E3 ubiquitin protein ligase	ENSG00000112130	28	8	3.5
892	CCNC	6	cyclin C	ENSG00000112237	11	19	0.578947
2070	EYA4	6	EYA transcriptional coactivator and phosphatase 4	ENSG00000112319	1	13	0.0769231
56940	DUSP22	6	dual specificity phosphatase 22	ENSG00000112679	18	16	1.125
7422	VEGFA	6	vascular endothelial growth factor A	ENSG00000112715	9	26	0.346154
8838	WISP3	6	WNT1 inducible signaling pathway protein 3	ENSG00000112761	20	11	1.81818
4015	LOX	5	lysyl oxidase	ENSG00000113083	4	6	0.666667
83989	FAM172A	5	family with sequence similarity 172, member A	ENSG00000113391	12	9	1.33333
5515	PPP2CA	5	protein phosphatase 2, catalytic subunit, alpha isozyme	ENSG00000113575	9	6	1.5
1452	CSNK1A1	5	casein kinase 1, alpha 1	ENSG00000113712	38	17	2.23529
3273	HRG	3	histidine-rich glycoprotein	ENSG00000113905	1	3	0.333333
56954	NIT2	3	nitrilase family, member 2	ENSG00000114021	25	7	3.57143
5947	RBP1	3	retinol binding protein 1, cellular	ENSG00000114115	6	8	0.75
11334	TUSC2	3	tumor suppressor candidate 2	ENSG00000114383	5	6	0.833333
10641	NPRL2	3	nitrogen permease regulator-like 2 (S. cerevisiae)	ENSG00000114388	27	20	1.35
11068	CYB561D2	3	cytochrome b561 family, member D2	ENSG00000114395	8	6	1.33333
57599	WDR48	3	WD repeat domain 48	ENSG00000114742	12	10	1.2
95	ACY1	3	aminoacylase 1	ENSG00000114786	3	29	0.103448
55233	MOB1A	2	MOB kinase activator 1A	ENSG00000114978	15	6	2.5
29959	NRBP1	2	nuclear receptor binding protein 1	ENSG00000115216	24	9	2.66667
6711	SPTBN1	2	spectrin, beta, non-erythrocytic 1	ENSG00000115306	18	7	2.57143
57142	RTN4	2	reticulon 4	ENSG00000115310	13	15	0.866667
27429	HTRA2	2	HtrA serine peptidase 2	ENSG00000115317	12	10	1.2
1796	DOK1	2	docking protein 1, 62kDa (downstream of tyrosine kinase 1)	ENSG00000115325	12	13	0.923077
6772	STAT1	2	signal transducer and activator of transcription 1, 91kDa	ENSG00000115415	59	30	1.96667
3488	IGFBP5	2	insulin-like growth factor binding protein 5	ENSG00000115461	2	3	0.666667
9486	CHST10	2	carbohydrate sulfotransferase 10	ENSG00000115526	8	12	0.666667
55818	KDM3A	2	lysine (K)-specific demethylase 3A	ENSG00000115548	7	15	0.466667
390	RND3	2	Rho family GTPase 3	ENSG00000115963	8	9	0.888889
2034	EPAS1	2	endothelial PAS domain protein 1	ENSG00000116016	1	10	0.1
55223	TRIM62	1	tripartite motif containing 62	ENSG00000116525	2	4	0.5
1647	GADD45A	1	growth arrest and DNA-damage-inducible, alpha	ENSG00000116717	2	7	0.285714
7799	PRDM2	1	PR domain containing 2, with ZNF domain	ENSG00000116731	13	14	0.928571
127700	OSCP1	1	organic solute carrier partner 1	ENSG00000116885	8	12	0.666667
6390	SDHB	1	succinate dehydrogenase complex, subunit B, iron sulfur (Ip)	ENSG00000117118	16	8	2
2633	GBP1	1	guanylate binding protein 1, interferon-inducible	ENSG00000117228	12	8	1.5
5629	PROX1	1	prospero homeobox 1	ENSG00000117707	6	7	0.857143
8289	ARID1A	1	AT rich interactive domain 1A (SWI-like)	ENSG00000117713	6	17	0.352941
6794	STK11	19	serine/threonine kinase 11	ENSG00000118046	7	10	0.7
55259	CASC1	12	cancer susceptibility candidate 1	ENSG00000118307	2	13	0.153846
4033	LRMP	12	lymphoid-restricted membrane protein	ENSG00000118308	135	21	6.42857
5325	PLAGL1	6	pleiomorphic adenoma gene-like 1	ENSG00000118495	64	28	2.28571
7128	TNFAIP3	6	tumor necrosis factor, alpha-induced protein 3	ENSG00000118503	8	11	0.727273
2309	FOXO3	6	forkhead box O3	ENSG00000118689	2	3	0.666667
9429	ABCG2	4	ATP-binding cassette, sub-family G (WHITE), member 2 (Junior blood group)	ENSG00000118777	12	5	2.4
5887	RAD23B	9	RAD23 homolog B (S. cerevisiae)	ENSG00000119318	6	5	1.2
5524	PPP2R4	9	protein phosphatase 2A activator, regulatory subunit 4	ENSG00000119383	19	26	0.730769
8013	NR4A3	9	nuclear receptor subfamily 4, group A, member 3	ENSG00000119508	1	4	0.25
27030	MLH3	14	mutL homolog 3	ENSG00000119684	34	13	2.61538
1788	DNMT3A	2	DNA (cytosine-5-)-methyltransferase 3 alpha	ENSG00000119772	10	15	0.666667
4601	MXI1	10	MAX interactor 1, dimerization protein	ENSG00000119950	18	38	0.473684
55717	WDR11	10	WD repeat domain 11	ENSG00000120008	23	17	1.35294
1843	DUSP1	5	dual specificity phosphatase 1	ENSG00000120129	4	1	4
92344	GORAB	1	golgin, RAB6-interacting	ENSG00000120370	9	6	1.5
7045	TGFBI	5	transforming growth factor, beta-induced, 68kDa	ENSG00000120708	72	15	4.8
51247	PAIP2	5	poly(A) binding protein interacting protein 2	ENSG00000120727	6	8	0.75
51780	KDM3B	5	lysine (K)-specific demethylase 3B	ENSG00000120733	6	9	0.666667
317	APAF1	12	apoptotic peptidase activating factor 1	ENSG00000120868	6	13	0.461538
1191	CLU	8	clusterin	ENSG00000120885	34	17	2
8795	TNFRSF10B	8	tumor necrosis factor receptor superfamily, member 10b	ENSG00000120889	4	8	0.5
5533	PPP3CC	8	protein phosphatase 3, catalytic subunit, gamma isozyme	ENSG00000120910	8	8	1
29914	UBIAD1	1	UbiA prenyltransferase domain containing 1	ENSG00000120942	2	4	0.5
8405	SPOP	17	speckle-type POZ protein	ENSG00000121067	54	25	2.16
847	CAT	11	catalase	ENSG00000121691	13	6	2.16667
2170	FABP3	1	fatty acid binding protein 3, muscle and heart	ENSG00000121769	5	4	1.25
387496	RASL11A	13	RAS-like, family 11, member A	ENSG00000122035	1	3	0.333333
5047	PAEP	9	progestagen-associated endometrial protein	ENSG00000122133	6	9	0.666667
6125	RPL5	1	ribosomal protein L5	ENSG00000122406	39	11	3.54545
8434	RECK	9	reversion-inducing-cysteine-rich protein with kazal motifs	ENSG00000122707	10	3	3.33333
8805	TRIM24	7	tripartite motif containing 24	ENSG00000122779	3	6	0.5
1959	EGR2	10	early growth response 2	ENSG00000122877	2	6	0.333333
1031	CDKN2C	1	cyclin-dependent kinase inhibitor 2C (p18, inhibits CDK4)	ENSG00000123080	2	3	0.666667
11228	RASSF8	12	Ras association (RalGDS/AF-6) domain family (N-terminal) member 8	ENSG00000123094	1	16	0.0625
3164	NR4A1	12	nuclear receptor subfamily 4, group A, member 1	ENSG00000123358	18	22	0.818182
1017	CDK2	12	cyclin-dependent kinase 2	ENSG00000123374	4	12	0.333333
130399	ACVR1C	2	activin A receptor, type IC	ENSG00000123612	3	4	0.75
57727	NCOA5	20	nuclear receptor coactivator 5	ENSG00000124160	6	2	3
57510	XPO5	6	exportin 5	ENSG00000124571	39	12	3.25
9521	EEF1E1	6	eukaryotic translation elongation factor 1 epsilon 1	ENSG00000124802	8	6	1.33333
860	RUNX2	6	runt-related transcription factor 2	ENSG00000124813	6	12	0.5
79026	AHNAK	11	AHNAK nucleoprotein	ENSG00000124942	3	8	0.375
4502	MT2A	16	metallothionein 2A	ENSG00000125148	1	5	0.2
3659	IRF1	5	interferon regulatory factor 1	ENSG00000125347	36	11	3.27273
652	BMP4	14	bone morphogenetic protein 4	ENSG00000125378	30	9	3.33333
7270	TTF1	9	transcription termination factor, RNA polymerase I	ENSG00000125482	3	3	1
8744	TNFSF9	19	tumor necrosis factor (ligand) superfamily, member 9	ENSG00000125657	1	1	1
80023	NRSN2	20	neurensin 2	ENSG00000125841	10	10	1
650	BMP2	20	bone morphogenetic protein 2	ENSG00000125845	1	1	1
4149	MAX	14	MYC associated factor X	ENSG00000125952	26	20	1.3
3661	IRF3	19	interferon regulatory factor 3	ENSG00000126456	77	31	2.48387
6776	STAT5A	17	signal transducer and activator of transcription 5A	ENSG00000126561	5	12	0.416667
8678	BECN1	17	beclin 1, autophagy related	ENSG00000126581	74	22	3.36364
59269	HIVEP3	1	human immunodeficiency virus type I enhancer binding protein 3	ENSG00000127124	4	7	0.571429
5300	PIN1	19	peptidylprolyl cis/trans isomerase, NIMA-interacting 1	ENSG00000127445	18	11	1.63636
6597	SMARCA4	19	SWI/SNF related, matrix associated, actin dependent regulator of chromatin, subfamily a, member 4	ENSG00000127616	34	54	0.62963
7429	VIL1	2	villin 1	ENSG00000127831	31	5	6.2
5782	PTPN12	7	protein tyrosine phosphatase, non-receptor type 12	ENSG00000127947	34	16	2.125
7538	ZFP36	19	ZFP36 ring finger protein	ENSG00000128016	2	5	0.4
64753	CCDC136	7	coiled-coil domain containing 136	ENSG00000128596	26	15	1.73333
3663	IRF5	7	interferon regulatory factor 5	ENSG00000128604	18	18	1
8854	ALDH1A2	15	aldehyde dehydrogenase 1 family, member A2	ENSG00000128918	19	25	0.76
8930	MBD4	3	methyl-CpG binding domain protein 4	ENSG00000129071	8	10	0.8
57509	MTUS1	8	microtubule associated tumor suppressor 1	ENSG00000129422	72	29	2.48276
5655	KLK10	19	kallikrein-related peptidase 10	ENSG00000129451	26	6	4.33333
112399	EGLN3	14	egl-9 family hypoxia-inducible factor 3	ENSG00000129521	12	11	1.09091
863	CBFA2T3	16	core-binding factor, runt domain, alpha subunit 2; translocated to, 3	ENSG00000129993	4	11	0.363636
1264	CNN1	19	calponin 1, basic, smooth muscle	ENSG00000130176	48	10	4.8
10912	GADD45G	9	growth arrest and DNA-damage-inducible, gamma	ENSG00000130222	6	3	2
9667	SAFB2	19	scaffold attachment factor B2	ENSG00000130254	24	11	2.18182
84816	RTN4IP1	6	reticulon 4 interacting protein 1	ENSG00000130347	9	4	2.25
445	ASS1	9	argininosuccinate synthase 1	ENSG00000130707	79	10	7.9
1786	DNMT1	19	DNA (cytosine-5-)-methyltransferase 1	ENSG00000130816	32	28	1.14286
10277	UBE4B	1	ubiquitination factor E4B	ENSG00000130939	10	10	1
9590	AKAP12	6	A kinase (PRKA) anchor protein 12	ENSG00000131016	2	5	0.4
9113	LATS1	6	large tumor suppressor kinase 1	ENSG00000131023	4	7	0.571429
60401	EDA2R	X	ectodysplasin A2 receptor	ENSG00000131080	15	4	3.75
8572	PDLIM4	5	PDZ and LIM domain 4	ENSG00000131435	10	7	1.42857
4814	NINJ1	9	ninjurin 1	ENSG00000131669	4	5	0.8
84152	PPP1R1B	17	protein phosphatase 1, regulatory (inhibitor) subunit 1B	ENSG00000131771	59	10	5.9
3996	LLGL1	17	lethal giant larvae homolog 1 (Drosophila)	ENSG00000131899	1	3	0.333333
3337	DNAJB1	19	DnaJ (Hsp40) homolog, subfamily B, member 1	ENSG00000132002	11	11	1
8864	PER2	2	period circadian clock 2	ENSG00000132326	6	4	1.5
5562	PRKAA1	5	protein kinase, AMP-activated, alpha 1 catalytic subunit	ENSG00000132356	12	9	1.33333
10514	MYBBP1A	17	MYB binding protein (P160) 1a	ENSG00000132382	10	13	0.769231
6117	RPA1	17	replication protein A1, 70kDa	ENSG00000132383	11	7	1.57143
54739	XAF1	17	XIAP associated factor 1	ENSG00000132530	38	19	2
57111	RAB25	1	RAB25, member RAS oncogene family	ENSG00000132698	9	5	1.8
55544	RBM38	20	RNA binding motif protein 38	ENSG00000132819	2	5	0.4
93492	TPTE2	13	transmembrane phosphoinositide 3-phosphatase and tensin homolog 2	ENSG00000132958	2	6	0.333333
9365	KL	13	klotho	ENSG00000133116	2	2	1
90627	STARD13	13	StAR-related lipid transfer (START) domain containing 13	ENSG00000133121	8	9	0.888889
84707	BEX2	X	brain expressed X-linked 2	ENSG00000133134	1	4	0.25
2048	EPHB2	1	EPH receptor B2	ENSG00000133216	13	7	1.85714
55748	CNDP2	18	CNDP dipeptidase 2 (metallopeptidase M20 family)	ENSG00000133313	49	29	1.68966
5920	RARRES3	11	retinoic acid receptor responder (tazarotene induced) 3	ENSG00000133321	2	5	0.4
54979	HRASLS2	11	HRAS-like suppressor 2	ENSG00000133328	4	1	4
84700	MYO18B	22	myosin XVIIIB	ENSG00000133454	3	10	0.3
406	ARNTL	11	aryl hydrocarbon receptor nuclear translocator-like	ENSG00000133794	14	28	0.5
4221	MEN1	11	multiple endocrine neoplasia I	ENSG00000133895	15	19	0.789474
8650	NUMB	14	numb homolog (Drosophila)	ENSG00000133961	59	28	2.10714
7428	VHL	3	von Hippel-Lindau tumor suppressor, E3 ubiquitin protein ligase	ENSG00000134086	4	3	1.33333
4853	NOTCH2	1	notch 2	ENSG00000134250	5	13	0.384615
79577	CDC73	1	cell division cycle 73	ENSG00000134371	23	13	1.76923
91768	CABLES1	18	Cdk5 and Abl enzyme substrate 1	ENSG00000134508	4	10	0.4
2012	EMP1	12	epithelial membrane protein 1	ENSG00000134531	4	12	0.333333
1825	DSC3	18	desmocollin 3	ENSG00000134762	3	3	1
11095	ADAMTS8	11	ADAM metallopeptidase with thrombospondin type 1 motif, 8	ENSG00000134917	2	2	1
324	APC	5	adenomatous polyposis coli	ENSG00000134982	14	10	1.4
301	ANXA1	9	annexin A1	ENSG00000135046	27	8	3.375
9988	DMTF1	7	cyclin D binding myb-like transcription factor 1	ENSG00000135164	78	38	2.05263
26136	TES	7	testis derived transcript (3 LIM domains)	ENSG00000135269	16	11	1.45455
26298	EHF	11	ets homologous factor	ENSG00000135373	55	12	4.58333
27165	GLS2	12	glutaminase 2 (liver, mitochondrial)	ENSG00000135423	13	17	0.764706
3679	ITGA7	12	integrin, alpha 7	ENSG00000135424	21	20	1.05
54583	EGLN1	1	egl-9 family hypoxia-inducible factor 1	ENSG00000135766	3	7	0.428571
6041	RNASEL	1	ribonuclease L (2',5'-oligoisoadenylate synthetase-dependent)	ENSG00000135828	4	2	2
55654	TMEM127	2	transmembrane protein 127	ENSG00000135956	2	3	0.666667
10154	PLXNC1	12	plexin C1	ENSG00000136040	1	11	0.0909091
55901	THSD1	13	thrombospondin, type I, domain containing 1	ENSG00000136114	3	3	1
1910	EDNRB	13	endothelin receptor type B	ENSG00000136160	5	8	0.625
10010	TANK	2	TRAF family member-associated NFKB activator	ENSG00000136560	31	23	1.34783
2626	GATA4	8	GATA binding protein 4	ENSG00000136574	1	9	0.111111
274	BIN1	2	bridging integrator 1	ENSG00000136717	31	14	2.21429
153090	DAB2IP	9	DAB2 interacting protein	ENSG00000136848	11	12	0.916667
347252	IGFBPL1	9	insulin-like growth factor binding protein-like 1	ENSG00000137142	1	1	1
7020	TFAP2A	6	transcription factor AP-2 alpha (activating enhancer binding protein 2 alpha)	ENSG00000137203	9	19	0.473684
9656	MDC1	6	mediator of DNA-damage checkpoint 1	ENSG00000137337	5	9	0.555556
25833	POU2F3	11	POU class 2 homeobox 3	ENSG00000137709	3	7	0.428571
5519	PPP2R1B	11	protein phosphatase 2, regulatory subunit A, beta	ENSG00000137713	13	12	1.08333
838	CASP5	11	caspase 5, apoptosis-related cysteine peptidase	ENSG00000137757	7	9	0.777778
7057	THBS1	15	thrombospondin 1	ENSG00000137801	6	8	0.75
9411	ARHGAP29	1	Rho GTPase activating protein 29	ENSG00000137962	3	5	0.6
1847	DUSP5	10	dual specificity phosphatase 5	ENSG00000138166	1	2	0.5
51196	PLCE1	10	phospholipase C, epsilon 1	ENSG00000138193	4	4	1
310	ANXA7	10	annexin A7	ENSG00000138279	40	5	8
10152	ABI2	2	abl-interactor 2	ENSG00000138443	34	24	1.41667
3685	ITGAV	2	integrin, alpha V	ENSG00000138448	5	8	0.625
11107	PRDM5	4	PR domain containing 5	ENSG00000138738	9	12	0.75
144165	PRICKLE1	12	prickle homolog 1 (Drosophila)	ENSG00000139174	2	21	0.0952381
121227	LRIG3	12	leucine-rich repeats and immunoglobulin-like domains 3	ENSG00000139263	2	9	0.222222
11010	GLIPR1	12	GLI pathogenesis-related 1	ENSG00000139278	5	4	1.25
1848	DUSP6	12	dual specificity phosphatase 6	ENSG00000139318	1	5	0.2
84260	TCHP	12	trichoplein, keratin filament binding	ENSG00000139437	14	10	1.4
675	BRCA2	13	breast cancer 2, early onset	ENSG00000139618	10	11	0.909091
5925	RB1	13	retinoblastoma 1	ENSG00000139687	7	9	0.777778
2100	ESR2	14	estrogen receptor 2 (ER beta)	ENSG00000140009	5	13	0.384615
122953	JDP2	14	Jun dimerization protein 2	ENSG00000140044	13	8	1.625
8125	ANP32A	15	acidic (leucine-rich) nuclear phosphoprotein 32 family, member A	ENSG00000140350	40	11	3.63636
79798	ARMC5	16	armadillo repeat containing 5	ENSG00000140691	1	8	0.125
463	ZFHX3	16	zinc finger homeobox 3	ENSG00000140836	4	9	0.444444
123920	CMTM3	16	CKLF-like MARVEL transmembrane domain containing 3	ENSG00000140931	6	15	0.4
1009	CDH11	16	cadherin 11, type 2, OB-cadherin (osteoblast)	ENSG00000140937	14	19	0.736842
1012	CDH13	16	cadherin 13	ENSG00000140945	10	14	0.714286
3394	IRF8	16	interferon regulatory factor 8	ENSG00000140968	15	11	1.36364
55275	VPS53	17	vacuolar protein sorting 53 homolog (S. cerevisiae)	ENSG00000141252	21	20	1.05
7157	TP53	17	tumor protein p53	ENSG00000141510	18	29	0.62069
4089	SMAD4	18	SMAD family member 4	ENSG00000141646	9	16	0.5625
3487	IGFBP4	17	insulin-like growth factor binding protein 4	ENSG00000141753	2	1	2
23410	SIRT3	11	sirtuin 3	ENSG00000142082	44	16	2.75
57410	SCYL1	11	SCY1-like 1 (S. cerevisiae)	ENSG00000142186	13	15	0.866667
6135	RPL11	1	ribosomal protein L11	ENSG00000142676	18	6	3
8915	BCL10	1	B-cell CLL/lymphoma 10	ENSG00000142867	6	5	1.2
64326	RFWD2	1	ring finger and WD repeat domain 2, E3 ubiquitin protein ligase	ENSG00000143207	20	11	1.81818
8991	SELENBP1	1	selenium binding protein 1	ENSG00000143416	30	19	1.57895
7159	TP53BP2	1	tumor protein p53 binding protein 2	ENSG00000143514	6	14	0.428571
27173	SLC39A1	1	solute carrier family 39 (zinc transporter), member 1	ENSG00000143570	3	11	0.272727
375	ARF1	1	ADP-ribosylation factor 1	ENSG00000143761	16	14	1.14286
7044	LEFTY2	1	left-right determination factor 2	ENSG00000143768	2	3	0.666667
142	PARP1	1	poly (ADP-ribose) polymerase 1	ENSG00000143799	29	10	2.9
23671	TMEFF2	2	transmembrane protein with EGF-like and two follistatin-like domains 2	ENSG00000144339	1	4	0.25
3329	HSPD1	2	heat shock 60kDa protein 1 (chaperonin)	ENSG00000144381	40	14	2.85714
27303	RBMS3	3	RNA binding motif, single stranded interacting protein 3	ENSG00000144642	12	20	0.6
64651	CSRNP1	3	cysteine-serine-rich nuclear protein 1	ENSG00000144655	5	2	2.5
10217	CTDSPL	3	CTD (carboxy-terminal domain, RNA polymerase II, polypeptide A) small phosphatase-like	ENSG00000144677	17	8	2.125
54756	IL17RD	3	interleukin 17 receptor D	ENSG00000144730	5	8	0.625
55164	SHQ1	3	SHQ1, H/ACA ribonucleoprotein assembly factor	ENSG00000144736	8	8	1
10550	ARL6IP5	3	ADP-ribosylation factor-like 6 interacting protein 5	ENSG00000144746	3	5	0.6
26018	LRIG1	3	leucine-rich repeats and immunoglobulin-like domains 1	ENSG00000144749	11	9	1.22222
8994	LIMD1	3	LIM domains containing 1	ENSG00000144791	1	4	0.25
141	ADPRH	3	ADP-ribosylarginine hydrolase	ENSG00000144843	1	7	0.142857
8856	NR1I2	3	nuclear receptor subfamily 1, group I, member 2	ENSG00000144852	7	5	1.4
185	AGTR1	3	angiotensin II receptor, type 1	ENSG00000144891	5	9	0.555556
55840	EAF2	3	ELL associated factor 2	ENSG00000145088	4	5	0.8
9353	SLIT2	4	slit homolog 2 (Drosophila)	ENSG00000145147	2	12	0.166667
6423	SFRP2	4	secreted frizzled-related protein 2	ENSG00000145423	1	1	1
10769	PLK2	5	polo-like kinase 2	ENSG00000145632	11	15	0.733333
23635	SSBP2	5	single-stranded DNA binding protein 2	ENSG00000145687	31	20	1.55
10788	IQGAP2	5	IQ motif containing GTPase activating protein 2	ENSG00000145703	7	19	0.368421
9547	CXCL14	5	chemokine (C-X-C motif) ligand 14	ENSG00000145824	4	2	2
84651	SPINK7	5	serine peptidase inhibitor, Kazal type 7 (putative)	ENSG00000145879	1	6	0.166667
51473	DCDC2	6	doublecortin domain containing 2	ENSG00000146038	4	3	1.33333
7941	PLA2G7	6	phospholipase A2, group VII (platelet-activating factor acetylhydrolase, plasma)	ENSG00000146070	10	2	5
79930	DOK3	5	docking protein 3	ENSG00000146094	14	13	1.07692
257218	SHPRH	6	SNF2 histone linker PHD RING helicase, E3 ubiquitin protein ligase	ENSG00000146414	10	11	0.909091
3486	IGFBP3	7	insulin-like growth factor binding protein 3	ENSG00000146674	5	11	0.454545
2041	EPHA1	7	EPH receptor A1	ENSG00000146904	10	7	1.42857
7403	KDM6A	X	lysine (K)-specific demethylase 6A	ENSG00000147050	13	13	1
2719	GPC3	X	glypican 3	ENSG00000147257	4	8	0.5
27316	RBMX	X	RNA binding motif protein, X-linked	ENSG00000147274	15	12	1.25
79648	MCPH1	8	microcephalin 1	ENSG00000147316	8	7	1.14286
26260	FBXO25	8	F-box protein 25	ENSG00000147364	9	10	0.9
7739	ZNF185	X	zinc finger protein 185 (LIM domain)	ENSG00000147394	17	12	1.41667
6134	RPL10	X	ribosomal protein L10	ENSG00000147403	26	18	1.44444
9046	DOK2	8	docking protein 2, 56kDa	ENSG00000147443	4	6	0.666667
55630	SLC39A4	8	solute carrier family 39 (zinc transporter), member 4	ENSG00000147804	10	9	1.11111
115426	UHRF2	9	ubiquitin-like with PHD and ring finger domains 2, E3 ubiquitin protein ligase	ENSG00000147854	12	13	0.923077
1029	CDKN2A	9	cyclin-dependent kinase inhibitor 2A	ENSG00000147889	8	14	0.571429
2934	GSN	9	gelsolin	ENSG00000148180	42	15	2.8
25792	CIZ1	9	CDKN1A interacting zinc finger protein 1	ENSG00000148337	62	29	2.13793
80013	FAM188A	10	family with sequence similarity 188, member A	ENSG00000148481	17	6	2.83333
6934	TCF7L2	10	transcription factor 7-like 2 (T-cell specific, HMG-box)	ENSG00000148737	68	30	2.26667
5795	PTPRJ	11	protein tyrosine phosphatase, receptor type, J	ENSG00000149177	4	8	0.5
472	ATM	11	ATM serine/threonine kinase	ENSG00000149311	15	30	0.5
9538	EI24	11	etoposide induced 2.4	ENSG00000149547	49	14	3.5
1111	CHEK1	11	checkpoint kinase 1	ENSG00000149554	35	15	2.33333
6876	TAGLN	11	transgelin	ENSG00000149591	52	8	6.5
5331	PLCB3	11	phospholipase C, beta 3 (phosphatidylinositol-specific)	ENSG00000149782	5	4	1.25
3688	ITGB1	10	integrin, beta 1 (fibronectin receptor, beta polypeptide, antigen CD29 includes MDF2, MSK12)	ENSG00000150093	38	19	2
26524	LATS2	13	large tumor suppressor kinase 2	ENSG00000150457	2	2	1
27250	PDCD4	10	programmed cell death 4 (neoplastic transformation inhibitor)	ENSG00000150593	12	11	1.09091
7068	THRB	3	thyroid hormone receptor, beta	ENSG00000151090	16	19	0.842105
2132	EXT2	11	exostosin glycosyltransferase 2	ENSG00000151348	20	11	1.81818
9781	RNF144A	2	ring finger protein 144A	ENSG00000151692	3	7	0.428571
115761	ARL11	13	ADP-ribosylation factor-like 11	ENSG00000152213	2	2	1
219333	USP12	13	ubiquitin specific peptidase 12	ENSG00000152484	1	3	0.333333
8404	SPARCL1	4	SPARC-like 1 (hevin)	ENSG00000152583	53	10	5.3
5796	PTPRK	6	protein tyrosine phosphatase, receptor type, K	ENSG00000152894	1	22	0.0454545
160492	LMNTD1	12	lamin tail domain containing 1	ENSG00000152936	1	11	0.0909091
1601	DAB2	5	Dab, mitogen-responsive phosphoprotein, homolog 2 (Drosophila)	ENSG00000153071	51	17	3
10018	BCL2L11	2	BCL2-like 11 (apoptosis facilitator)	ENSG00000153094	8	23	0.347826
64682	ANAPC1	2	anaphase promoting complex subunit 1	ENSG00000153107	19	11	1.72727
283349	RASSF3	12	Ras association (RalGDS/AF-6) domain family member 3	ENSG00000153179	1	6	0.166667
22925	PLA2R1	2	phospholipase A2 receptor 1, 180kDa	ENSG00000153246	7	3	2.33333
3621	ING1	13	inhibitor of growth family, member 1	ENSG00000153487	2	5	0.4
5789	PTPRD	9	protein tyrosine phosphatase, receptor type, D	ENSG00000153707	3	16	0.1875
1105	CHD1	5	chromodomain helicase DNA binding protein 1	ENSG00000153922	9	12	0.75
7070	THY1	11	Thy-1 cell surface antigen	ENSG00000154096	6	10	0.6
84897	TBRG1	11	transforming growth factor beta regulator 1	ENSG00000154144	14	10	1.4
10950	BTG3	21	BTG family, member 3	ENSG00000154640	8	6	1.33333
91133	L3MBTL4	18	l(3)mbt-like 4 (Drosophila)	ENSG00000154655	14	8	1.75
201163	FLCN	17	folliculin	ENSG00000154803	23	10	2.3
7071	KLF10	8	Kruppel-like factor 10	ENSG00000155090	2	2	1
83742	MARVELD1	10	MARVEL domain containing 1	ENSG00000155254	6	4	1.5
79831	KDM8	16	lysine (K)-specific demethylase 8	ENSG00000155666	6	14	0.428571
11197	WIF1	12	WNT inhibitory factor 1	ENSG00000156076	3	3	1
84295	PHF6	X	PHD finger protein 6	ENSG00000156531	12	5	2.4
114907	FBXO32	8	F-box protein 32	ENSG00000156804	6	6	1
55799	CACNA2D3	3	calcium channel, voltage-dependent, alpha 2/delta subunit 3	ENSG00000157445	4	12	0.333333
54778	RNF111	15	ring finger protein 111	ENSG00000157450	15	12	1.25
90993	CREB3L1	11	cAMP responsive element binding protein 3-like 1	ENSG00000157613	7	6	1.16667
2134	EXTL1	1	exostosin-like glycosyltransferase 1	ENSG00000158008	1	4	0.25
57805	CCAR2	8	cell cycle and apoptosis regulator 2	ENSG00000158941	10	14	0.714286
2035	EPB41	1	erythrocyte membrane protein band 4.1	ENSG00000159023	39	41	0.95122
7832	BTG2	1	BTG family, member 2	ENSG00000159388	13	2	6.5
7791	ZYX	7	zyxin	ENSG00000159840	21	10	2.1
1676	DFFA	1	DNA fragmentation factor, 45kDa, alpha polypeptide	ENSG00000160049	11	3	3.66667
5316	PKNOX1	21	PBX/knotted 1 homeobox 1	ENSG00000160199	8	11	0.727273
84446	BRSK1	19	BR serine/threonine kinase 1	ENSG00000160469	1	8	0.125
6294	SAFB	19	scaffold attachment factor B	ENSG00000160633	13	14	0.928571
563	AZGP1	7	alpha-2-glycoprotein 1, zinc-binding	ENSG00000160862	7	6	1.16667
222235	FBXL13	7	F-box and leucine-rich repeat protein 13	ENSG00000161040	9	12	0.75
222236	NAPEPLD	7	N-acyl phosphatidylethanolamine phospholipase D	ENSG00000161048	3	10	0.3
84911	ZNF382	19	zinc finger protein 382	ENSG00000161298	4	10	0.4
22806	IKZF3	17	IKAROS family zinc finger 3 (Aiolos)	ENSG00000161405	2	17	0.117647
3678	ITGA5	12	integrin, alpha 5 (fibronectin receptor, alpha polypeptide)	ENSG00000161638	35	13	2.69231
246	ALOX15	17	arachidonate 15-lipoxygenase	ENSG00000161905	2	6	0.333333
255877	BCL6B	17	B-cell CLL/lymphoma 6, member B	ENSG00000161940	4	6	0.666667
5563	PRKAA2	1	protein kinase, AMP-activated, alpha 2 catalytic subunit	ENSG00000162409	1	2	0.5
55450	CAMK2N1	1	calcium/calmodulin-dependent protein kinase II inhibitor 1	ENSG00000162545	2	2	1
11080	DNAJB4	1	DnaJ (Hsp40) homolog, subfamily B, member 4	ENSG00000162616	11	6	1.83333
2135	EXTL2	1	exostosin-like glycosyltransferase 2	ENSG00000162694	9	7	1.28571
57863	CADM3	1	cell adhesion molecule 3	ENSG00000162706	1	3	0.333333
4921	DDR2	1	discoidin domain receptor tyrosine kinase 2	ENSG00000162733	9	9	1
8682	PEA15	1	phosphoprotein enriched in astrocytes 15	ENSG00000162734	14	4	3.5
79961	DENND2D	1	DENN/MADD domain containing 2D	ENSG00000162777	30	8	3.75
11009	IL24	1	interleukin 24	ENSG00000162892	6	7	0.857143
7447	VSNL1	2	visinin-like 1	ENSG00000163032	12	6	2
6282	S100A11	1	S100 calcium binding protein A11	ENSG00000163191	1	2	0.5
9076	CLDN1	3	claudin 1	ENSG00000163347	3	2	1.5
3490	IGFBP7	4	insulin-like growth factor binding protein 7	ENSG00000163453	7	3	2.33333
149628	PYHIN1	1	pyrin and HIN domain family, member 1	ENSG00000163564	4	7	0.571429
3428	IFI16	1	interferon, gamma-inducible protein 16	ENSG00000163565	20	14	1.42857
9447	AIM2	1	absent in melanoma 2	ENSG00000163568	19	4	4.75
151742	PPM1L	3	protein phosphatase, Mg2+/Mn2+ dependent, 1L	ENSG00000163590	1	5	0.2
5783	PTPN13	4	protein tyrosine phosphatase, non-receptor type 13 (APO-1/CD95 (Fas)-associated phosphatase)	ENSG00000163629	3	9	0.333333
56999	ADAMTS9	3	ADAM metallopeptidase with thrombospondin type 1 motif, 9	ENSG00000163638	1	10	0.1
5196	PF4	4	platelet factor 4	ENSG00000163737	1	1	1
25898	RCHY1	4	ring finger and CHY zinc finger domain containing 1, E3 ubiquitin protein ligase	ENSG00000163743	15	13	1.15385
64866	CDCP1	3	CUB domain containing protein 1	ENSG00000163814	15	3	5
8314	BAP1	3	BRCA1 associated protein-1 (ubiquitin carboxy-terminal hydrolase)	ENSG00000163930	21	11	1.90909
5580	PRKCD	3	protein kinase C, delta	ENSG00000163932	19	11	1.72727
55193	PBRM1	3	polybromo 1	ENSG00000163939	26	20	1.3
9255	AIMP1	4	aminoacyl tRNA synthetase complex-interacting multifunctional protein 1	ENSG00000164022	1	15	0.0666667
10424	PGRMC2	4	progesterone receptor membrane component 2	ENSG00000164040	1	8	0.125
3248	HPGD	4	hydroxyprostaglandin dehydrogenase 15-(NAD)	ENSG00000164120	10	14	0.714286
285671	RNF180	5	ring finger protein 180	ENSG00000164197	1	3	0.333333
1437	CSF2	5	colony stimulating factor 2 (granulocyte-macrophage)	ENSG00000164400	1	1	1
57107	PDSS2	6	prenyl (decaprenyl) diphosphate synthase, subunit 2	ENSG00000164494	9	3	3
10395	DLC1	8	DLC1 Rho GTPase activating protein	ENSG00000164741	6	18	0.333333
2395	FXN	9	frataxin	ENSG00000165060	3	7	0.428571
2203	FBP1	9	fructose-1,6-bisphosphatase 1	ENSG00000165140	14	4	3.5
65268	WNK2	9	WNK lysine deficient protein kinase 2	ENSG00000165238	43	16	2.6875
159989	CCDC67	11	coiled-coil domain containing 67	ENSG00000165325	1	12	0.0833333
2706	GJB2	13	gap junction protein, beta 2, 26kDa	ENSG00000165474	2	2	1
51339	DACT1	14	dishevelled-binding antagonist of beta-catenin 1	ENSG00000165617	1	6	0.166667
7248	TSC1	9	tuberous sclerosis 1	ENSG00000165699	43	47	0.914894
57447	NDRG2	14	NDRG family member 2	ENSG00000165795	80	78	1.02564
6297	SALL2	14	spalt-like transcription factor 2	ENSG00000165821	1	7	0.142857
5654	HTRA1	10	HtrA serine peptidase 1	ENSG00000166033	6	3	2
116173	CMTM5	14	CKLF-like MARVEL transmembrane domain containing 5	ENSG00000166091	2	9	0.222222
29117	BRD7	16	bromodomain containing 7	ENSG00000166164	20	7	2.85714
9318	COPS2	15	COP9 signalosome subunit 2	ENSG00000166200	11	8	1.375
8065	CUL5	11	cullin 5	ENSG00000166266	11	6	1.83333
1528	CYB5A	18	cytochrome b5 type A (microsomal)	ENSG00000166347	7	7	1
51700	CYB5R2	11	cytochrome b5 reductase 2	ENSG00000166394	18	14	1.28571
6764	ST5	11	suppression of tumorigenicity 5	ENSG00000166444	71	61	1.16393
23300	ATMIN	16	ATM interactor	ENSG00000166454	1	6	0.166667
5579	PRKCB	16	protein kinase C, beta	ENSG00000166501	1	12	0.0833333
7184	HSP90B1	12	heat shock protein 90kDa beta (Grp94), member 1	ENSG00000166598	49	11	4.45455
10904	BLCAP	20	bladder cancer associated protein	ENSG00000166619	16	14	1.14286
374654	KIF7	15	kinesin family member 7	ENSG00000166813	4	3	1.33333
4640	MYO1A	12	myosin IA	ENSG00000166866	10	9	1.11111
23582	CCNDBP1	15	cyclin D-type binding-protein 1	ENSG00000166946	13	15	0.866667
5245	PHB	17	prohibitin	ENSG00000167085	27	15	1.8
10653	SPINT2	19	serine peptidase inhibitor, Kunitz type, 2	ENSG00000167642	29	11	2.63636
1613	DAPK3	19	death-associated protein kinase 3	ENSG00000167657	3	7	0.428571
5653	KLK6	19	kallikrein-related peptidase 6	ENSG00000167755	12	7	1.71429
51129	ANGPTL4	19	angiopoietin-like 4	ENSG00000167772	3	11	0.272727
8772	FADD	11	Fas (TNFRSF6)-associated via death domain	ENSG00000168040	1	1	1
5729	PTGDR	14	prostaglandin D2 receptor (DP)	ENSG00000168229	1	2	0.5
84879	MFSD2A	1	major facilitator superfamily domain containing 2A	ENSG00000168389	20	10	2
84289	ING5	2	inhibitor of growth family, member 5	ENSG00000168395	18	13	1.38462
8313	AXIN2	17	axin 2	ENSG00000168646	8	9	0.888889
54790	TET2	4	tet methylcytosine dioxygenase 2	ENSG00000168769	7	9	0.777778
80319	CXXC4	4	CXXC finger protein 4	ENSG00000168772	2	3	0.666667
4144	MAT2A	2	methionine adenosyltransferase II, alpha	ENSG00000168906	12	6	2
4920	ROR2	9	receptor tyrosine kinase-like orphan receptor 2	ENSG00000169071	5	8	0.625
84632	AFAP1L2	10	actin filament associated protein 1-like 2	ENSG00000169129	21	6	3.5
3627	CXCL10	4	chemokine (C-X-C motif) ligand 10	ENSG00000169245	2	1	2
3094	HINT1	5	histidine triad nucleotide binding protein 1	ENSG00000169567	17	10	1.7
6091	ROBO1	3	roundabout, axon guidance receptor, homolog 1 (Drosophila)	ENSG00000169855	8	13	0.615385
11337	GABARAP	17	GABA(A) receptor-associated protein	ENSG00000170296	8	6	1.33333
1473	CST5	20	cystatin D	ENSG00000170367	1	1	1
51237	MZB1	5	marginal zone B and B1 cell-specific protein	ENSG00000170476	10	8	1.25
4862	NPAS2	2	neuronal PAS domain protein 2	ENSG00000170485	29	12	2.41667
83787	ARMC10	7	armadillo repeat containing 10	ENSG00000170632	10	11	0.909091
94031	HTRA3	4	HtrA serine peptidase 3	ENSG00000170801	1	2	0.5
9788	MTSS1	8	metastasis suppressor 1	ENSG00000170873	17	18	0.944444
112464	PRKCDBP	11	protein kinase C, delta binding protein	ENSG00000170955	1	4	0.25
3880	KRT19	17	keratin 19	ENSG00000171345	24	7	3.42857
171023	ASXL1	20	additional sex combs like transcriptional regulator 1	ENSG00000171456	19	27	0.703704
84525	HOPX	4	HOP homeobox	ENSG00000171476	6	15	0.4
51523	CXXC5	5	CXXC finger protein 5	ENSG00000171604	13	16	0.8125
8841	HDAC3	5	histone deacetylase 3	ENSG00000171720	30	16	1.875
23261	CAMTA1	1	calmodulin binding transcription activator 1	ENSG00000171735	15	16	0.9375
5728	PTEN	10	phosphatase and tensin homolog	ENSG00000171862	6	6	1
3400	ID4	6	inhibitor of DNA binding 4, dominant negative helix-loop-helix protein	ENSG00000172201	1	1	1
171024	SYNPO2	4	synaptopodin 2	ENSG00000172403	3	7	0.428571
5499	PPP1CA	11	protein phosphatase 1, catalytic subunit, alpha isozyme	ENSG00000172531	17	11	1.54545
80198	MUS81	11	MUS81 structure-specific endonuclease subunit	ENSG00000172732	15	17	0.882353
10524	KAT5	11	K(lysine) acetyltransferase 5	ENSG00000172977	19	17	1.11765
50514	44531	9	deleted in esophageal cancer 1	ENSG00000173077	9	9	1
6288	SAA1	11	serum amyloid A1	ENSG00000173432	3	4	0.75
6599	SMARCC1	3	SWI/SNF related, matrix associated, actin dependent regulator of chromatin, subfamily c, member 1	ENSG00000173473	19	8	2.375
4485	MST1	3	macrophage stimulating 1 (hepatocyte growth factor-like)	ENSG00000173531	16	21	0.761905
92597	MOB1B	4	MOB kinase activator 1B	ENSG00000173542	2	5	0.4
27129	HSPB7	1	heat shock 27kDa protein family, member 7 (cardiovascular)	ENSG00000173641	1	7	0.142857
80012	PHC3	3	polyhomeotic homolog 3 (Drosophila)	ENSG00000173889	38	17	2.23529
5936	RBM4	11	RNA binding motif protein 4	ENSG00000173933	13	13	1
8711	TNK1	17	tyrosine kinase, non-receptor, 1	ENSG00000174292	6	8	0.75
23612	PHLDA3	1	pleckstrin homology-like domain, family A, member 3	ENSG00000174307	1	4	0.25
26047	CNTNAP2	7	contactin associated protein-like 2	ENSG00000174469	6	24	0.25
25855	BRMS1	11	breast cancer metastasis suppressor 1	ENSG00000174744	26	9	2.88889
545	ATR	3	ATR serine/threonine kinase	ENSG00000175054	18	22	0.818182
253559	CADM2	3	cell adhesion molecule 2	ENSG00000175161	1	5	0.2
378708	APITD1	1	apoptosis-inducing, TAF9-like domain 1	ENSG00000175279	5	5	1
5771	PTPN2	18	protein tyrosine phosphatase, non-receptor type 2	ENSG00000175354	66	21	3.14286
57758	SCUBE2	11	signal peptide, CUB domain, EGF-like 2	ENSG00000175356	9	14	0.642857
4087	SMAD2	18	SMAD family member 2	ENSG00000175387	18	12	1.5
8665	EIF3F	11	eukaryotic translation initiation factor 3, subunit F	ENSG00000175390	13	9	1.44444
146691	TOM1L2	17	target of myb1-like 2 (chicken)	ENSG00000175662	26	14	1.85714
26471	NUPR1	16	nuclear protein, transcriptional regulator, 1	ENSG00000176046	3	3	1
10301	DLEU1	13	deleted in lymphocytic leukemia 1 (non-protein coding)	ENSG00000176124	27	46	0.586957
11145	PLA2G16	11	phospholipase A2, group XVI	ENSG00000176485	6	6	1
3090	HIC1	17	hypermethylated in cancer 1	ENSG00000177374	1	7	0.142857
219285	SAMD9L	7	sterile alpha motif domain containing 9-like	ENSG00000177409	1	9	0.111111
5074	PAWR	12	PRKC, apoptosis, WT1, regulator	ENSG00000177425	4	11	0.363636
7182	NR2C2	3	nuclear receptor subfamily 2, group C, member 2	ENSG00000177463	4	13	0.307692
167465	ZNF366	5	zinc finger protein 366	ENSG00000178175	1	3	0.333333
56998	CTNNBIP1	1	catenin, beta interacting protein 1	ENSG00000178585	3	4	0.75
22882	ZHX2	8	zinc fingers and homeoboxes 2	ENSG00000178764	3	2	1.5
27132	CPNE7	16	copine VII	ENSG00000178773	22	9	2.44444
90480	GADD45GIP1	19	growth arrest and DNA-damage-inducible, gamma interacting protein 1	ENSG00000179271	1	1	1
2262	GPC5	13	glypican 5	ENSG00000179399	2	4	0.5
10472	ZBTB18	1	zinc finger and BTB domain containing 18	ENSG00000179456	2	2	1
247	ALOX15B	17	arachidonate 15-lipoxygenase, type B	ENSG00000179593	3	5	0.6
116135	LRRC3B	3	leucine rich repeat containing 3B	ENSG00000179796	1	7	0.142857
400410	ST20	15	suppressor of tumorigenicity 20	ENSG00000180953	4	3	1.33333
284406	ZFP82	19	ZFP82 zinc finger protein	ENSG00000181007	3	3	1
29072	SETD2	3	SET domain containing 2	ENSG00000181555	21	9	2.33333
8633	UNC5C	4	unc-5 homolog C (C. elegans)	ENSG00000182168	2	5	0.4
2131	EXT1	8	exostosin glycosyltransferase 1	ENSG00000182197	2	3	0.666667
23336	SYNM	15	synemin, intermediate filament protein	ENSG00000182253	1	4	0.25
2049	EPHB3	3	EPH receptor B3	ENSG00000182580	3	3	1
56849	TCEAL7	X	transcription elongation factor A (SII)-like 7	ENSG00000182916	1	2	0.5
23705	CADM1	11	cell adhesion molecule 1	ENSG00000182985	6	22	0.272727
64478	CSMD1	8	CUB and Sushi multiple domains 1	ENSG00000183117	2	18	0.111111
2903	GRIN2A	16	glutamate receptor, ionotropic, N-methyl D-aspartate 2A	ENSG00000183454	2	15	0.133333
11219	TREX2	X	three prime repair exonuclease 2	ENSG00000183479	11	7	1.57143
11200	CHEK2	22	checkpoint kinase 2	ENSG00000183765	77	27	2.85185
286826	LIN9	1	lin-9 DREAM MuvB core complex component	ENSG00000183814	11	5	2.2
56616	DIABLO	12	diablo, IAP-binding mitochondrial protein	ENSG00000184047	21	16	1.3125
10078	TSSC4	11	tumor suppressing subtransferable candidate 4	ENSG00000184281	8	10	0.8
1946	EFNA5	5	ephrin-A5	ENSG00000184349	1	6	0.166667
4303	FOXO4	X	forkhead box O4	ENSG00000184481	2	4	0.5
2972	BRF1	14	BRF1, RNA polymerase III transcription initiation factor 90 kDa subunit	ENSG00000185024	13	22	0.590909
4045	LSAMP	3	limbic system-associated membrane protein	ENSG00000185565	7	7	1
126520	PLK5	19	polo-like kinase 5	ENSG00000185988	3	10	0.3
51741	WWOX	16	WW domain containing oxidoreductase	ENSG00000186153	12	18	0.666667
114826	SMYD4	17	SET and MYND domain containing 4	ENSG00000186532	9	7	1.28571
4771	NF2	22	neurofibromin 2 (merlin)	ENSG00000186575	8	15	0.533333
55615	PRR5	22	proline rich 5 (renal)	ENSG00000186654	23	18	1.27778
8784	TNFRSF18	1	tumor necrosis factor receptor superfamily, member 18	ENSG00000186891	11	4	2.75
5465	PPARA	22	peroxisome proliferator-activated receptor alpha	ENSG00000186951	27	12	2.25
164656	TMPRSS6	22	transmembrane protease, serine 6	ENSG00000187045	2	7	0.285714
339967	TMPRSS11A	4	transmembrane protease, serine 11A	ENSG00000187054	2	3	0.666667
5333	PLCD1	3	phospholipase C, delta 1	ENSG00000187091	14	9	1.55556
81848	SPRY4	5	sprouty homolog 4 (Drosophila)	ENSG00000187678	1	6	0.166667
1755	DMBT1	10	deleted in malignant brain tumors 1	ENSG00000187908	67	21	3.19048
123879	DCUN1D3	16	DCN1, defective in cullin neddylation 1, domain containing 3	ENSG00000188215	1	2	0.5
5320	PLA2G2A	1	phospholipase A2, group IIA (platelets, synovial fluid)	ENSG00000188257	32	8	4
401494	HACD4	9	protein tyrosine phosphatase-like A domain containing 2	ENSG00000188921	18	2	9
23036	ZNF292	6	zinc finger protein 292	ENSG00000188994	12	9	1.33333
9516	LITAF	16	lipopolysaccharide-induced TNF factor	ENSG00000189067	20	21	0.952381
196528	ARID2	12	AT rich interactive domain 2 (ARID, RFX-like)	ENSG00000189079	3	9	0.333333
2272	FHIT	3	fragile histidine triad	ENSG00000189283	9	8	1.125
5079	PAX5	9	paired box 5	ENSG00000196092	7	18	0.388889
79633	FAT4	4	FAT atypical cadherin 4	ENSG00000196159	1	4	0.25
9901	SRGAP3	3	SLIT-ROBO Rho GTPase activating protein 3	ENSG00000196220	7	13	0.538462
5770	PTPN1	20	protein tyrosine phosphatase, non-receptor type 1	ENSG00000196396	8	2	4
2050	EPHB4	7	EPH receptor B4	ENSG00000196411	5	10	0.5
6477	SIAH1	16	siah E3 ubiquitin protein ligase 1	ENSG00000196470	2	8	0.25
4311	MME	3	membrane metallo-endopeptidase	ENSG00000196549	14	18	0.777778
6925	TCF4	18	transcription factor 4	ENSG00000196628	70	90	0.777778
4763	NF1	17	neurofibromin 1	ENSG00000196712	10	23	0.434783
1612	DAPK1	9	death-associated protein kinase 1	ENSG00000196730	5	19	0.263158
6273	S100A2	1	S100 calcium binding protein A2	ENSG00000196754	23	6	3.83333
23365	ARHGEF12	11	Rho guanine nucleotide exchange factor (GEF) 12	ENSG00000196914	13	14	0.928571
2316	FLNA	X	filamin A, alpha	ENSG00000196924	29	19	1.52632
3482	IGF2R	6	insulin-like growth factor 2 receptor	ENSG00000197081	5	6	0.833333
641	BLM	15	Bloom syndrome, RecQ helicase-like	ENSG00000197299	10	11	0.909091
104	ADARB1	21	adenosine deaminase, RNA-specific, B1	ENSG00000197381	16	15	1.06667
645811	CCDC154	16	coiled-coil domain containing 154	ENSG00000197599	3	4	0.75
1803	DPP4	2	dipeptidyl-peptidase 4	ENSG00000197635	36	11	3.27273
5178	PEG3	19	paternally expressed 3	ENSG00000198300	2	18	0.111111
7405	UVRAG	11	UV radiation resistance associated	ENSG00000198382	3	9	0.333333
4494	MT1F	16	metallothionein 1F	ENSG00000198417	3	4	0.75
1500	CTNND1	11	catenin (cadherin-associated protein), delta 1	ENSG00000198561	92	41	2.2439
9937	DCLRE1A	10	DNA cross-link repair 1A	ENSG00000198924	1	3	0.333333
1756	DMD	X	dystrophin	ENSG00000198947	21	32	0.65625
259230	SGMS1	10	sphingomyelin synthase 1	ENSG00000198964	14	11	1.27273
65979	PHACTR4	1	phosphatase and actin regulator 4	ENSG00000204138	32	9	3.55556
659	BMPR2	2	bone morphogenetic protein receptor, type II (serine/threonine kinase)	ENSG00000204217	6	4	1.5
6392	SDHD	11	succinate dehydrogenase complex, subunit D, integral membrane protein	ENSG00000204370	5	10	0.5
89870	TRIM15	6	tripartite motif containing 15	ENSG00000204610	4	5	0.8
11074	TRIM31	6	tripartite motif containing 31	ENSG00000204616	16	7	2.28571
10399	GNB2L1	5	guanine nucleotide binding protein (G protein), beta polypeptide 2-like 1	ENSG00000204628	66	35	1.88571
3104	ZBTB48	1	zinc finger and BTB domain containing 48	ENSG00000204859	19	8	2.375
10206	TRIM13	13	tripartite motif containing 13	ENSG00000204977	8	8	1
3963	LGALS7	19	lectin, galactoside-binding, soluble, 7	ENSG00000205076	1	2	0.5
4499	MT1M	16	metallothionein 1M	ENSG00000205364	1	2	0.5
5268	SERPINB5	18	serpin peptidase inhibitor, clade B (ovalbumin), member 5	ENSG00000206075	13	6	2.16667
2878	GPX3	5	glutathione peroxidase 3 (plasma)	ENSG00000211445	9	11	0.818182
1147	CHUK	10	conserved helix-loop-helix ubiquitous kinase	ENSG00000213341	5	4	1.25
2013	EMP2	16	epithelial membrane protein 2	ENSG00000213853	8	3	2.66667
55384	MEG3	14	maternally expressed 3 (non-protein coding)	ENSG00000214548	33	50	0.66
1654	DDX3X	X	DEAD (Asp-Glu-Ala-Asp) box helicase 3, X-linked	ENSG00000215301	35	69	0.507246
2189	FANCG	9	Fanconi anemia, complementation group G	ENSG00000221829	8	8	1
51406	NOL7	6	nucleolar protein 7, 27kDa	ENSG00000225921	18	3	6
7503	XIST	X	X inactive specific transcript (non-protein coding)	ENSG00000229807	19	30	0.633333
8847	DLEU2	13	deleted in lymphocytic leukemia 2 (non-protein coding)	ENSG00000231607	10	18	0.555556
378805	LINC-PINT	7	long intergenic non-protein coding RNA, p53 induced transcript	ENSG00000231721	23	22	1.04545
60674	GAS5	1	growth arrest-specific 5 (non-protein coding)	ENSG00000234741	30	31	0.967742
8742	TNFSF12	17	tumor necrosis factor (ligand) superfamily, member 12	ENSG00000239697	3	5	0.6
5098	PCDHGC3	5	protocadherin gamma subfamily C, 3	ENSG00000240184	3	8	0.375
6997	TDGF1	3	teratocarcinoma-derived growth factor 1	ENSG00000241186	9	5	1.8
100507098	ADAMTS9-AS2	3	ADAMTS9 antisense RNA 2	ENSG00000241684	16	5	3.2
10637	LEFTY1	1	left-right determination factor 1	ENSG00000243709	8	2	4
7268	TTC4	1	tetratricopeptide repeat domain 4	ENSG00000243725	21	4	5.25
54984	PINX1	8	PIN2/TERF1 interacting, telomerase inhibitor 1	ENSG00000254093	5	8	0.625
3690	ITGB3	17	integrin, beta 3 (platelet glycoprotein IIIa, antigen CD61)	ENSG00000259207	2	3	0.666667
8190	MIA	19	melanoma inhibitory activity	ENSG00000261857	5	7	0.714286
10628	TXNIP	1	thioredoxin interacting protein	ENSG00000265972	13	4	3.25
83593	RASSF5	1	Ras association (RalGDS/AF-6) domain family member 5	ENSG00000266094	3	9	0.333333
92335	STRADA	17	STE20-related kinase adaptor alpha	ENSG00000266173	36	54	0.666667
91608	RASL10B	17	RAS-like, family 10, member B	ENSG00000270885	1	2	0.5
1602	DACH1	13	dachshund family transcription factor 1	ENSG00000276644	2	4	0.5
79893	GGNBP2	17	gametogenetin binding protein 2	ENSG00000278311	4	9	0.444444

## Sheet: Table S5
Supplementary Table 5 List of transcripts with novel peptides
isoform	chrom	strand	length	exons	structural_category	associated_gene	associated_transcript	ORF_ID
ENST00000199764.7	chr19	+	2594	6	full-splice_match	ENSG00000086548.9	ENST00000199764.7	ENST00000199764.7.p1
ENST00000200652.4	chr5	+	9044	10	full-splice_match	ENSG00000197208.6	ENST00000200652.4	ENST00000200652.4.p3
ENST00000202028.9	chr20	+	6900	20	full-splice_match	ENSG00000088367.23	ENST00000202028.9	ENST00000202028.9.p6
ENST00000216019.11	chr22	-	6484	12	full-splice_match	ENSG00000100201.22	ENST00000216019.11	ENST00000216019.11.p2
ENST00000217901.10	#VALUE!	#VALUE!	2452	13	full-splice_match	ENSG00000067829.19	ENST00000217901.10	ENST00000217901.10.p3
ENST00000240731.5	chr19	+	3773	4	full-splice_match	ENSG00000121417.14	ENST00000240731.5	ENST00000240731.5.p8
ENST00000244303.10	chr19	+	5774	14	full-splice_match	ENSG00000124440.15	ENST00000244303.10	ENST00000244303.10.p2
ENST00000245621.6	chr19	-	1435	7	full-splice_match	ENSG00000244482.10	ENST00000245621.6	ENST00000245621.6.p1
ENST00000247207.6	chr14	+	5706	1	full-splice_match	ENSG00000126803.9	ENST00000247207.6	ENST00000247207.6.p2
ENST00000248151.4	chr8	+	1534	1	full-splice_match	ENSG00000127589.4	ENST00000518096.1	ENST00000248151.4.p2
ENST00000252440.11	chr19	-	1536	7	full-splice_match	ENSG00000130159.14	ENST00000252440.11	ENST00000252440.11.p3
ENST00000252444.9	chr19	+	5341	18	full-splice_match	ENSG00000130164.14	ENST00000252444.9	ENST00000252444.9.p5
ENST00000254182.11	chr19	+	3721	5	full-splice_match	ENSG00000121417.14	ENST00000254182.11	ENST00000254182.11.p6
ENST00000255427.7	chr1	-	1600	10	full-splice_match	ENSG00000133063.16	ENST00000255427.7	ENST00000255427.7.p1
ENST00000260054.8	chr11	-	1741	8	full-splice_match	ENSG00000137500.9	ENST00000260054.8	ENST00000260054.8.p1
ENST00000261266.9	chr12	-	9126	32	full-splice_match	ENSG00000127329.15	ENST00000261266.9	ENST00000261266.9.p2
ENST00000262067.5	chr7	+	1993	6	full-splice_match	ENSG00000106537.8	ENST00000262067.5	ENST00000262067.5.p1
ENST00000263177.5	chr1	-	3983	6	full-splice_match	ENSG00000117598.13	ENST00000263177.5	ENST00000263177.5.p1
ENST00000263372.5	chr19	+	5721	3	full-splice_match	ENSG00000099337.5	ENST00000263372.5	ENST00000263372.5.p5
ENST00000264613.11	chr3	-	4634	19	full-splice_match	ENSG00000047457.14	ENST00000264613.11	ENST00000264613.11.p1
ENST00000265340.12	chr5	-	2503	3	full-splice_match	ENSG00000069011.16	ENST00000265340.12	ENST00000265340.12.p3
ENST00000270464.6	chr19	-	951	4	full-splice_match	ENSG00000244482.10	ENST00000270464.6	ENST00000270464.6.p2
ENST00000271850.11	chr1	-	1228	9	full-splice_match	ENSG00000143549.21	ENST00000271850.11	ENST00000271850.11.p1
ENST00000273963.10	chr4	-	6403	10	full-splice_match	ENSG00000145332.14	ENST00000273963.10	ENST00000273963.10.p3
ENST00000280699.13	chr3	-	2031	11	full-splice_match	ENSG00000151092.17	ENST00000280699.13	ENST00000280699.13.p1
ENST00000283632.5	chr2	+	6183	9	full-splice_match	ENSG00000153561.13	ENST00000283632.5	ENST00000283632.5.p4
ENST00000286091.9	chr7	-	3416	10	full-splice_match	ENSG00000155660.11	ENST00000286091.9	ENST00000286091.9.p1
ENST00000287842.7	chr8	+	8904	13	full-splice_match	ENSG00000157168.20	ENST00000287842.7	ENST00000287842.7.p5
ENST00000296289.10	chr3	-	1970	15	full-splice_match	ENSG00000163931.16	ENST00000296289.10	ENST00000296289.10.p1
ENST00000296585.10	chr5	+	16037	30	full-splice_match	ENSG00000164171.11	ENST00000296585.10	ENST00000296585.10.p1
ENST00000299871.9	chr19	+	3881	5	full-splice_match	ENSG00000121417.14	ENST00000299871.9	ENST00000299871.9.p6
ENST00000300013.8	chr11	-	1533	12	full-splice_match	ENSG00000166788.10	ENST00000300013.8	ENST00000300013.8.p1
ENST00000300648.7	chr12	-	8681	58	full-splice_match	ENSG00000089154.11	ENST00000300648.7	ENST00000300648.7.p1
ENST00000300862.7	chr19	+	5884	15	full-splice_match	ENSG00000124440.15	ENST00000300862.7	ENST00000300862.7.p4
ENST00000301246.10	chr19	+	3003	4	full-splice_match	ENSG00000167644.12	ENST00000301246.10	ENST00000301246.10.p5
ENST00000302386.10	chr17	-	2460	4	full-splice_match	ENSG00000170296.10	ENST00000302386.10	ENST00000302386.10.p2
ENST00000304283.9	chr16	-	2879	18	full-splice_match	ENSG00000168096.15	ENST00000304283.9	ENST00000304283.9.p5
ENST00000305510.4	chr2	+	9113	8	full-splice_match	ENSG00000168763.16	ENST00000305510.4	ENST00000305510.4.p4
ENST00000305752.4	chr15	+	600	3	full-splice_match	ENSG00000171262.11	ENST00000305752.4	ENST00000305752.4.p1
ENST00000306125.12	chr3	-	2600	24	full-splice_match	ENSG00000172053.18	ENST00000306125.12	ENST00000306125.12.p1
ENST00000307431.12	chr16	+	6386	24	full-splice_match	ENSG00000152910.19	ENST00000307431.12	ENST00000307431.12.p2
ENST00000307972.8	chr6	+	5503	16	full-splice_match	ENSG00000137166.15	ENST00000307972.8	ENST00000307972.8.p4
ENST00000309446.11	chr2	-	8603	4	full-splice_match	ENSG00000118263.15	ENST00000309446.11	ENST00000309446.11.p2
ENST00000309955.8	chr2	+	14727	10	full-splice_match	ENSG00000003402.20	ENST00000309955.8	ENST00000309955.8.p2
ENST00000310916.6	chr1	-	7806	6	full-splice_match	ENSG00000175147.13	ENST00000310916.6	ENST00000310916.6.p6
ENST00000313778.9	chr3	-	2321	12	full-splice_match	ENSG00000178149.17	ENST00000313778.9	ENST00000313778.9.p2
ENST00000315377.4	chr9	-	2960	6	full-splice_match	ENSG00000137154.13	ENST00000315377.4	ENST00000315377.4.p1
ENST00000316543.14	chr12	+	3132	11	full-splice_match	ENSG00000081760.17	ENST00000316543.14	ENST00000316543.14.p3
ENST00000316623.10	chr15	-	11621	66	full-splice_match	ENSG00000166147.14	ENST00000316623.10	ENST00000316623.10.p1
ENST00000318353.2	chr13	+	2408	1	full-splice_match	ENSG00000181358.3	ENST00000318353.2	ENST00000318353.2.p1
ENST00000319006.8	chr11	+	1199	8	full-splice_match	ENSG00000177156.11	ENST00000319006.8	ENST00000319006.8.p1
ENST00000319380.12	chr17	-	5377	18	full-splice_match	ENSG00000175931.13	ENST00000319380.12	ENST00000319380.12.p8
ENST00000321826.5	chr19	+	6321	2	full-splice_match	ENSG00000244165.2	ENST00000321826.5	ENST00000321826.5.p7
ENST00000322527.4	chr13	-	21470	4	full-splice_match	ENSG00000175820.4	ENST00000322527.4	ENST00000322527.4.p1
ENST00000322753.7	chr1	+	3900	4	full-splice_match	ENSG00000173436.15	ENST00000322753.7	ENST00000322753.7.p1
ENST00000325000.4	chr19	-	672	1	full-splice_match	ENSG00000178464.6	ENST00000325000.4	ENST00000325000.4.p1
ENST00000325468.9	chr11	+	9190	13	full-splice_match	ENSG00000165905.18	ENST00000325468.9	ENST00000325468.9.p11
ENST00000325674.11	chr5	+	5544	17	full-splice_match	ENSG00000153113.23	ENST00000325674.11	ENST00000325674.11.p1
ENST00000326333.12	chr17	+	1327	6	full-splice_match	ENSG00000186831.11	ENST00000326333.12	ENST00000326333.12.p2
ENST00000328459.11	chr14	-	19520	20	full-splice_match	ENSG00000165914.15	ENST00000328459.11	ENST00000328459.11.p2
ENST00000328642.11	chr15	+	3970	4	full-splice_match	ENSG00000182253.15	ENST00000328642.11	ENST00000328642.11.p1
ENST00000328642.11	chr15	+	3970	4	full-splice_match	ENSG00000182253.15	ENST00000328642.11	ENST00000328642.11.p5
ENST00000329125.6	chr17	+	7498	2	full-splice_match	ENSG00000185245.8	ENST00000329125.6	ENST00000329125.6.p2
ENST00000329305.6	chr9	-	2222	9	full-splice_match	ENSG00000198467.16	ENST00000329305.6	ENST00000329305.6.p1
ENST00000329565.6	chr16	+	27952	2	full-splice_match	ENSG00000184602.6	ENST00000329565.6	ENST00000329565.6.p4
ENST00000330173.5	chr19	+	5559	5	full-splice_match	ENSG00000171827.10	ENST00000330173.5	ENST00000330173.5.p3
ENST00000330554.4	chr2	-	792	1	full-splice_match	ENSG00000183022.5	ENST00000330554.4	ENST00000330554.4.p2
ENST00000330597.5	chr11	-	587	3	full-splice_match	ENSG00000213934.9	ENST00000330597.5	ENST00000330597.5.p2
ENST00000331272.9	chr10	-	2463	9	full-splice_match	ENSG00000107829.15	ENST00000664783.1	ENST00000331272.9.p1
ENST00000332220.10	chr1	+	776	5	full-splice_match	ENSG00000065978.19	ENST00000332220.10	ENST00000332220.10.p1
ENST00000333762.6	chr3	-	1516	1	full-splice_match	ENSG00000184897.6	ENST00000333762.6	ENST00000333762.6.p1
ENST00000334197.11	chr19	-	8004	5	full-splice_match	ENSG00000197937.12	ENST00000334197.11	ENST00000334197.11.p2
ENST00000334232.9	chr1	+	3678	6	full-splice_match	ENSG00000186197.15	ENST00000334232.9	ENST00000334232.9.p1
ENST00000336292.11	chr15	+	7353	4	full-splice_match	ENSG00000182253.15	ENST00000336292.11	ENST00000336292.11.p1
ENST00000338074.7	chr20	+	7204	22	full-splice_match	ENSG00000088367.23	ENST00000338074.7	ENST00000338074.7.p6
ENST00000341421.7	chr3	+	4620	13	full-splice_match	ENSG00000182606.16	ENST00000341421.7	ENST00000341421.7.p4
ENST00000341582.10	chr2	+	4741	8	full-splice_match	ENSG00000003402.20	ENST00000341582.10	ENST00000341582.10.p2
ENST00000341901.5	chr16	+	4986	4	full-splice_match	ENSG00000188322.7	ENST00000341901.5	ENST00000341901.5.p2
ENST00000342058.8	chr14	-	2123	11	full-splice_match	ENSG00000140092.14	ENST00000342058.8	ENST00000342058.8.p5
ENST00000343139.11	chr6	+	4646	5	full-splice_match	ENSG00000196735.13	ENST00000343139.11	ENST00000343139.11.p1
ENST00000343743.4	chr7	+	866	2	full-splice_match	ENSG00000182965.6	ENST00000343743.4	ENST00000343743.4.p1
ENST00000343744.6	chr1	+	6838	16	full-splice_match	ENSG00000162390.17	ENST00000343744.6	ENST00000343744.6.p1
ENST00000343898.9	chr11	+	4689	7	full-splice_match	ENSG00000137496.18	ENST00000343898.9	ENST00000343898.9.p1
ENST00000343968.8	chr11	+	1678	8	full-splice_match	ENSG00000110079.18	ENST00000343968.8	ENST00000343968.8.p1
ENST00000344579.5	chr1	+	14356	4	full-splice_match	ENSG00000158109.15	ENST00000344579.5	ENST00000344579.5.p5
ENST00000344642.7	chr1	+	4016	5	full-splice_match	ENSG00000187942.12	ENST00000344642.7	ENST00000344642.7.p4
ENST00000344862.9	chr12	-	13742	9	full-splice_match	ENSG00000129317.14	ENST00000344862.9	ENST00000344862.9.p1
ENST00000346234.7	chr9	+	4791	10	full-splice_match	ENSG00000134996.12	ENST00000346234.7	ENST00000346234.7.p3
ENST00000347302.7	chr19	+	3734	3	full-splice_match	ENSG00000121417.14	ENST00000347302.7	ENST00000347302.7.p6
ENST00000349334.7	chr1	+	6551	7	full-splice_match	ENSG00000134184.13	ENST00000349334.7	ENST00000349334.7.p1
ENST00000350092.8	chr19	+	3174	14	full-splice_match	ENSG00000011304.20	ENST00000350092.8	ENST00000350092.8.p1
ENST00000354577.8	chr6	-	4817	31	full-splice_match	ENSG00000112282.18	ENST00000354577.8	ENST00000354577.8.p1
ENST00000355238.10	chr6	-	6889	12	full-splice_match	ENSG00000135316.18	ENST00000355238.10	ENST00000355238.10.p6
ENST00000356819.7	chr8	+	9248	12	full-splice_match	ENSG00000157168.20	ENST00000356819.7	ENST00000356819.7.p5
ENST00000357564.4	chr5	-	2976	3	full-splice_match	ENSG00000152359.15	ENST00000357564.4	ENST00000357564.4.p2
ENST00000357852.3	chr22	+	4371	5	full-splice_match	ENSG00000198089.16	ENST00000357852.3	ENST00000357852.3.p8
ENST00000357980.9	chr15	+	2188	10	full-splice_match	ENSG00000140416.23	ENST00000357980.9	ENST00000357980.9.p1
ENST00000359362.6	chr1	+	3706	6	full-splice_match	ENSG00000186197.15	ENST00000359362.6	ENST00000359362.6.p1
ENST00000359637.2	chr1	+	3042	9	full-splice_match	ENSG00000000971.16	ENST00000359637.2	ENST00000359637.2.p1
ENST00000359947.9	chr1	+	7720	34	full-splice_match	ENSG00000142949.17	ENST00000359947.9	ENST00000359947.9.p7
ENST00000360091.3	chr22	+	1289	8	full-splice_match	ENSG00000182944.17	ENST00000360091.3	ENST00000360091.3.p1
ENST00000360947.8	chr14	-	3210	5	full-splice_match	ENSG00000165804.16	ENST00000360947.8	ENST00000360947.8.p3
ENST00000361558.7	chr11	+	12667	49	full-splice_match	ENSG00000198788.8	ENST00000361558.7	ENST00000361558.7.p1
ENST00000362070.3	chr6	-	509	1	full-splice_match	ENSG00000218690.2	ENST00000362070.3	ENST00000362070.3.p1
ENST00000366481.4	chr1	+	5170	6	full-splice_match	ENSG00000162722.9	ENST00000366481.4	ENST00000366481.4.p5
ENST00000366525.8	chr1	-	3007	12	full-splice_match	ENSG00000153187.20	ENST00000366525.8	ENST00000366525.8.p1
ENST00000366587.4	chr1	+	2356	1	full-splice_match	ENSG00000244457.2	ENST00000366587.4	ENST00000366587.4.p1
ENST00000366721.5	chr1	+	921	8	full-splice_match	ENSG00000143774.16	ENST00000366721.5	ENST00000366721.5.p1
ENST00000367229.6	chr1	-	2248	11	full-splice_match	ENSG00000133063.16	ENST00000367229.6	ENST00000367229.6.p1
ENST00000367429.9	chr1	+	3962	22	full-splice_match	ENSG00000000971.16	ENST00000367429.9	ENST00000367429.9.p1
ENST00000367584.8	chr6	+	9511	12	full-splice_match	ENSG00000112419.14	ENST00000367584.8	ENST00000367584.8.p1
ENST00000368053.8	chr6	-	3053	21	full-splice_match	ENSG00000112282.18	ENST00000368053.8	ENST00000368053.8.p1
ENST00000368058.5	chr6	-	4951	30	full-splice_match	ENSG00000112282.18	ENST00000368058.5	ENST00000368058.5.p1
ENST00000368060.7	chr6	-	4658	30	full-splice_match	ENSG00000112282.18	ENST00000368060.7	ENST00000368060.7.p1
ENST00000368068.8	chr6	-	5446	29	full-splice_match	ENSG00000112282.18	ENST00000368068.8	ENST00000368068.8.p1
ENST00000368530.7	chr1	-	1140	10	full-splice_match	ENSG00000143549.21	ENST00000368530.7	ENST00000368530.7.p1
ENST00000368545.7	chr1	-	2377	4	full-splice_match	ENSG00000143549.21	ENST00000368545.7	ENST00000368545.7.p1
ENST00000368881.8	chr1	+	1353	10	full-splice_match	ENSG00000159352.16	ENST00000368881.8	ENST00000368881.8.p1
ENST00000369177.4	chr6	-	310	1	full-splice_match	ENSG00000178762.4	ENST00000369177.4	ENST00000369177.4.p1
ENST00000369819.2	chr1	+	6437	6	full-splice_match	ENSG00000134184.13	ENST00000369819.2	ENST00000369819.2.p1
ENST00000369823.6	chr1	+	6730	8	full-splice_match	ENSG00000134184.13	ENST00000369823.6	ENST00000369823.6.p1
ENST00000369923.4	chr1	+	3194	12	full-splice_match	ENSG00000031698.13	ENST00000369923.4	ENST00000369923.4.p1
ENST00000370092.7	chrX	-	2692	12	full-splice_match	ENSG00000067829.19	ENST00000370092.7	ENST00000370092.7.p3
ENST00000370093.5	chrX	-	2773	11	full-splice_match	ENSG00000067829.19	ENST00000370093.5	ENST00000370093.5.p3
ENST00000370188.7	chr1	-	4139	6	full-splice_match	ENSG00000117598.13	ENST00000370188.7	ENST00000370188.7.p1
ENST00000370249.3	chrX	+	6349	3	full-splice_match	ENSG00000063587.15	ENST00000370249.3	ENST00000370249.3.p4
ENST00000370251.3	chrX	+	6320	5	full-splice_match	ENSG00000063587.15	ENST00000370251.3	ENST00000370251.3.p5
ENST00000370598.6	chr6	+	6090	32	full-splice_match	ENSG00000135298.14	ENST00000370598.6	ENST00000370598.6.p4
ENST00000371086.3	chr1	+	3555	1	full-splice_match	ENSG00000116652.6	ENST00000371086.3	ENST00000371086.3.p1
ENST00000371316.3	chr1	+	6988	17	full-splice_match	ENSG00000162390.17	ENST00000371316.3	ENST00000371316.3.p1
ENST00000371473.7	chr9	-	3556	15	full-splice_match	ENSG00000165802.23	ENST00000371473.7	ENST00000371473.7.p4
ENST00000371474.7	chr9	-	3571	14	full-splice_match	ENSG00000165802.23	ENST00000371474.7	ENST00000371474.7.p5
ENST00000371475.9	chr9	-	3649	16	full-splice_match	ENSG00000165802.23	ENST00000371475.9	ENST00000371475.9.p5
ENST00000372407.4	chr1	+	4603	22	full-splice_match	ENSG00000142949.17	ENST00000372407.4	ENST00000372407.4.p4
ENST00000373057.7	chr6	+	5721	17	full-splice_match	ENSG00000137166.15	ENST00000373057.7	ENST00000373057.7.p4
ENST00000373060.5	chr6	+	5949	17	full-splice_match	ENSG00000137166.15	ENST00000373060.5	ENST00000373060.5.p4
ENST00000373063.7	chr6	+	5910	17	full-splice_match	ENSG00000137166.15	ENST00000373063.7	ENST00000373063.7.p4
ENST00000373178.5	chr1	+	1651	6	full-splice_match	ENSG00000116863.11	ENST00000373178.5	ENST00000373178.5.p1
ENST00000373256.5	chr6	+	6682	13	full-splice_match	ENSG00000112164.6	ENST00000373256.5	ENST00000373256.5.p5
ENST00000373807.5	chr9	+	3366	12	full-splice_match	ENSG00000148180.19	ENST00000373807.5	ENST00000373807.5.p1
ENST00000373941.5	chr20	+	7039	21	full-splice_match	ENSG00000088367.23	ENST00000373941.5	ENST00000373941.5.p6
ENST00000373946.7	chr20	+	7255	23	full-splice_match	ENSG00000088367.23	ENST00000373946.7	ENST00000373946.7.p6
ENST00000373950.6	chr20	+	7031	21	full-splice_match	ENSG00000088367.23	ENST00000373950.6	ENST00000373950.6.p6
ENST00000374259.8	chrX	+	3644	3	full-splice_match	ENSG00000184481.17	ENST00000374259.8	ENST00000374259.8.p2
ENST00000374695.8	chr1	-	14341	97	full-splice_match	ENSG00000142798.20	ENST00000374695.8	ENST00000374695.8.p3
ENST00000374933.3	chr1	-	1222	5	full-splice_match	ENSG00000075151.20	ENST00000374933.3	ENST00000374933.3.p1
ENST00000374949.2	chr6	+	1335	4	full-splice_match	ENSG00000196735.13	ENST00000374949.2	ENST00000374949.2.p1
ENST00000375298.4	chrX	-	846	5	full-splice_match	ENSG00000072506.13	ENST00000375298.4	ENST00000375298.4.p1
ENST00000375528.8	chr6	-	4047	26	full-splice_match	ENSG00000204371.11	ENST00000375528.8	ENST00000375528.8.p1
ENST00000375530.8	chr6	-	3866	27	full-splice_match	ENSG00000204371.11	ENST00000375530.8	ENST00000375530.8.p1
ENST00000375537.8	chr6	-	3968	28	full-splice_match	ENSG00000204371.11	ENST00000375537.8	ENST00000375537.8.p1
ENST00000375710.7	chr11	+	3010	5	full-splice_match	ENSG00000134333.14	ENST00000375710.7	ENST00000375710.7.p1
ENST00000375987.3	chr2	-	2213	5	full-splice_match	ENSG00000204460.3	ENST00000375987.3	ENST00000375987.3.p1
ENST00000376712.4	chr13	-	2329	8	full-splice_match	ENSG00000102595.20	ENST00000376712.4	ENST00000376712.4.p3
ENST00000376740.8	chr12	-	1197	5	full-splice_match	ENSG00000139370.12	ENST00000376740.8	ENST00000376740.8.p1
ENST00000376744.8	chr12	-	2581	7	full-splice_match	ENSG00000139370.12	ENST00000376744.8	ENST00000376744.8.p1
ENST00000377060.7	chr2	+	8992	7	full-splice_match	ENSG00000168763.16	ENST00000377060.7	ENST00000377060.7.p4
ENST00000377107.7	chrX	+	3196	21	full-splice_match	ENSG00000102226.10	ENST00000377107.7	ENST00000377107.7.p1
ENST00000377504.8	chr16	+	6242	23	full-splice_match	ENSG00000152910.19	ENST00000377504.8	ENST00000377504.8.p2
ENST00000377670.8	chr19	+	5852	15	full-splice_match	ENSG00000124440.15	ENST00000377670.8	ENST00000377670.8.p4
ENST00000377698.4	chr9	+	4311	2	full-splice_match	ENSG00000137124.8	ENST00000377698.4	ENST00000377698.4.p1
ENST00000378344.7	chr1	+	14568	5	full-splice_match	ENSG00000158109.15	ENST00000378344.7	ENST00000378344.7.p5
ENST00000379749.8	chr13	-	3293	22	full-splice_match	ENSG00000133110.15	ENST00000379749.8	ENST00000379749.8.p1
ENST00000380194.3	chr9	+	2992	1	full-splice_match	ENSG00000229817.1	ENST00000380194.3	ENST00000380194.3.p2
ENST00000380361.7	chr16	+	12616	31	full-splice_match	ENSG00000282034.1	ENST00000380361.7	ENST00000380361.7.p1
ENST00000380384.5	chr9	-	3444	5	full-splice_match	ENSG00000137154.13	ENST00000380384.5	ENST00000380384.5.p1
ENST00000381337.6	chr16	-	4122	5	full-splice_match	ENSG00000066654.14	ENST00000381337.6	ENST00000381337.6.p1
ENST00000381887.7	chr3	-	408	4	full-splice_match	ENSG00000163960.12	ENST00000381887.7	ENST00000381887.7.p1
ENST00000382162.7	chr22	+	8168	31	full-splice_match	ENSG00000198089.16	ENST00000382162.7	ENST00000382162.7.p12
ENST00000383620.4	chr6	+	1099	7	full-splice_match	ENSG00000206341.7	ENST00000383620.4	ENST00000383620.4.p1
ENST00000390401.2	chr3	+	5046	3	full-splice_match	ENSG00000163389.12	ENST00000390401.2	ENST00000390401.2.p2
ENST00000390556.6	chr14	-	1679	7	full-splice_match	ENSG00000211898.7	ENST00000390556.6	ENST00000390556.6.p1
ENST00000391703.3	chr19	+	3513	3	full-splice_match	ENSG00000121417.14	ENST00000391703.3	ENST00000391703.3.p6
ENST00000391733.7	chr19	+	3704	12	full-splice_match	ENSG00000186818.12	ENST00000391733.7	ENST00000391733.7.p1
ENST00000391734.7	chr19	+	3564	11	full-splice_match	ENSG00000186818.12	ENST00000391734.7	ENST00000391734.7.p1
ENST00000391736.5	chr19	+	4002	14	full-splice_match	ENSG00000186818.12	ENST00000391736.5	ENST00000391736.5.p1
ENST00000393214.2	chrX	-	761	1	full-splice_match	ENSG00000213269.2	ENST00000393214.2	ENST00000393214.2.p1
ENST00000393618.5	chr7	-	622	5	full-splice_match	ENSG00000105835.12	ENST00000393618.5	ENST00000393618.5.p1
ENST00000393703.9	chr11	+	1697	6	full-splice_match	ENSG00000137496.18	ENST00000393703.9	ENST00000393703.9.p1
ENST00000393796.4	chr19	+	7552	13	full-splice_match	ENSG00000243207.6	ENST00000393796.4	ENST00000393796.4.p9
ENST00000393846.6	chr4	-	811	6	full-splice_match	ENSG00000171557.17	ENST00000393846.6	ENST00000393846.6.p1
ENST00000394279.6	chr16	+	3441	16	full-splice_match	ENSG00000103034.14	ENST00000394279.6	ENST00000394279.6.p1
ENST00000394353.7	chr9	+	3403	17	full-splice_match	ENSG00000148180.19	ENST00000394353.7	ENST00000394353.7.p1
ENST00000395010.5	chr10	-	2959	4	full-splice_match	ENSG00000172731.14	ENST00000395010.5	ENST00000395010.5.p1
ENST00000395059.6	chr16	+	9339	29	full-splice_match	ENSG00000080603.17	ENST00000395059.6	ENST00000395059.6.p1
ENST00000395306.1	chr20	+	593	4	full-splice_match	ENSG00000101197.13	ENST00000395306.1	ENST00000395306.1.p2
ENST00000395361.3	chr8	+	1121	2	full-splice_match	ENSG00000176406.23	ENST00000395361.3	ENST00000395361.3.p1
ENST00000395363.5	chr6	+	4310	5	full-splice_match	ENSG00000196735.13	ENST00000395363.5	ENST00000395363.5.p1
ENST00000395548.6	chr5	+	1250	7	full-splice_match	ENSG00000177879.17	ENST00000395548.6	ENST00000395548.6.p1
ENST00000395572.6	chr7	-	1348	11	full-splice_match	ENSG00000164744.13	ENST00000395572.6	ENST00000395572.6.p1
ENST00000395652.7	chr15	-	4483	21	full-splice_match	ENSG00000074603.19	ENST00000395652.7	ENST00000395652.7.p3
ENST00000395728.7	chr6	-	4149	27	full-splice_match	ENSG00000204371.11	ENST00000395728.7	ENST00000395728.7.p1
ENST00000396083.7	chr16	-	4623	4	full-splice_match	ENSG00000066654.14	ENST00000396083.7	ENST00000396083.7.p1
ENST00000396270.3	chr12	+	2098	1	full-splice_match	ENSG00000233560.2	ENST00000396270.3	ENST00000396270.3.p3
ENST00000396365.6	chr19	-	1890	8	full-splice_match	ENSG00000244482.10	ENST00000396365.6	ENST00000396365.6.p1
ENST00000396461.3	chr9	-	904	1	full-splice_match	ENSG00000213816.3	ENST00000396461.3	ENST00000396461.3.p2
ENST00000396527.7	chr17	+	2258	6	full-splice_match	ENSG00000161960.15	ENST00000396527.7	ENST00000396527.7.p1
ENST00000397104.5	chr19	-	3114	8	full-splice_match	ENSG00000213973.9	ENST00000397104.5	ENST00000397104.5.p1
ENST00000397609.6	chr15	+	4388	8	full-splice_match	ENSG00000171262.11	ENST00000397609.6	ENST00000397609.6.p1
ENST00000397797.1	chr16	+	506	3	full-splice_match	ENSG00000206172.8	ENST00000397797.1	ENST00000397797.1.p1
ENST00000397806.1	chr16	+	513	3	full-splice_match	ENSG00000188536.13	ENST00000397806.1	ENST00000397806.1.p1
ENST00000397972.2	chr8	-	663	1	full-splice_match	ENSG00000214268.2	ENST00000397972.2	ENST00000397972.2.p1
ENST00000398242.2	chr22	-	2537	1	full-splice_match	ENSG00000215270.3	ENST00000398242.2	ENST00000398242.2.p1
ENST00000398259.2	chr7	-	784	1	full-splice_match	ENSG00000214389.2	ENST00000398259.2	ENST00000398259.2.p2
ENST00000398541.2	chr20	+	413	1	full-splice_match	ENSG00000214541.3	ENST00000398541.2	ENST00000398541.2.p1
ENST00000399034.7	chr7	+	4399	13	full-splice_match	ENSG00000122545.20	ENST00000399034.7	ENST00000399034.7.p1
ENST00000399211.8	chr17	-	1365	8	full-splice_match	ENSG00000131885.17	ENST00000399211.8	ENST00000399211.8.p1
ENST00000400014.2	chr21	-	21017	3	full-splice_match	ENSG00000215317.2	ENST00000400014.2	ENST00000400014.2.p1
ENST00000400111.8	chr18	-	4602	20	full-splice_match	ENSG00000082397.17	ENST00000400111.8	ENST00000400111.8.p1
ENST00000400288.7	chr22	+	6909	33	full-splice_match	ENSG00000198089.16	ENST00000400288.7	ENST00000400288.7.p10
ENST00000400289.5	chr22	+	6657	31	full-splice_match	ENSG00000198089.16	ENST00000400289.5	ENST00000400289.5.p10
ENST00000400430.6	chr13	-	768	5	full-splice_match	ENSG00000215483.11	ENST00000400430.6	ENST00000400430.6.p1
ENST00000401611.6	chr11	+	3585	16	full-splice_match	ENSG00000149294.16	ENST00000401611.6	ENST00000401611.6.p1
ENST00000401752.6	chr11	+	9220	14	full-splice_match	ENSG00000165905.18	ENST00000401752.6	ENST00000401752.6.p11
ENST00000401872.1	chr6	-	874	1	full-splice_match	ENSG00000219773.1	ENST00000401872.1	ENST00000401872.1.p1
ENST00000402234.2	chr10	-	644	4	full-splice_match	ENSG00000219430.2	ENST00000402234.2	ENST00000402234.2.p1
ENST00000402340.2	chrX	-	3290	2	full-splice_match	ENSG00000174678.9	ENST00000402340.2	ENST00000402340.2.p2
ENST00000402650.1	chr6	+	695	1	full-splice_match	ENSG00000218350.1	ENST00000402650.1	ENST00000402650.1.p1
ENST00000402743.2	chr1	-	443	1	full-splice_match	ENSG00000233514.1	ENST00000402743.2	ENST00000402743.2.p1
ENST00000402854.2	chr6	-	1237	1	full-splice_match	ENSG00000220517.2	ENST00000402854.2	ENST00000402854.2.p1
ENST00000403073.1	chr6	-	906	2	full-splice_match	ENSG00000219700.1	ENST00000403073.1	ENST00000403073.1.p2
ENST00000403258.1	chr6	-	2394	1	full-splice_match	ENSG00000220267.1	ENST00000403258.1	ENST00000403258.1.p4
ENST00000403368.1	chr2	-	2909	7	full-splice_match	ENSG00000119812.19	ENST00000403368.1	ENST00000403368.1.p3
ENST00000403475.2	chr6	+	994	1	full-splice_match	ENSG00000219951.4	ENST00000403475.2	ENST00000403475.2.p1
ENST00000403475.2	chr6	+	994	1	full-splice_match	ENSG00000219951.4	ENST00000403475.2	ENST00000403475.2.p3
ENST00000403538.1	chr6	-	519	1	full-splice_match	ENSG00000217027.1	ENST00000403538.1	ENST00000403538.1.p1
ENST00000403866.2	chr6	-	498	2	full-splice_match	ENSG00000219797.2	ENST00000403866.2	ENST00000403866.2.p1
ENST00000404155.1	chr6	-	871	3	full-splice_match	ENSG00000216819.1	ENST00000404155.1	ENST00000404155.1.p1
ENST00000404451.7	chr2	-	713	6	full-splice_match	ENSG00000162882.15	ENST00000404451.7	ENST00000404451.7.p1
ENST00000404569.5	chr22	+	7068	7	full-splice_match	ENSG00000100335.15	ENST00000404569.5	ENST00000404569.5.p7
ENST00000404574.5	chr22	+	4693	9	full-splice_match	ENSG00000183963.18	ENST00000404574.5	ENST00000404574.5.p1
ENST00000404665.4	chr1	-	7631	5	full-splice_match	ENSG00000175147.13	ENST00000404665.4	ENST00000404665.4.p6
ENST00000405005.7	chr8	+	8797	12	full-splice_match	ENSG00000157168.20	ENST00000405005.7	ENST00000405005.7.p5
ENST00000405166.1	chr6	-	654	1	full-splice_match	ENSG00000218803.1	ENST00000405166.1	ENST00000405166.1.p1
ENST00000405405.2	chr6	-	1007	1	full-splice_match	ENSG00000218582.2	ENST00000405405.2	ENST00000405405.2.p1
ENST00000405746.1	chr6	+	1186	1	full-splice_match	ENSG00000218014.1	ENST00000405746.1	ENST00000405746.1.p1
ENST00000405771.3	chr6	-	1399	2	full-splice_match	ENSG00000220378.3	ENST00000405771.3	ENST00000405771.3.p2
ENST00000406274.1	chr6	+	2951	1	full-splice_match	ENSG00000218265.1	ENST00000406274.1	ENST00000406274.1.p2
ENST00000407202.6	chr19	+	3565	3	full-splice_match	ENSG00000121417.14	ENST00000407202.6	ENST00000407202.6.p6
ENST00000408034.1	chr6	+	972	1	full-splice_match	ENSG00000217585.1	ENST00000408034.1	ENST00000408034.1.p1
ENST00000409208.5	chr6	+	5766	17	full-splice_match	ENSG00000137166.15	ENST00000409208.5	ENST00000409208.5.p4
ENST00000409258.2	chr2	-	1745	9	full-splice_match	ENSG00000132305.20	ENST00000409258.2	ENST00000409258.2.p1
ENST00000410045.5	chr2	-	1832	7	full-splice_match	ENSG00000198130.16	ENST00000410045.5	ENST00000410045.5.p1
ENST00000411695.1	chr22	-	549	8	full-splice_match	ENSG00000100380.14	ENST00000411695.1	ENST00000411695.1.p1
ENST00000411957.1	chr17	-	973	6	full-splice_match	ENSG00000133026.13	ENST00000411957.1	ENST00000411957.1.p1
ENST00000412013.1	chrX	+	888	1	full-splice_match	ENSG00000233260.1	ENST00000412013.1	ENST00000412013.1.p1
ENST00000412568.6	chr1	+	5537	25	full-splice_match	ENSG00000142949.17	ENST00000412568.6	ENST00000412568.6.p5
ENST00000412580.1	chr2	-	604	1	full-splice_match	ENSG00000213239.3	ENST00000412580.1	ENST00000412580.1.p1
ENST00000412606.2	chr2	+	1271	4	full-splice_match	ENSG00000224184.6	ENST00000412606.2	ENST00000412606.2.p1
ENST00000412707.1	chr17	+	459	1	full-splice_match	ENSG00000228118.3	ENST00000412707.1	ENST00000412707.1.p1
ENST00000412766.1	chr1	-	841	1	full-splice_match	ENSG00000232366.1	ENST00000412766.1	ENST00000412766.1.p1
ENST00000413059.1	chrX	-	2796	1	full-splice_match	ENSG00000231831.1	ENST00000413059.1	ENST00000413059.1.p1
ENST00000413233.1	chr7	-	747	1	full-splice_match	ENSG00000213050.5	ENST00000413233.1	ENST00000413233.1.p1
ENST00000413280.5	chr2	-	667	8	full-splice_match	ENSG00000079308.19	ENST00000413280.5	ENST00000413280.5.p2
ENST00000413432.2	chr2	+	6065	4	full-splice_match	ENSG00000006607.14	ENST00000413432.2	ENST00000413432.2.p1
ENST00000413436.5	chr2	-	1199	7	full-splice_match	ENSG00000179818.14	ENST00000413436.5	ENST00000413436.5.p3
ENST00000413611.2	chr1	-	1734	1	full-splice_match	ENSG00000226015.2	ENST00000413611.2	ENST00000413611.2.p1
ENST00000413725.5	chr11	-	1049	4	full-splice_match	ENSG00000168066.20	ENST00000413725.5	ENST00000413725.5.p1
ENST00000413817.8	chr22	-	4891	20	full-splice_match	ENSG00000205593.12	ENST00000413817.8	ENST00000413817.8.p9
ENST00000413966.1	chr7	-	1239	4	full-splice_match	ENSG00000155660.11	ENST00000413966.1	ENST00000413966.1.p1
ENST00000413988.2	chr19	-	2964	12	full-splice_match	ENSG00000283632.3	ENST00000413988.2	ENST00000413988.2.p1
ENST00000414202.7	chr9	+	13682	26	full-splice_match	ENSG00000107036.12	ENST00000414202.7	ENST00000414202.7.p8
ENST00000414293.2	chr1	+	885	1	full-splice_match	ENSG00000226498.2	ENST00000414293.2	ENST00000414293.2.p2
ENST00000414307.5	chr2	+	1083	10	full-splice_match	ENSG00000138398.16	ENST00000414307.5	ENST00000414307.5.p1
ENST00000414328.2	chr1	+	1769	1	full-splice_match	ENSG00000224520.2	ENST00000414328.2	ENST00000414328.2.p2
ENST00000414533.5	chr3	-	2562	24	full-splice_match	ENSG00000172053.18	ENST00000414533.5	ENST00000414533.5.p1
ENST00000414628.1	chr4	+	762	1	full-splice_match	ENSG00000231841.1	ENST00000414628.1	ENST00000414628.1.p1
ENST00000414879.5	chr1	+	5660	25	full-splice_match	ENSG00000142949.17	ENST00000414879.5	ENST00000414879.5.p5
ENST00000415574.6	chr2	+	4538	19	full-splice_match	ENSG00000152117.17	ENST00000415574.6	ENST00000415574.6.p2
ENST00000415677.1	chr9	+	814	1	full-splice_match	ENSG00000213711.3	ENST00000415677.1	ENST00000415677.1.p1
ENST00000415758.1	chr7	-	5272	11	full-splice_match	ENSG00000136271.10	ENST00000415758.1	ENST00000415758.1.p1
ENST00000415760.5	chr1	-	4524	10	full-splice_match	ENSG00000162620.16	ENST00000415760.5	ENST00000415760.5.p2
ENST00000415776.1	chrY	-	1125	1	full-splice_match	ENSG00000229129.1	ENST00000415776.1	ENST00000415776.1.p2
ENST00000416715.1	chr1	+	891	1	full-splice_match	ENSG00000232809.1	ENST00000416715.1	ENST00000416715.1.p1
ENST00000417025.2	chr3	-	721	6	full-splice_match	ENSG00000172053.18	ENST00000417025.2	ENST00000417025.2.p1
ENST00000417134.1	chr6	+	909	1	full-splice_match	ENSG00000213149.3	ENST00000417134.1	ENST00000417134.1.p1
ENST00000417193.5	chr17	-	564	4	full-splice_match	ENSG00000213373.7	ENST00000417193.5	ENST00000417193.5.p1
ENST00000417252.2	chrY	+	1298	9	full-splice_match	ENSG00000223698.3	ENST00000417252.2	ENST00000417252.2.p2
ENST00000417358.1	chr13	+	873	1	full-splice_match	ENSG00000234685.1	ENST00000417358.1	ENST00000417358.1.p2
ENST00000417448.1	chr9	-	984	5	full-splice_match	ENSG00000165280.16	ENST00000417448.1	ENST00000417448.1.p4
ENST00000417918.1	chr18	+	3143	18	full-splice_match	ENSG00000224367.6	ENST00000417918.1	ENST00000417918.1.p3
ENST00000417938.2	chr2	+	561	8	full-splice_match	ENSG00000138398.16	ENST00000417938.2	ENST00000417938.2.p1
ENST00000418334.5	chr1	+	2062	11	full-splice_match	ENSG00000132681.17	ENST00000418334.5	ENST00000418334.5.p1
ENST00000418351.1	chr15	-	1124	1	full-splice_match	ENSG00000185607.5	ENST00000418351.1	ENST00000418351.1.p4
ENST00000418390.6	chr1	+	9716	11	full-splice_match	ENSG00000011007.12	ENST00000418390.6	ENST00000418390.6.p1
ENST00000418549.3	chr3	-	709	6	full-splice_match	ENSG00000172053.18	ENST00000418549.3	ENST00000418549.3.p2
ENST00000418595.1	chr6	-	1178	1	full-splice_match	ENSG00000225580.2	ENST00000418595.1	ENST00000418595.1.p1
ENST00000418622.7	chr9	+	13559	25	full-splice_match	ENSG00000107036.12	ENST00000418622.7	ENST00000418622.7.p8
ENST00000418776.1	chr3	+	693	6	full-splice_match	ENSG00000283149.1	ENST00000418776.1	ENST00000418776.1.p1
ENST00000418823.4	chr2	-	903	6	full-splice_match	ENSG00000085760.15	ENST00000418823.4	ENST00000418823.4.p1
ENST00000418987.2	chr9	+	1116	1	full-splice_match	ENSG00000237999.2	ENST00000418987.2	ENST00000418987.2.p3
ENST00000419201.1	chr2	-	1315	1	full-splice_match	ENSG00000232992.2	ENST00000419201.1	ENST00000419201.1.p2
ENST00000419504.5	chr2	-	5948	31	full-splice_match	ENSG00000079308.19	ENST00000419504.5	ENST00000419504.5.p1
ENST00000419851.6	chr10	+	2327	4	full-splice_match	ENSG00000239665.8	ENST00000419851.6	ENST00000419851.6.p2
ENST00000419887.1	chr2	+	785	1	full-splice_match	ENSG00000231254.2	ENST00000419887.1	ENST00000419887.1.p1
ENST00000419929.1	chr17	+	767	6	full-splice_match	ENSG00000002834.18	ENST00000419929.1	ENST00000419929.1.p1
ENST00000420084.1	chr6	-	3776	1	full-splice_match	ENSG00000230521.1	ENST00000420084.1	ENST00000420084.1.p3
ENST00000420392.1	chr10	-	1805	4	full-splice_match	ENSG00000237417.1	ENST00000420392.1	ENST00000420392.1.p1
ENST00000420566.3	chr17	-	1262	7	full-splice_match	ENSG00000231870.4	ENST00000420566.3	ENST00000420566.3.p1
ENST00000420610.1	chrY	+	8000	4	full-splice_match	ENSG00000235649.2	ENST00000420610.1	ENST00000420610.1.p2
ENST00000420703.1	chr1	-	385	1	full-splice_match	ENSG00000233072.1	ENST00000420703.1	ENST00000420703.1.p1
ENST00000420887.2	chr3	+	1069	1	full-splice_match	ENSG00000241473.1	ENST00000420887.2	ENST00000420887.2.p3
ENST00000421179.1	chr7	-	1183	1	full-splice_match	ENSG00000237821.1	ENST00000421179.1	ENST00000421179.1.p2
ENST00000421223.5	chr7	-	5870	14	full-splice_match	ENSG00000136271.10	ENST00000421223.5	ENST00000421223.5.p1
ENST00000421872.1	chr2	+	913	1	full-splice_match	ENSG00000213355.3	ENST00000421872.1	ENST00000421872.1.p1
ENST00000422082.4	chr13	-	1084	4	full-splice_match	ENSG00000231358.4	ENST00000422082.4	ENST00000422082.4.p1
ENST00000422100.1	chr1	+	813	1	full-splice_match	ENSG00000226292.1	ENST00000422100.1	ENST00000422100.1.p1
ENST00000422642.6	chr10	+	2676	19	full-splice_match	ENSG00000234814.8	ENST00000422642.6	ENST00000422642.6.p1
ENST00000422642.6	chr10	+	2676	19	full-splice_match	ENSG00000234814.8	ENST00000422642.6	ENST00000422642.6.p2
ENST00000423241.6	chr2	+	4982	10	full-splice_match	ENSG00000003402.20	ENST00000423241.6	ENST00000423241.6.p2
ENST00000423293.1	chr22	-	1060	1	full-splice_match	ENSG00000213857.3	ENST00000423293.1	ENST00000423293.1.p1
ENST00000423293.1	chr22	-	1060	1	full-splice_match	ENSG00000213857.3	ENST00000423293.1	ENST00000423293.1.p3
ENST00000423402.5	chr2	-	1055	5	full-splice_match	ENSG00000179818.14	ENST00000423402.5	ENST00000423402.5.p3
ENST00000423413.1	chr2	-	548	6	full-splice_match	ENSG00000079308.19	ENST00000423413.1	ENST00000423413.1.p3
ENST00000423609.1	chrX	-	850	1	full-splice_match	ENSG00000213856.3	ENST00000423609.1	ENST00000423609.1.p1
ENST00000423736.1	chr22	+	5570	1	full-splice_match	ENSG00000236499.2	ENST00000609602.1	ENST00000423736.1.p1
ENST00000424043.3	chr1	-	994	1	full-splice_match	ENSG00000224678.3	ENST00000424043.3	ENST00000424043.3.p1
ENST00000425278.6	chr4	-	4914	9	full-splice_match	ENSG00000145332.14	ENST00000425278.6	ENST00000425278.6.p3
ENST00000425411.1	chrY	+	1125	1	full-splice_match	ENSG00000229465.1	ENST00000425411.1	ENST00000425411.1.p2
ENST00000425942.3	chr7	+	755	2	full-splice_match	ENSG00000214869.5	ENST00000425942.3	ENST00000425942.3.p1
ENST00000426373.1	chr10	+	398	1	full-splice_match	ENSG00000227462.1	ENST00000426373.1	ENST00000426373.1.p1
ENST00000426454.2	chr1	-	1000	1	full-splice_match	ENSG00000236973.2	ENST00000426454.2	ENST00000426454.2.p1
ENST00000426651.1	chr9	+	1057	5	full-splice_match	ENSG00000148303.17	ENST00000426651.1	ENST00000426651.1.p1
ENST00000426688.1	chr1	+	643	1	full-splice_match	ENSG00000235089.1	ENST00000426688.1	ENST00000426688.1.p2
ENST00000426911.2	chrX	-	2850	3	full-splice_match	ENSG00000237307.2	ENST00000426911.2	ENST00000426911.2.p2
ENST00000427175.2	chr20	-	2623	6	full-splice_match	ENSG00000188559.15	ENST00000427175.2	ENST00000427175.2.p1
ENST00000427282.2	chr1	-	380	1	full-splice_match	ENSG00000223505.2	ENST00000427282.2	ENST00000427282.2.p2
ENST00000427365.6	chrX	-	2662	11	full-splice_match	ENSG00000067829.19	ENST00000427365.6	ENST00000427365.6.p3
ENST00000427514.1	chr6	-	803	1	full-splice_match	ENSG00000226068.1	ENST00000427514.1	ENST00000427514.1.p1
ENST00000427682.5	chrX	+	657	3	full-splice_match	ENSG00000147403.16	ENST00000427682.5	ENST00000427682.5.p1
ENST00000427779.5	chr1	+	668	4	full-splice_match	ENSG00000159352.16	ENST00000427779.5	ENST00000427779.5.p1
ENST00000428356.1	chr10	-	999	1	full-splice_match	ENSG00000236493.2	ENST00000428356.1	ENST00000428356.1.p1
ENST00000428358.5	chr19	+	7786	13	full-splice_match	ENSG00000243207.6	ENST00000428358.5	ENST00000428358.5.p10
ENST00000428553.1	chr11	-	399	1	full-splice_match	ENSG00000227615.1	ENST00000428553.1	ENST00000428553.1.p1
ENST00000428821.1	chrX	+	893	1	full-splice_match	ENSG00000232054.1	ENST00000428821.1	ENST00000428821.1.p2
ENST00000429127.2	chr12	+	1069	2	full-splice_match	ENSG00000255964.1	ENST00000429127.2	ENST00000429127.2.p1
ENST00000429216.1	chr2	+	963	1	full-splice_match	ENSG00000225695.1	ENST00000429216.1	ENST00000429216.1.p1
ENST00000429294.3	chr6	+	1152	6	full-splice_match	ENSG00000204642.14	ENST00000429294.3	ENST00000429294.3.p1
ENST00000429300.5	chr22	-	2567	9	full-splice_match	ENSG00000100033.16	ENST00000429300.5	ENST00000429300.5.p1
ENST00000429312.1	chr7	-	1336	1	full-splice_match	ENSG00000229165.1	ENST00000429312.1	ENST00000429312.1.p1
ENST00000429441.1	chrX	+	717	1	full-splice_match	ENSG00000231164.1	ENST00000429441.1	ENST00000429441.1.p1
ENST00000429654.7	chr19	+	7749	4	full-splice_match	ENSG00000198429.10	ENST00000429654.7	ENST00000429654.7.p7
ENST00000429756.5	chr2	+	648	5	full-splice_match	ENSG00000163017.14	ENST00000429756.5	ENST00000429756.5.p1
ENST00000429817.1	chr11	-	566	3	full-splice_match	ENSG00000223609.11	ENST00000429817.1	ENST00000429817.1.p1
ENST00000429825.2	chr2	+	542	1	full-splice_match	ENSG00000226972.2	ENST00000429825.2	ENST00000429825.2.p1
ENST00000429895.5	chr1	+	6324	25	full-splice_match	ENSG00000142949.17	ENST00000429895.5	ENST00000429895.5.p7
ENST00000429913.2	chr1	+	985	1	full-splice_match	ENSG00000178596.10	ENST00000429913.2	ENST00000429913.2.p2
ENST00000429930.1	chr10	-	303	1	full-splice_match	ENSG00000226209.1	ENST00000429930.1	ENST00000429930.1.p1
ENST00000430111.1	chr13	+	1947	2	full-splice_match	ENSG00000231633.1	ENST00000430111.1	ENST00000430111.1.p1
ENST00000430182.5	chr3	-	2550	24	full-splice_match	ENSG00000172053.18	ENST00000430182.5	ENST00000430182.5.p1
ENST00000430182.5	chr3	-	2550	24	full-splice_match	ENSG00000172053.18	ENST00000430182.5	ENST00000430182.5.p2
ENST00000430258.2	chrX	-	517	1	full-splice_match	ENSG00000236189.2	ENST00000430258.2	ENST00000430258.2.p2
ENST00000430421.5	chr19	-	2261	10	full-splice_match	ENSG00000244482.10	ENST00000430421.5	ENST00000430421.5.p1
ENST00000430435.1	chr6	+	589	7	full-splice_match	ENSG00000196586.16	ENST00000430435.1	ENST00000430435.1.p1
ENST00000430721.2	chr10	+	2102	2	full-splice_match	ENSG00000239665.8	ENST00000430721.2	ENST00000430721.2.p2
ENST00000430930.5	chr2	-	5927	30	full-splice_match	ENSG00000079308.19	ENST00000430930.5	ENST00000430930.5.p1
ENST00000430952.6	chr19	+	3723	12	full-splice_match	ENSG00000186818.12	ENST00000430952.6	ENST00000430952.6.p1
ENST00000431312.2	chr22	-	1853	2	full-splice_match	ENSG00000100201.22	ENST00000431312.2	ENST00000431312.2.p1
ENST00000431472.5	chr3	+	1436	7	full-splice_match	ENSG00000157036.13	ENST00000431472.5	ENST00000431472.5.p2
ENST00000431648.8	chr18	+	3773	22	full-splice_match	ENSG00000186481.16	ENST00000431648.8	ENST00000431648.8.p1
ENST00000431706.2	chrX	-	2719	4	full-splice_match	ENSG00000214992.6	ENST00000431706.2	ENST00000431706.2.p1
ENST00000431775.1	chr20	+	2546	1	full-splice_match	ENSG00000215388.3	ENST00000431775.1	ENST00000431775.1.p1
ENST00000431891.1	chrX	+	859	5	full-splice_match	ENSG00000182492.16	ENST00000431891.1	ENST00000431891.1.p1
ENST00000432343.1	chr7	+	861	6	full-splice_match	ENSG00000130429.15	ENST00000432343.1	ENST00000432343.1.p1
ENST00000432498.5	chr22	+	7077	32	full-splice_match	ENSG00000198089.16	ENST00000432498.5	ENST00000432498.5.p13
ENST00000432603.1	chr20	+	4746	5	full-splice_match	ENSG00000088367.23	ENST00000432603.1	ENST00000432603.1.p2
ENST00000432786.5	chr7	+	1811	10	full-splice_match	ENSG00000241685.10	ENST00000432786.5	ENST00000432786.5.p1
ENST00000433054.1	chr2	+	884	1	full-splice_match	ENSG00000231735.1	ENST00000433054.1	ENST00000433054.1.p1
ENST00000433151.1	chr6	-	1110	1	full-splice_match	ENSG00000233859.2	ENST00000433151.1	ENST00000433151.1.p1
ENST00000433257.5	chr7	-	1762	13	full-splice_match	ENSG00000136271.10	ENST00000433257.5	ENST00000433257.5.p1
ENST00000433257.5	chr7	-	1762	13	full-splice_match	ENSG00000136271.10	ENST00000433257.5	ENST00000433257.5.p2
ENST00000433433.1	chr2	-	3246	2	full-splice_match	ENSG00000229743.4	ENST00000433433.1	ENST00000433433.1.p2
ENST00000433548.1	chr2	+	492	1	full-splice_match	ENSG00000226961.3	ENST00000433548.1	ENST00000433548.1.p1
ENST00000433655.5	chr11	-	2059	9	full-splice_match	ENSG00000117984.14	ENST00000433655.5	ENST00000433655.5.p3
ENST00000433762.1	chr2	-	2733	6	full-splice_match	ENSG00000163359.16	ENST00000433762.1	ENST00000433762.1.p1
ENST00000433853.1	chr3	+	817	1	full-splice_match	ENSG00000228205.1	ENST00000433853.1	ENST00000433853.1.p1
ENST00000434069.1	chrX	-	851	1	full-splice_match	ENSG00000234702.1	ENST00000434069.1	ENST00000434069.1.p1
ENST00000434096.1	chr2	-	1741	1	full-splice_match	ENSG00000231043.3	ENST00000434096.1	ENST00000434096.1.p2
ENST00000434244.5	chr1	+	2775	7	full-splice_match	ENSG00000230615.7	ENST00000434244.5	ENST00000434244.5.p1
ENST00000434352.1	chr7	-	607	1	full-splice_match	ENSG00000228335.1	ENST00000434352.1	ENST00000434352.1.p1
ENST00000434803.1	chr1	+	3131	8	full-splice_match	ENSG00000241361.8	ENST00000434803.1	ENST00000434803.1.p2
ENST00000435137.1	chr9	+	792	1	full-splice_match	ENSG00000234982.1	ENST00000435137.1	ENST00000435137.1.p2
ENST00000435153.5	chr1	+	1040	8	full-splice_match	ENSG00000143774.16	ENST00000435153.5	ENST00000435153.5.p1
ENST00000435177.1	chr20	+	539	4	full-splice_match	ENSG00000234693.1	ENST00000435177.1	ENST00000435177.1.p1
ENST00000435179.5	chr12	-	3133	6	full-splice_match	ENSG00000084453.16	ENST00000435179.5	ENST00000435179.5.p1
ENST00000435214.1	chrX	+	1283	1	full-splice_match	ENSG00000215089.3	ENST00000435214.1	ENST00000435214.1.p1
ENST00000435871.1	chr1	-	418	1	full-splice_match	ENSG00000233125.3	ENST00000435871.1	ENST00000435871.1.p1
ENST00000435950.1	chr7	-	1017	1	full-splice_match	ENSG00000226468.2	ENST00000435950.1	ENST00000435950.1.p1
ENST00000436026.1	chr6	-	931	7	full-splice_match	ENSG00000204371.11	ENST00000436026.1	ENST00000436026.1.p1
ENST00000436136.1	chr1	+	790	1	full-splice_match	ENSG00000227747.2	ENST00000436136.1	ENST00000436136.1.p1
ENST00000436287.1	chr1	-	1126	1	full-splice_match	ENSG00000188460.4	ENST00000436287.1	ENST00000436287.1.p1
ENST00000436287.1	chr1	-	1126	1	full-splice_match	ENSG00000188460.4	ENST00000436287.1	ENST00000436287.1.p3
ENST00000436325.1	chr3	-	789	4	full-splice_match	ENSG00000188315.8	ENST00000436325.1	ENST00000436325.1.p1
ENST00000436546.1	chr17	-	579	5	full-splice_match	ENSG00000213373.7	ENST00000436546.1	ENST00000436546.1.p1
ENST00000436669.1	chr20	-	444	1	full-splice_match	ENSG00000225022.1	ENST00000436669.1	ENST00000436669.1.p1
ENST00000437259.5	chr9	-	3577	15	full-splice_match	ENSG00000165802.23	ENST00000437259.5	ENST00000437259.5.p5
ENST00000437329.5	chr20	+	4397	5	full-splice_match	ENSG00000118705.17	ENST00000437329.5	ENST00000437329.5.p1
ENST00000437653.1	chr3	-	1074	1	full-splice_match	ENSG00000230362.1	ENST00000437653.1	ENST00000437653.1.p2
ENST00000437736.5	chr1	+	787	6	full-splice_match	ENSG00000159352.16	ENST00000437736.5	ENST00000437736.5.p1
ENST00000438120.5	chr1	+	7686	33	full-splice_match	ENSG00000142949.17	ENST00000438120.5	ENST00000438120.5.p7
ENST00000438223.5	chr22	+	545	6	full-splice_match	ENSG00000183963.18	ENST00000438223.5	ENST00000438223.5.p1
ENST00000438240.5	chr3	+	1040	5	full-splice_match	ENSG00000163882.9	ENST00000438240.5	ENST00000438240.5.p1
ENST00000438378.2	chr2	+	4409	18	full-splice_match	ENSG00000152117.17	ENST00000438378.2	ENST00000438378.2.p2
ENST00000438529.1	chr7	+	1199	7	full-splice_match	ENSG00000224458.3	ENST00000438529.1	ENST00000438529.1.p4
ENST00000438732.2	chrX	-	799	6	full-splice_match	ENSG00000196924.18	ENST00000438732.2	ENST00000438732.2.p1
ENST00000438902.6	chr2	+	2111	10	full-splice_match	ENSG00000163017.14	ENST00000438902.6	ENST00000438902.6.p1
ENST00000438916.1	chr2	+	1109	1	full-splice_match	ENSG00000235616.1	ENST00000438916.1	ENST00000438916.1.p1
ENST00000438918.1	chr2	-	872	1	full-splice_match	ENSG00000213925.3	ENST00000438918.1	ENST00000438918.1.p1
ENST00000439229.2	chrX	+	848	1	full-splice_match	ENSG00000073905.8	ENST00000439229.2	ENST00000439229.2.p1
ENST00000439811.1	chr6	-	1286	1	full-splice_match	ENSG00000215807.4	ENST00000439811.1	ENST00000439811.1.p1
ENST00000439831.1	chr13	-	1058	2	full-splice_match	ENSG00000133121.21	ENST00000439831.1	ENST00000439831.1.p1
ENST00000439856.1	chr1	+	381	1	full-splice_match	ENSG00000228453.1	ENST00000439856.1	ENST00000439856.1.p1
ENST00000440030.1	chr6	-	372	1	full-splice_match	ENSG00000235559.1	ENST00000440030.1	ENST00000440030.1.p1
ENST00000440075.6	chr19	+	4884	30	full-splice_match	ENSG00000105357.18	ENST00000440075.6	ENST00000440075.6.p1
ENST00000440184.1	chrX	-	427	1	full-splice_match	ENSG00000230823.3	ENST00000440184.1	ENST00000440184.1.p1
ENST00000440400.1	chr19	+	3186	7	full-splice_match	ENSG00000130402.12	ENST00000440400.1	ENST00000440400.1.p1
ENST00000440465.1	chr10	-	2514	1	full-splice_match	ENSG00000229644.6	ENST00000440465.1	ENST00000440465.1.p1
ENST00000440699.1	chr13	-	997	2	full-splice_match	ENSG00000233780.3	ENST00000440699.1	ENST00000440699.1.p2
ENST00000440783.2	chr16	+	4229	12	full-splice_match	ENSG00000166123.14	ENST00000440783.2	ENST00000440783.2.p5
ENST00000440857.5	chr3	-	2560	12	full-splice_match	ENSG00000178149.17	ENST00000440857.5	ENST00000440857.5.p2
ENST00000440942.1	chr1	-	490	1	full-splice_match	ENSG00000228056.3	ENST00000440942.1	ENST00000440942.1.p1
ENST00000440986.1	chr1	-	684	1	full-splice_match	ENSG00000213478.2	ENST00000440986.1	ENST00000440986.1.p1
ENST00000441045.5	chr7	-	619	5	full-splice_match	ENSG00000105835.12	ENST00000441045.5	ENST00000441045.5.p1
ENST00000441074.3	chr12	+	2327	2	full-splice_match	ENSG00000111321.11	ENST00000441074.3	ENST00000441074.3.p2
ENST00000441323.5	chr2	-	664	8	full-splice_match	ENSG00000115866.11	ENST00000441323.5	ENST00000441323.5.p1
ENST00000441562.2	chr13	+	7326	19	full-splice_match	ENSG00000244471.6	ENST00000441562.2	ENST00000441562.2.p8
ENST00000441639.5	chr20	+	6895	20	full-splice_match	ENSG00000088367.23	ENST00000441639.5	ENST00000441639.5.p6
ENST00000441699.1	chr7	-	1491	9	full-splice_match	ENSG00000176826.15	ENST00000441699.1	ENST00000441699.1.p1
ENST00000441780.1	chrY	-	1299	9	full-splice_match	ENSG00000197092.5	ENST00000441780.1	ENST00000441780.1.p2
ENST00000441867.5	chr6	+	1074	11	full-splice_match	ENSG00000204574.13	ENST00000441867.5	ENST00000441867.5.p1
ENST00000442505.2	chr1	-	1124	2	full-splice_match	ENSG00000228110.4	ENST00000442505.2	ENST00000442505.2.p2
ENST00000442741.1	chr13	+	706	1	full-splice_match	ENSG00000234213.1	ENST00000442741.1	ENST00000442741.1.p1
ENST00000443011.5	chr22	+	6599	29	full-splice_match	ENSG00000198089.16	ENST00000443011.5	ENST00000443011.5.p10
ENST00000443119.7	chr16	+	4613	12	full-splice_match	ENSG00000260537.2	ENST00000443119.7	ENST00000443119.7.p1
ENST00000443222.6	chr7	+	9567	10	full-splice_match	ENSG00000130429.15	ENST00000443222.6	ENST00000443222.6.p1
ENST00000443227.5	chr2	+	4481	9	full-splice_match	ENSG00000003402.20	ENST00000443227.5	ENST00000443227.5.p2
ENST00000443536.1	chr9	-	909	1	full-splice_match	ENSG00000227069.1	ENST00000443536.1	ENST00000443536.1.p1
ENST00000443553.5	chr4	-	789	7	full-splice_match	ENSG00000171557.17	ENST00000443553.5	ENST00000443553.5.p1
ENST00000443624.6	chr1	+	4229	5	full-splice_match	ENSG00000142676.14	ENST00000443624.6	ENST00000443624.6.p1
ENST00000443872.6	chr2	+	2101	7	full-splice_match	ENSG00000124357.13	ENST00000443872.6	ENST00000443872.6.p1
ENST00000444020.1	chr3	-	547	1	full-splice_match	ENSG00000236768.1	ENST00000444020.1	ENST00000444020.1.p1
ENST00000444450.5	chrX	-	2021	10	full-splice_match	ENSG00000067829.19	ENST00000444450.5	ENST00000444450.5.p3
ENST00000444512.2	chr3	+	701	4	full-splice_match	ENSG00000168028.14	ENST00000444512.2	ENST00000444512.2.p1
ENST00000444513.2	chr12	+	499	2	full-splice_match	ENSG00000256211.1	ENST00000444513.2	ENST00000444513.2.p1
ENST00000444633.1	chr10	+	681	1	full-splice_match	ENSG00000234109.1	ENST00000444633.1	ENST00000444633.1.p1
ENST00000445286.3	chr12	+	1351	4	full-splice_match	ENSG00000254381.3	ENST00000445286.3	ENST00000445286.3.p1
ENST00000445625.1	chr4	-	765	7	full-splice_match	ENSG00000154556.18	ENST00000445625.1	ENST00000445625.1.p1
ENST00000445713.1	chr7	-	673	1	full-splice_match	ENSG00000213261.3	ENST00000445713.1	ENST00000445713.1.p1
ENST00000445911.5	chr19	+	7671	4	full-splice_match	ENSG00000198429.10	ENST00000445911.5	ENST00000445911.5.p6
ENST00000445924.5	chr7	+	727	6	full-splice_match	ENSG00000130429.15	ENST00000445924.5	ENST00000445924.5.p1
ENST00000446382.2	chr9	+	1122	1	full-splice_match	ENSG00000230581.2	ENST00000446382.2	ENST00000446382.2.p2
ENST00000446618.1	chr22	+	1287	1	full-splice_match	ENSG00000233471.2	ENST00000446618.1	ENST00000446618.1.p1
ENST00000446688.5	chr2	-	4292	15	full-splice_match	ENSG00000079308.19	ENST00000446688.5	ENST00000446688.5.p1
ENST00000446903.5	chr2	-	2464	19	full-splice_match	ENSG00000079308.19	ENST00000446903.5	ENST00000446903.5.p1
ENST00000446987.5	chr7	-	5851	14	full-splice_match	ENSG00000136271.10	ENST00000446987.5	ENST00000446987.5.p1
ENST00000446987.5	chr7	-	5851	14	full-splice_match	ENSG00000136271.10	ENST00000446987.5	ENST00000446987.5.p3
ENST00000447112.1	chrX	-	999	1	full-splice_match	ENSG00000235071.1	ENST00000447112.1	ENST00000447112.1.p1
ENST00000447469.5	chr2	-	542	5	full-splice_match	ENSG00000204787.8	ENST00000447469.5	ENST00000447469.5.p1
ENST00000447833.1	chr13	+	920	6	full-splice_match	ENSG00000083642.19	ENST00000447833.1	ENST00000447833.1.p1
ENST00000447985.1	chr21	-	1686	2	full-splice_match	ENSG00000215005.2	ENST00000447985.1	ENST00000447985.1.p1
ENST00000448192.1	chr7	-	752	5	full-splice_match	ENSG00000136271.10	ENST00000448192.1	ENST00000448192.1.p1
ENST00000448530.5	chr9	-	1682	6	full-splice_match	ENSG00000165280.16	ENST00000448530.5	ENST00000448530.5.p2
ENST00000449524.1	chr1	+	550	4	full-splice_match	ENSG00000176393.11	ENST00000449524.1	ENST00000449524.1.p1
ENST00000449538.3	chr6	+	4220	3	full-splice_match	ENSG00000233822.4	ENST00000449538.3	ENST00000449538.3.p2
ENST00000449668.1	chr3	+	1743	5	full-splice_match	ENSG00000174930.4	ENST00000449668.1	ENST00000449668.1.p1
ENST00000450021.1	chr2	-	1447	1	full-splice_match	ENSG00000231203.1	ENST00000450021.1	ENST00000450021.1.p3
ENST00000450070.1	chr20	-	712	1	full-splice_match	ENSG00000223864.1	ENST00000450070.1	ENST00000450070.1.p1
ENST00000450126.1	chr1	-	689	1	full-splice_match	ENSG00000213068.3	ENST00000450126.1	ENST00000450126.1.p1
ENST00000450131.2	chr1	+	590	1	full-splice_match	ENSG00000233691.2	ENST00000450131.2	ENST00000450131.2.p1
ENST00000450197.1	chr1	+	835	2	full-splice_match	ENSG00000235060.1	ENST00000450197.1	ENST00000450197.1.p1
ENST00000450201.2	chr9	-	906	1	full-splice_match	ENSG00000235832.2	ENST00000450201.2	ENST00000450201.2.p1
ENST00000450208.1	chr1	+	1491	1	full-splice_match	ENSG00000243781.1	ENST00000450208.1	ENST00000450208.1.p1
ENST00000450301.2	chr10	-	1010	1	full-splice_match	ENSG00000236993.2	ENST00000450301.2	ENST00000450301.2.p3
ENST00000450405.1	chr2	-	947	1	full-splice_match	ENSG00000234491.1	ENST00000450405.1	ENST00000450405.1.p1
ENST00000450451.1	chr1	+	3127	12	full-splice_match	ENSG00000237250.3	ENST00000450451.1	ENST00000450451.1.p1
ENST00000450569.5	chr7	-	678	5	full-splice_match	ENSG00000106541.12	ENST00000450569.5	ENST00000450569.5.p1
ENST00000450814.6	chr3	-	1971	14	full-splice_match	ENSG00000163931.16	ENST00000450814.6	ENST00000450814.6.p1
ENST00000451415.5	chr6	+	559	3	full-splice_match	ENSG00000228624.7	ENST00000451415.5	ENST00000451415.5.p1
ENST00000451609.1	chr10	-	1420	1	full-splice_match	ENSG00000213771.3	ENST00000451609.1	ENST00000451609.1.p1
ENST00000451663.5	chr21	-	4243	25	full-splice_match	ENSG00000215559.8	ENST00000451663.5	ENST00000451663.5.p7
ENST00000451664.1	chr2	-	1279	7	full-splice_match	ENSG00000115073.8	ENST00000451664.1	ENST00000451664.1.p5
ENST00000451721.1	chr2	-	751	2	full-splice_match	ENSG00000230282.1	ENST00000451721.1	ENST00000451721.1.p1
ENST00000451891.4	chr12	+	704	6	full-splice_match	ENSG00000135406.14	ENST00000451891.4	ENST00000451891.4.p1
ENST00000451892.1	chr1	-	2720	1	full-splice_match	ENSG00000228818.1	ENST00000451892.1	ENST00000451892.1.p1
ENST00000452097.1	chr19	-	4158	4	full-splice_match	ENSG00000237017.1	ENST00000452097.1	ENST00000452097.1.p5
ENST00000452250.5	chr22	+	5544	21	full-splice_match	ENSG00000198089.16	ENST00000452250.5	ENST00000452250.5.p9
ENST00000452570.1	chrX	-	1082	1	full-splice_match	ENSG00000228232.1	ENST00000452570.1	ENST00000452570.1.p1
ENST00000452680.3	chr1	-	910	1	full-splice_match	ENSG00000214204.4	ENST00000452680.3	ENST00000452680.3.p1
ENST00000452739.5	chr3	-	1192	11	full-splice_match	ENSG00000172053.18	ENST00000452739.5	ENST00000452739.5.p1
ENST00000453024.6	chr3	+	8695	17	full-splice_match	ENSG00000168036.18	ENST00000453024.6	ENST00000453024.6.p1
ENST00000453177.2	chr9	+	535	1	full-splice_match	ENSG00000236739.3	ENST00000453177.2	ENST00000453177.2.p1
ENST00000453356.1	chr2	-	610	5	full-splice_match	ENSG00000079308.19	ENST00000453356.1	ENST00000453356.1.p2
ENST00000453392.5	chr3	-	911	8	full-splice_match	ENSG00000172053.18	ENST00000453392.5	ENST00000453392.5.p1
ENST00000453516.5	chr22	-	1342	8	full-splice_match	ENSG00000242247.11	ENST00000453516.5	ENST00000453516.5.p1
ENST00000453616.1	chr22	-	1349	1	full-splice_match	ENSG00000227201.2	ENST00000453616.1	ENST00000453616.1.p2
ENST00000453697.1	chr7	+	1731	1	full-splice_match	ENSG00000232727.2	ENST00000453697.1	ENST00000453697.1.p1
ENST00000453795.3	chr17	-	1307	8	full-splice_match	ENSG00000231645.3	ENST00000453795.3	ENST00000453795.3.p3
ENST00000453822.1	chr7	+	1318	1	full-splice_match	ENSG00000231244.1	ENST00000453822.1	ENST00000453822.1.p1
ENST00000454099.5	chr22	-	568	6	full-splice_match	ENSG00000242247.11	ENST00000454099.5	ENST00000454099.5.p1
ENST00000455250.1	chr15	+	725	7	full-splice_match	ENSG00000167004.13	ENST00000455250.1	ENST00000455250.1.p1
ENST00000455472.3	chr3	-	755	4	full-splice_match	ENSG00000047457.14	ENST00000455472.3	ENST00000455472.3.p1
ENST00000455527.5	chrY	-	996	5	full-splice_match	ENSG00000234795.10	ENST00000455527.5	ENST00000455527.5.p1
ENST00000455727.6	chr19	+	3943	16	full-splice_match	ENSG00000130164.14	ENST00000455727.6	ENST00000455727.6.p4
ENST00000455774.1	chr10	+	3749	3	full-splice_match	ENSG00000224597.10	ENST00000455774.1	ENST00000455774.1.p3
ENST00000456565.5	chr2	-	767	8	full-splice_match	ENSG00000115866.11	ENST00000456565.5	ENST00000456565.5.p1
ENST00000456928.2	chr12	+	2069	1	full-splice_match	ENSG00000256356.1	ENST00000456928.2	ENST00000456928.2.p2
ENST00000456928.2	chr12	+	2069	1	full-splice_match	ENSG00000256356.1	ENST00000456928.2	ENST00000456928.2.p5
ENST00000457299.2	chr17	+	853	2	full-splice_match	ENSG00000232344.2	ENST00000457299.2	ENST00000457299.2.p1
ENST00000457367.5	chr3	+	4946	9	full-splice_match	ENSG00000157036.13	ENST00000457367.5	ENST00000457367.5.p2
ENST00000457606.5	chr7	-	2530	8	full-splice_match	ENSG00000075142.14	ENST00000457606.5	ENST00000457606.5.p1
ENST00000457622.1	chr6	+	2658	1	full-splice_match	ENSG00000229349.2	ENST00000457622.1	ENST00000457622.1.p1
ENST00000457753.5	chrX	+	809	6	full-splice_match	ENSG00000130985.17	ENST00000457753.5	ENST00000457753.5.p1
ENST00000457833.5	chr6	-	2302	2	full-splice_match	ENSG00000233085.5	ENST00000457833.5	ENST00000457833.5.p1
ENST00000458237.1	chrX	+	837	1	full-splice_match	ENSG00000236285.1	ENST00000458237.1	ENST00000458237.1.p1
ENST00000458353.1	chr1	+	381	1	full-splice_match	ENSG00000234790.1	ENST00000458353.1	ENST00000458353.1.p1
ENST00000458402.1	chr20	-	795	1	full-splice_match	ENSG00000226948.2	ENST00000458402.1	ENST00000458402.1.p2
ENST00000459862.1	chr1	+	716	2	full-splice_match	ENSG00000117266.15	ENST00000459862.1	ENST00000459862.1.p1
ENST00000459870.6	chr3	-	1323	6	full-splice_match	ENSG00000172053.18	ENST00000459870.6	ENST00000459870.6.p1
ENST00000459928.1	chr2	+	9624	3	full-splice_match	ENSG00000146205.14	ENST00000459928.1	ENST00000459928.1.p1
ENST00000460007.1	chr10	-	779	5	full-splice_match	ENSG00000197321.15	ENST00000460007.1	ENST00000460007.1.p1
ENST00000460121.1	chr19	+	2383	2	full-splice_match	ENSG00000105388.16	ENST00000460121.1	ENST00000460121.1.p1
ENST00000460224.5	chr1	+	911	6	full-splice_match	ENSG00000143774.16	ENST00000460224.5	ENST00000460224.5.p1
ENST00000460230.1	chr13	-	2676	4	full-splice_match	ENSG00000120697.9	ENST00000460230.1	ENST00000460230.1.p1
ENST00000460243.1	chr3	-	1634	2	full-splice_match	ENSG00000163931.16	ENST00000460243.1	ENST00000460243.1.p3
ENST00000460343.5	chr3	-	7286	6	full-splice_match	ENSG00000163931.16	ENST00000460343.5	ENST00000460343.5.p1
ENST00000460343.5	chr3	-	7286	6	full-splice_match	ENSG00000163931.16	ENST00000460343.5	ENST00000460343.5.p3
ENST00000460343.5	chr3	-	7286	6	full-splice_match	ENSG00000163931.16	ENST00000460343.5	ENST00000460343.5.p4
ENST00000460353.2	chr3	-	692	6	full-splice_match	ENSG00000169255.15	ENST00000460353.2	ENST00000460353.2.p1
ENST00000460389.5	chr20	+	5030	7	full-splice_match	ENSG00000101294.18	ENST00000460389.5	ENST00000460389.5.p1
ENST00000460492.1	chr17	-	483	1	full-splice_match	ENSG00000239246.3	ENST00000460492.1	ENST00000460492.1.p1
ENST00000460616.5	chrX	+	3127	4	full-splice_match	ENSG00000180879.14	ENST00000460616.5	ENST00000460616.5.p2
ENST00000460633.1	chr6	+	5450	3	full-splice_match	ENSG00000196735.13	ENST00000460633.1	ENST00000460633.1.p1
ENST00000460674.5	chr3	-	2269	5	full-splice_match	ENSG00000047457.14	ENST00000460674.5	ENST00000460674.5.p1
ENST00000460678.6	chr1	+	1097	7	full-splice_match	ENSG00000203965.13	ENST00000460678.6	ENST00000460678.6.p2
ENST00000461139.5	chr3	-	2411	8	full-splice_match	ENSG00000163931.16	ENST00000461139.5	ENST00000461139.5.p1
ENST00000461215.2	chrX	-	1903	7	full-splice_match	ENSG00000067829.19	ENST00000461215.2	ENST00000461215.2.p1
ENST00000461434.1	chr1	+	1278	2	full-splice_match	ENSG00000159352.16	ENST00000461434.1	ENST00000461434.1.p1
ENST00000461452.1	chr9	+	4306	4	full-splice_match	ENSG00000095380.11	ENST00000461452.1	ENST00000461452.1.p1
ENST00000461513.1	chr17	-	746	1	full-splice_match	ENSG00000187504.6	ENST00000461513.1	ENST00000461513.1.p1
ENST00000461589.1	chr20	+	1458	2	full-splice_match	ENSG00000132664.12	ENST00000461589.1	ENST00000461589.1.p1
ENST00000461768.5	chr1	+	496	6	full-splice_match	ENSG00000133226.17	ENST00000461768.5	ENST00000461768.5.p1
ENST00000462047.1	chr19	+	582	3	full-splice_match	ENSG00000105568.18	ENST00000462047.1	ENST00000462047.1.p1
ENST00000462144.1	chr19	-	598	2	full-splice_match	ENSG00000104774.13	ENST00000462144.1	ENST00000462144.1.p1
ENST00000462261.5	chr3	-	2622	4	full-splice_match	ENSG00000168268.11	ENST00000462261.5	ENST00000462261.5.p1
ENST00000462336.5	chr3	-	732	4	full-splice_match	ENSG00000047457.14	ENST00000462336.5	ENST00000462336.5.p1
ENST00000462439.5	chr3	+	829	6	full-splice_match	ENSG00000164062.13	ENST00000462439.5	ENST00000462439.5.p1
ENST00000462590.1	chrX	-	1216	3	full-splice_match	ENSG00000196924.18	ENST00000462590.1	ENST00000462590.1.p1
ENST00000462807.5	chr1	+	634	6	full-splice_match	ENSG00000143774.16	ENST00000462807.5	ENST00000462807.5.p1
ENST00000462970.5	chr1	+	900	5	full-splice_match	ENSG00000159352.16	ENST00000462970.5	ENST00000462970.5.p2
ENST00000463027.1	chr22	-	629	7	full-splice_match	ENSG00000100345.22	ENST00000463027.1	ENST00000463027.1.p2
ENST00000463034.5	chr6	+	1257	8	full-splice_match	ENSG00000244731.8	ENST00000463034.5	ENST00000463034.5.p1
ENST00000463060.5	chr21	+	863	6	full-splice_match	ENSG00000142156.15	ENST00000463060.5	ENST00000463060.5.p3
ENST00000463181.5	chr7	-	7108	9	full-splice_match	ENSG00000122566.21	ENST00000463181.5	ENST00000463181.5.p1
ENST00000463249.5	chr6	+	1620	8	full-splice_match	ENSG00000224389.9	ENST00000463249.5	ENST00000463249.5.p2
ENST00000463294.1	chr3	+	1010	1	full-splice_match	ENSG00000241416.1	ENST00000463294.1	ENST00000463294.1.p2
ENST00000463493.5	chr12	+	13185	6	full-splice_match	ENSG00000127314.18	ENST00000463493.5	ENST00000463493.5.p1
ENST00000463556.5	chr3	-	985	4	full-splice_match	ENSG00000047457.14	ENST00000463556.5	ENST00000463556.5.p1
ENST00000464029.5	chr7	-	1052	4	full-splice_match	ENSG00000008282.8	ENST00000464029.5	ENST00000464029.5.p1
ENST00000464112.5	chr6	+	14042	5	full-splice_match	ENSG00000198755.11	ENST00000464112.5	ENST00000464112.5.p5
ENST00000464333.5	chr22	+	5938	3	full-splice_match	ENSG00000198089.16	ENST00000464333.5	ENST00000464333.5.p10
ENST00000464444.1	chr19	+	748	1	full-splice_match	ENSG00000240616.1	ENST00000464444.1	ENST00000464444.1.p2
ENST00000464646.1	chr6	-	1263	8	full-splice_match	ENSG00000124787.14	ENST00000464646.1	ENST00000464646.1.p1
ENST00000464733.5	chr1	+	772	4	full-splice_match	ENSG00000168765.17	ENST00000464733.5	ENST00000464733.5.p1
ENST00000464858.5	chr1	+	893	6	full-splice_match	ENSG00000143774.16	ENST00000464858.5	ENST00000464858.5.p1
ENST00000464962.6	chr3	-	2446	23	full-splice_match	ENSG00000172053.18	ENST00000464962.6	ENST00000464962.6.p1
ENST00000464984.1	chr10	-	706	3	full-splice_match	ENSG00000197321.15	ENST00000464984.1	ENST00000464984.1.p1
ENST00000465039.5	chr3	+	676	8	full-splice_match	ENSG00000144791.10	ENST00000465039.5	ENST00000465039.5.p2
ENST00000465224.5	chr2	+	8625	4	full-splice_match	ENSG00000168763.16	ENST00000465224.5	ENST00000465224.5.p3
ENST00000465252.5	chr17	-	3729	3	full-splice_match	ENSG00000182473.22	ENST00000465252.5	ENST00000465252.5.p4
ENST00000465429.1	chr6	-	1454	4	full-splice_match	ENSG00000204371.11	ENST00000465429.1	ENST00000465429.1.p1
ENST00000465519.5	chr3	-	1864	8	full-splice_match	ENSG00000163958.14	ENST00000465519.5	ENST00000465519.5.p1
ENST00000465552.2	chr3	+	1649	3	full-splice_match	ENSG00000168036.18	ENST00000465552.2	ENST00000465552.2.p1
ENST00000465640.1	chrX	+	1493	3	full-splice_match	ENSG00000203879.12	ENST00000465640.1	ENST00000465640.1.p2
ENST00000465881.2	chr1	-	2018	5	full-splice_match	ENSG00000153187.20	ENST00000465881.2	ENST00000465881.2.p1
ENST00000466080.1	chr5	-	881	6	full-splice_match	ENSG00000213585.11	ENST00000466080.1	ENST00000466080.1.p1
ENST00000466195.1	chr7	+	608	5	full-splice_match	ENSG00000106537.8	ENST00000466195.1	ENST00000466195.1.p1
ENST00000466229.5	chr1	+	6985	16	full-splice_match	ENSG00000000971.16	ENST00000466229.5	ENST00000466229.5.p1
ENST00000466229.5	chr1	+	6985	16	full-splice_match	ENSG00000000971.16	ENST00000466229.5	ENST00000466229.5.p2
ENST00000466527.1	chr2	+	628	4	full-splice_match	ENSG00000115760.14	ENST00000466527.1	ENST00000466527.1.p1
ENST00000466592.1	chr7	-	2507	3	full-splice_match	ENSG00000155660.11	ENST00000466592.1	ENST00000466592.1.p1
ENST00000466704.1	chr7	+	2757	7	full-splice_match	ENSG00000122786.20	ENST00000466704.1	ENST00000466704.1.p1
ENST00000466765.1	chr3	-	707	2	full-splice_match	ENSG00000163931.16	ENST00000466765.1	ENST00000466765.1.p1
ENST00000466794.5	chr19	-	3803	22	full-splice_match	ENSG00000104774.13	ENST00000466794.5	ENST00000466794.5.p2
ENST00000467010.2	chr8	+	1464	1	full-splice_match	ENSG00000253525.1	ENST00000467010.2	ENST00000467010.2.p1
ENST00000467020.5	chr6	+	14048	5	full-splice_match	ENSG00000198755.11	ENST00000467020.5	ENST00000467020.5.p6
ENST00000467285.1	chr5	-	572	4	full-splice_match	ENSG00000113600.11	ENST00000467285.1	ENST00000467285.1.p1
ENST00000467318.5	chr7	-	1745	13	full-splice_match	ENSG00000136271.10	ENST00000467318.5	ENST00000467318.5.p1
ENST00000467388.1	chr2	+	1094	3	full-splice_match	ENSG00000138363.15	ENST00000467388.1	ENST00000467388.1.p1
ENST00000467558.5	chr7	-	4440	10	full-splice_match	ENSG00000106009.16	ENST00000467558.5	ENST00000467558.5.p3
ENST00000467870.1	chr14	+	1213	1	full-splice_match	ENSG00000243388.1	ENST00000467870.1	ENST00000467870.1.p1
ENST00000468100.1	chr6	+	304	1	full-splice_match	ENSG00000217769.4	ENST00000468100.1	ENST00000468100.1.p1
ENST00000468126.1	chr4	-	897	1	full-splice_match	ENSG00000213851.3	ENST00000468126.1	ENST00000468126.1.p1
ENST00000468407.1	chr6	+	722	6	full-splice_match	ENSG00000166278.15	ENST00000468407.1	ENST00000468407.1.p1
ENST00000468429.5	chr21	+	829	9	full-splice_match	ENSG00000183570.16	ENST00000468429.5	ENST00000468429.5.p1
ENST00000468483.5	chrX	+	2419	4	full-splice_match	ENSG00000203879.12	ENST00000468483.5	ENST00000468483.5.p3
ENST00000468690.2	chr1	-	5589	3	full-splice_match	ENSG00000153187.20	ENST00000468690.2	ENST00000468690.2.p1
ENST00000468834.1	chr10	-	793	1	full-splice_match	ENSG00000235962.5	ENST00000468834.1	ENST00000468834.1.p1
ENST00000468880.1	chr17	-	874	3	full-splice_match	ENSG00000171345.13	ENST00000468880.1	ENST00000468880.1.p1
ENST00000468936.5	chr6	+	1813	8	full-splice_match	ENSG00000224389.9	ENST00000468936.5	ENST00000468936.5.p1
ENST00000468981.3	chr9	-	309	3	full-splice_match	ENSG00000136872.20	ENST00000468981.3	ENST00000468981.3.p1
ENST00000469097.5	chr20	+	4646	8	full-splice_match	ENSG00000101294.18	ENST00000469097.5	ENST00000469097.5.p1
ENST00000469126.5	chr20	+	769	9	full-splice_match	ENSG00000101294.18	ENST00000469126.5	ENST00000469126.5.p1
ENST00000469238.1	chr1	-	436	3	full-splice_match	ENSG00000004455.17	ENST00000469238.1	ENST00000469238.1.p1
ENST00000469717.5	chr1	-	4502	5	full-splice_match	ENSG00000143549.21	ENST00000469717.5	ENST00000469717.5.p1
ENST00000469750.5	chr7	-	5627	11	full-splice_match	ENSG00000106009.16	ENST00000469750.5	ENST00000469750.5.p1
ENST00000469908.5	chr16	+	4188	17	full-splice_match	ENSG00000238098.9	ENST00000469908.5	ENST00000469908.5.p5
ENST00000470113.2	chr3	-	1009	6	full-splice_match	ENSG00000172053.18	ENST00000470113.2	ENST00000470113.2.p1
ENST00000470354.1	chr7	+	1266	5	full-splice_match	ENSG00000172354.10	ENST00000470354.1	ENST00000470354.1.p2
ENST00000470396.1	chr1	+	552	2	full-splice_match	ENSG00000159352.16	ENST00000470396.1	ENST00000470396.1.p1
ENST00000470443.5	chr1	-	1212	8	full-splice_match	ENSG00000090621.14	ENST00000470443.5	ENST00000470443.5.p2
ENST00000470619.6	chr3	-	1032	10	full-splice_match	ENSG00000172053.18	ENST00000470619.6	ENST00000470619.6.p1
ENST00000470620.1	chr6	-	812	5	full-splice_match	ENSG00000186625.14	ENST00000470620.1	ENST00000470620.1.p1
ENST00000470918.1	chr1	+	1541	3	full-splice_match	ENSG00000000971.16	ENST00000470918.1	ENST00000470918.1.p1
ENST00000471014.2	chr3	+	836	6	full-splice_match	ENSG00000168036.18	ENST00000471014.2	ENST00000471014.2.p1
ENST00000471299.1	chr7	+	885	2	full-splice_match	ENSG00000240859.3	ENST00000471299.1	ENST00000471299.1.p1
ENST00000471565.2	chr17	-	745	2	full-splice_match	ENSG00000171345.13	ENST00000471565.2	ENST00000471565.2.p1
ENST00000471843.1	chr19	+	6625	2	full-splice_match	ENSG00000244165.2	ENST00000471843.1	ENST00000471843.1.p7
ENST00000471960.5	chr7	+	773	4	full-splice_match	ENSG00000241685.10	ENST00000471960.5	ENST00000471960.5.p1
ENST00000472128.5	chr20	+	956	8	full-splice_match	ENSG00000101294.18	ENST00000472128.5	ENST00000472128.5.p1
ENST00000472163.1	chr3	+	1147	1	full-splice_match	ENSG00000213300.5	ENST00000472163.1	ENST00000472163.1.p1
ENST00000472438.5	chr3	-	1460	4	full-splice_match	ENSG00000010256.11	ENST00000472438.5	ENST00000472438.5.p1
ENST00000472528.5	chr3	-	1120	9	full-splice_match	ENSG00000163931.16	ENST00000472528.5	ENST00000472528.5.p3
ENST00000472555.5	chr3	-	766	6	full-splice_match	ENSG00000068885.15	ENST00000472555.5	ENST00000472555.5.p1
ENST00000472694.1	chr16	+	678	2	full-splice_match	ENSG00000206172.8	ENST00000472694.1	ENST00000472694.1.p1
ENST00000472714.1	chr7	-	2918	4	full-splice_match	ENSG00000091136.14	ENST00000472714.1	ENST00000472714.1.p1
ENST00000472730.1	chr3	-	1721	1	full-splice_match	ENSG00000226360.5	ENST00000472730.1	ENST00000472730.1.p1
ENST00000472854.5	chr10	-	565	3	full-splice_match	ENSG00000095637.22	ENST00000472854.5	ENST00000472854.5.p1
ENST00000472939.5	chr1	+	334	5	full-splice_match	ENSG00000143774.16	ENST00000472939.5	ENST00000472939.5.p1
ENST00000473296.1	chr3	-	568	2	full-splice_match	ENSG00000047457.14	ENST00000473296.1	ENST00000473296.1.p1
ENST00000473387.1	chr1	+	563	3	full-splice_match	ENSG00000143294.15	ENST00000473387.1	ENST00000473387.1.p1
ENST00000473830.5	chr12	-	3434	5	full-splice_match	ENSG00000084453.16	ENST00000473830.5	ENST00000473830.5.p1
ENST00000473879.1	chr7	-	694	5	full-splice_match	ENSG00000106009.16	ENST00000473879.1	ENST00000473879.1.p1
ENST00000474072.1	chrX	-	461	3	full-splice_match	ENSG00000196924.18	ENST00000474072.1	ENST00000474072.1.p1
ENST00000474106.5	chr10	-	2240	5	full-splice_match	ENSG00000197321.15	ENST00000474106.5	ENST00000474106.5.p1
ENST00000474353.6	chr10	-	2947	21	full-splice_match	ENSG00000095637.22	ENST00000474353.6	ENST00000474353.6.p1
ENST00000474371.1	chr1	+	703	7	full-splice_match	ENSG00000084623.11	ENST00000474371.1	ENST00000474371.1.p1
ENST00000474380.1	chr7	-	956	5	full-splice_match	ENSG00000091136.14	ENST00000474380.1	ENST00000474380.1.p2
ENST00000474665.1	chr3	+	2868	5	full-splice_match	ENSG00000144791.10	ENST00000474665.1	ENST00000474665.1.p1
ENST00000474741.5	chr22	+	3626	6	full-splice_match	ENSG00000198089.16	ENST00000474741.5	ENST00000474741.5.p8
ENST00000474880.5	chr7	+	709	4	full-splice_match	ENSG00000130429.15	ENST00000474880.5	ENST00000474880.5.p1
ENST00000475122.1	chr2	-	1032	3	full-splice_match	ENSG00000119812.19	ENST00000475122.1	ENST00000475122.1.p2
ENST00000475192.1	chr20	+	554	3	full-splice_match	ENSG00000132664.12	ENST00000475192.1	ENST00000475192.1.p1
ENST00000475226.1	chr11	-	319	2	full-splice_match	ENSG00000244734.4	ENST00000475226.1	ENST00000475226.1.p2
ENST00000475280.1	chr16	+	1549	2	full-splice_match	ENSG00000103152.12	ENST00000475280.1	ENST00000475280.1.p1
ENST00000475325.1	chr10	-	2969	2	full-splice_match	ENSG00000151474.23	ENST00000475325.1	ENST00000475325.1.p1
ENST00000475382.5	chr3	+	594	4	full-splice_match	ENSG00000091513.16	ENST00000475382.5	ENST00000475382.5.p1
ENST00000475487.1	chr3	+	2504	3	full-splice_match	ENSG00000136068.15	ENST00000475487.1	ENST00000475487.1.p1
ENST00000475592.2	chr12	+	760	1	full-splice_match	ENSG00000241352.3	ENST00000475592.2	ENST00000475592.2.p1
ENST00000475899.1	chr3	+	685	7	full-splice_match	ENSG00000198836.10	ENST00000475899.1	ENST00000475899.1.p1
ENST00000475997.6	chr1	-	5290	6	full-splice_match	ENSG00000153187.20	ENST00000475997.6	ENST00000475997.6.p1
ENST00000476047.1	chr3	+	1411	1	full-splice_match	ENSG00000240809.1	ENST00000476047.1	ENST00000476047.1.p3
ENST00000476065.6	chr1	+	538	6	full-splice_match	ENSG00000134184.13	ENST00000476065.6	ENST00000476065.6.p1
ENST00000476241.2	chr1	-	6745	13	full-splice_match	ENSG00000153187.20	ENST00000476241.2	ENST00000476241.2.p1
ENST00000476284.1	chr22	-	1962	8	full-splice_match	ENSG00000025708.14	ENST00000476284.1	ENST00000476284.1.p9
ENST00000476441.6	chr4	+	1868	12	full-splice_match	ENSG00000163631.17	ENST00000476441.6	ENST00000476441.6.p1
ENST00000476481.1	chr9	-	697	3	full-splice_match	ENSG00000119402.17	ENST00000476481.1	ENST00000476481.1.p1
ENST00000476525.2	chr7	+	3874	4	full-splice_match	ENSG00000164619.10	ENST00000476525.2	ENST00000476525.2.p1
[truncated: 6,232 more rows]

## Sheet: Table S6
Supplementary Table 6 List of identified gene fusion events in CRC samples
[truncated: 4,539 more rows]

## Sheet: Table S7
Supplementary Table 7 List of DEAS events
[truncated: 25,003 more rows]

[truncated: 10 more sheets: Table S8, Table S9, Table S10, Table S11, Table S12, Table S13, Table S14, Table S15, Table S16, Table S17]
